# Supplementary material for: Multilocus DNA barcoding – Species Identification with Multilocus Data
Source: Sci Rep. 2017 Nov 30;7:16601. doi: 10.1038/s41598-017-16920-2 (PMC5709489; doi:10.1038/s41598-017-16920-2)
Supplement: Supplementary file 3 — Dataset 1 [file 41598_2017_16920_MOESM3_ESM.zip › sini_nuclear_genes.nex]

[Danio_rerio.1.10132455.10132285 171 bp 1-171 bp]
CL831_1	GTAACTGAGAGTAAGCTGGAGCTGGAGAAGAGTCTGAAGTTGTCAAGGAAGCTGCGTAAGGAGCTGAACGGGCTGACAGAGTGGCTCGCCGCCACTGACGCTGAGCTGACCAGGCGCTCTGCTGTGGATGGTATGCCCAGCGACCTGGAGGCTGAGGTGGCATGGGCACAG
CL839_1	---------------------------------------------------------------------------------------------------------------------------------------------------------------------------
CL839_3	---------------------------------------------------------------------------------------------------------------------------------------------------------------------------
CL839_4	---------------------------------------------------------------------------------------------------------------------------------------------------------------------------
CL839_5	---------------------------------------------------------------------------------------------------------------------------------------------------------------------------
CL839_6	---------------------------------------------------------------------------------------------------------------------------------------------------------------------------
CL934_1	---------------------------------------------------------------------------------------------------------------------------------------------------------------------------
CL934_2	---------------------------------------------------------------------------------------------------------------------------------------------------------------------------
CL937_2	---------------------------------------------------------------------------------------------------------------------------------------------------------------------------
CL937_3	---------------------------------------------------------------------------------------------------------------------------------------------------------------------------
CL938_1	---------------------------------------------------------------------------------------------------------------------------------------------------------------------------
CL939-1_2	---------------------------------------------------------------------------------------------------------------------------------------------------------------------------
CL940_2	---------------------------------------------------------------------------------------------------------------------------------------------------------------------------
CL940__1	---------------------------------------------------------------------------------------------------------------------------------------------------------------------------
CL942_1	---------------------------------------------------------------------------------------------------------------------------------------------------------------------------
CL943_1	---------------------------------------------------------------------------------------------------------------------------------------------------------------------------
CL944_4	GTAACTGAGAGTAAACTGGAGCTGGAGAAAAGTCTGAAGTTGTCAAGGAAGCTGCGCAAGGAGCTGAATGGGCTGACGGAGTGGCTCGCCGCCACTGATGCTGAGCTGACCAGGCGCTCTGCTGTGGATGGTATGCCCAGCGACCTGGAGGCTGAGGTGGCATGGGCACAG
CL945_3	---------------------------------------------------------------------------------------------------------------------------------------------------------------------------
CL946	---------------------------------------------------------------------------------------------------------------------------------------------------------------------------
CL946_2	---------------------------------------------------------------------------------------------------------------------------------------------------------------------------
CL947	---------------------------------------------------------------------------------------------------------------------------------------------------------------------------
CL951_1	---------------------------------------------------------------------------------------------------------------------------------------------------------------------------
CL955_1	---------------------------------------------------------------------------------------------------------------------------------------------------------------------------
CL958_1	GTAACTGAGAGTAAACTGGAGCTAGAGAAGAGTCTGAAGTTGTCAAGGAAGCTGCGTAAGGAGCTGAACGGGCTGACAGAGTGGCTCGCCGCCACTGACGCTGAGCTGACCAGGCGCTCTGCTGTGGATGGTATGCCCAGCGACCTGGAGGCTGAGGTGGCATGGGCACAG
CL961_2	GTAACTGAGAGTAAACTGGAGCTGGAGAAAAGTCTGAAGTTGTCAAGGAAGCTGCGCAAGGAGCTGAATGGGCTGACGGAGTGGCTCGCCACCACTGATGCTGAGCTGACCAGGCGCTCTGCTGTGGATGGTATGCCCAGCGACCTGGAGGCTGAGGTGGCATGGGCACAG
CL961_3	---------------------------------------------------------------------------------------------------------------------------------------------------------------------------
[Danio_rerio.1.18281190.18281339 150 bp 172-321 bp]
CL831_1	GTGCGAGCCTCCAACCTCCAGGACTTGGTTTACAAAAATGGACAAGGTGGCATCACCAAGGCCACTGTGTCTATTACCTTTGACAACTCCAACAAAAGCCAGAGTCCTCTGGGCTTTGAAACCCATGATGAGATCACTGTGACCAGACAG
CL839_1	GTGCGAGCCTCCAACCTCCAGGACTTGGTTTATAAAAATGGACAAGGTGGTATCACCAAGGCCACTGTGTCTATTACCTTTGACAACTCCAACAAAAGTCAGAGTCCTCTGGGTTTTGAAACTCATGATGAGATCACCGTCACCAGACAG
CL839_3	GTGCGAGCCTCCAACCTCCAGGACTTGGTTTATAAAAATGGACAAGGTGGTATCACCAAGGCCACTGTGTCTATTACCTTTGACAACTCCAACAAAAGTCAGAGTCCTCTGGGTTTTGAAACTCATGATGAGATCACCGTCACCAGACAG
CL839_4	GTGCGAGCCTCCAACCTCCAGGACTTGGTTTATAAAAATGGACAAGGTGGTATCACCAAGGCCACTGTGTCTATTACCTTTGACAACTCCAACAAAAGTCAGAGTCCTCTGGGTTTTGAAACTCATGATGAGATCACCGTCACCAGACAG
CL839_5	GTGCGAGCCTCCAACCTCCAGGACTTGGTTTATAAAAATGGACAAGGTGGTATCACCAAGGCCACTGTGTCTATTACCTTTGACAACTCCAACAAAAGTCAGAGTCCTCTGGGTTTTGAAACTCATGATGAGATCACCGTCACCAGACAG
CL839_6	GTGCGAGCCTCCAACCTCCAGGACTTGGTTTATAAAAATGGACAAGGTGGTATCACCAAGGCCACTGTGTCTATTACCTTTGACAACTCCAACAAAAGTCAGAGTCCTCTGGGTTTTGAAACTCATGATGAGATCACCGTCACCAGACAG
CL934_1	GTGCGAGCCTCCAACCTCCAGGACTTGGTTTATAAAAATGGACAAGGTGGTATCACCAAGGCCACTGTGTCTATTACCTTTGACAACTCCAACAAAAGTCAGAGTCCTCTGGGTTTTGAAACTCATGATGAGATCACCGTCACCAGACAG
CL934_2	GTGCGAGCCTCCAACCTCCAGGACTTGGTTTATAAAAATGGACAAGGTGGTATCACCAAGGCCACTGTGTCTATTACCTTTGACAACTCCAACAAAAGTCAGAGTCCTCTGGGTTTTGAAACTCATGATGAGATCACCGTCACCAGACAG
CL937_2	GTGCGAGCCTCCAACCTCCAGGACTTGGTTTATAAAAATGGACAAGGTGGTATCACCAAGGCCACCGTGTCTATTACCTTTGACAACTCCAACAAAAGTCAGAGTCCTCTGGGTTTTGAAACTCATGATGAGATCACCGTCACCAGACAG
CL937_3	GTGCGAGCCTCCAACCTCCAGGACTTGGTTTATAAAAATGGACAAGGTGGTATCACCAAGGCCACCGTGTCTATTACCTTTGACAACTCCAACAAAAGTCAGAGTCCTCTGGGTTTTGAAACTCATGATGAGATCACCGTCACCAGACAG
CL938_1	GTGCGAGCCTCCAACCTCCAGGACTTGGTTTATAAAAATGGACAAGGTGGTATCACCAAGGCCACTGTGTCTATTACCTTTGACAACTCCAACAAAAGTCAGAGTCCTCTGGGTTTTGAAACTCATGATGAGATCACCGTCACCAGACAG
CL939-1_2	GTGCGAGCCTCCAACCTCCAGGACTTGGTTTATAAAAATGGACAAGGTGGTATCACCAAGGCCACCGTGTCTATTACCTTTGACAACTCCAACAAAAGTCAGAGTCCTCTGGGTTTTGAAACTCATGATGAGATCACCGTCACCAGACAG
CL940_2	GTGCGAGCCTCCAACCTCCAGGACTTGGTTTACAAAAATGGACAAGGTGGCATCACCAAGGCCACTGTGTCTATTACCTTTGACAACTCCAACAAAAGCCAGAGTCCTCTGGGCTTTGAAACTCATGATGAGATCACTGTGACCAGACAG
CL940__1	------------------------------------------------------------------------------------------------------------------------------------------------------
CL942_1	GTGCGAGCCTCCAACCTCCAGGACTTGGTTTATAAAAATGGACAAGGTGGTATCACCAAGGCCACTGTGTCTATTACCTTTGACAACTCCAACAAAAGTCAGAGTCCTCTGGGTTTTGAAACTCATGATGAGATCACCGTCACCAGACAG
CL943_1	GTGCGAGCCTCCAACCTCCAGGACTTGGTTTATAAAAATGGACAAGGTGGTATCACCAAGGCCACTGTGTCTATTACCTTTGACAACTCCAACAAAAGTCAGAGTCCTCTGGGTTTTGAAACTCATGATGAGATCACCGTCACCAGACAG
CL944_4	------------------------------------------------------------------------------------------------------------------------------------------------------
CL945_3	GTGCGAGCCTCCAACCTCCAGGACTTGGTTTACAAAAATGGACAAGGTGGCATCACCAAGGCCACTGTGTCTATTACCTTTGACAACTCCAACAAAAGCCAGAGTCCTCTGGGCTTTGAAACGCATGATGAGATCACTGTGACCAGACAG
CL946	GTGCGAGCCTCCAACCTCCAGGACTTGGTTTATAAAAATGGACAAGGTGGTATCACCAAGGCCACTGTGTCTATTACCTTTGACAACTCCAACAAAAGTCAGAGTCCTCTGGGTTTTGAAACTCATGATGAGATCACCGTCACCAGACAG
CL946_2	GTGCGAGCCTCCAACCTCCAGGACTTGGTTTATAAAAATGGACAAGGTGGTATCACCAAGGCCACTGTGTCTATTACCTTTGACAACTCCAACAAAAGTCAGAGTCCTCTGGGTTTTGAAACTCATGATGAGATCACCGTCACCAGACAG
CL947	GTGCGAGCCTCCAACCTCCAGGACTTGGTTTATAAAAATGGACAAGGTGGTATCACCAAGGCCACTGTGTCTATTACCTTTGACAACTCCAACAAAAGTCAGAGTCCTCTGGGTTTTGAAACTCATGATGAGATCACCGTCACCAGACAG
CL951_1	GTGCGAGCCTCCAACCTCCAGGACTTGGTTTATAAAAATGGACAAGGTGGTATCACCAAGGCCACTGTGTCTATTACCTTTGACAACTCCAACAAAAGTCAGAGTCCTCTGGGTTTTGAAACTCATGATGAGATCACCGTCACCAGACAG
CL955_1	GTGCGAGCCTCCAACCTCCAGGACTTGGTTTATAAAAATGGACAAGGTGGTATCACCAAGGCCACTGTGTCTATTACCTTTGACAACTCCAACAAAAGTCAGAGTCCTCTGGGTTTTGAAACTCATGATGAGATCACCGTCACCAGACAG
CL958_1	GTGCGAGCCTCCAACCTCCAGGACTTGGTTTACAAAAATGGACAAGGTGGCATCACCAAGGCCACTGTGTCTATTACCTTTGACAACTCCAACAAAAGCCAGAGTCCTCTGGGCTTTGAAACGCATGATGAGATCACTGTGACCAGACAG
CL961_2	GTGCGAGCCTCCAACCTCCAGGACTTGGTTTATAAAAATGGACAAGGTGGTATCACCAAGGCCACTGTGTCTATTACCTTTGACAACTCCAACAAAAGTCAGAGTCCTCTGGGTTTTGAAACTCATGATGAGATCACCGTCACCAGACAG
CL961_3	GTGCGAGCCTCCAACCTCCAGGACTTGGTTTATAAAAATGGACAAGGTGGTATCACCAAGGCCACTGTGTCTATTACCTTTGACAACTCCAACAAAAGTCAGAGTCCTCTGGGTTTTGAAACTCATGATGAGATCACCGTCACCAGACAG
[Danio_rerio.1.18281431.18281553 123 bp 322-444 bp]
CL831_1	GTAGTAATCGGTGGCAGGAACAAGTACCTCATCAATGGGGTCAATGCCAACAACACCAGGGTGCAAGACTTGTTCTGCTCTGTTGGCCTCAACGTCAACAACCCACATTTTCTCATCATGCAG
CL839_1	GTGGTAATTGGTGGCAGGAACAAGTACCTCATCAATGGAGTCAATGCCAACAACACCAGGGTGCAAGACTTGTTTTGCTCTGTTGGCCTCAATGTCAACAACCCACACTTTCTCATTATGCAG
CL839_3	GTGGTAATTGGTGGCAGGAACAAGTACCTCATCAATGGAGTCAATGCCAACAACACCAGGGTGCAAGACTTGTTTTGCTCTGTTGGCCTCAATGTCAACAACCCACACTTTCTCATTATGCAG
CL839_4	GTGGTAATTGGTGGCAGGAACAAGTACCTCATCAATGGAGTCAATGCCAACAACACCAGGGTGCAAGACTTGTTTTGCTCTGTTGGCCTCAATGTCAACAACCCACACTTTCTCATTATGCAG
CL839_5	GTGGTAATTGGTGGCAGGAACAAGTACCTCATCAATGGAGTCAATGCCAACAACACCAGGGTGCAAGACTTGTTTTGCTCTGTTGGCCTCAATGTCAACAACCCACACTTTCTCATTATGCAG
CL839_6	---------------------------------------------------------------------------------------------------------------------------
CL934_1	GTGGTAATTGGTGGCAGGAACAAGTACCTCATCAATGGAGTCAATGCCAACAACACCAGGGTGCAAGACTTGTTTTGCTCTGTTGGCCTCAATGTCAACAACCCACACTTTCTCATTATGCAG
CL934_2	GTGGTAATTGGTGGCAGGAACAAGTACCTCATCAATGGAGTCAATGCCAACAACACCAGGGTGCAAGACTTGTTTTGCTCTGTTGGCCTCAATGTCAACAACCCACACTTTCTCATTATGCAG
CL937_2	GTGGTAATTGGTGGCAGGAACAAGTACCTCATCAATGGAGTCAATGCCAACAACACCAGGGTGCAAGACTTGTTTTGCTCTGTTGGCCTCAATGTCAACAACCCACACTTTCTCATTATGCAG
CL937_3	GTGGTAATTGGTGGCAGGAACAAGTACCTCATCAATGGAGTCAATGCCAACAACACCAGGGTGCAAGACTTGTTTTGCTCTGTTGGCCTCAATGTCAACAACCCACACTTTCTCATTATGCAG
CL938_1	GTGGTAATTGGTGGCAGGAACAAGTACCTCATCAATGGAGTCAATGCCAACAACACCAGGGTGCAAGACTTGTTTTGCTCTGTTGGCCTCAATGTCAACAACCCACACTTTCTCATTATGCAG
CL939-1_2	GTGGTAATTGGTGGCAGGAACAAGTACCTCATCAATGGAGTCAATGCCAACAACACCAGGGTGCAAGACTTGTTTTGCTCTGTTGGCCTCAATGTCAACAACCCACACTTTCTCATTATGCAG
CL940_2	GTAGTAATCGGTGGCAGGAACAAGTACCTCATCAATGGGGTCAATGCCAACAACACCAGGGTGCAAGACTTGTTCTGCTCTGTTGGCCTCAACGTCAACAACCCACATTTTCTCATCATGCAG
CL940__1	---------------------------------------------------------------------------------------------------------------------------
CL942_1	GTGGTAATTGGTGGCAGGAACAAGTACCTCATCAATGGAGTCAATGCCAACAACACCAGGGTGCAAGACTTGTTTTGCTCTGTTGGCCTCAATGTCAACAACCCACACTTTCTCATTATGCAG
CL943_1	GTGGTAATTGGTGGCAGGAACAAGTACCTCATCAATGGAGTCAATGCCAACAACACCAGGGTGCAAGACTTGTTTTGCTCTGTTGGCCTCAATGTCAACAACCCACACTTTCTCATTATGCAG
CL944_4	GTGGTAATTGGTGGCAGGAACAAGTACCTCATCAATGGAGTCAATGCCAACAACACCAGGGTGCAAGACTTGTTTTGCTCTGTTGGCCTCAATGTCAACAACCCACACTTTCTCATTATGCAG
CL945_3	GTGGTAATCGGTGGCAGGAACAAGTACCTCATCAATGGGGTCAATGCCAACAACACCAGGGTGCAAGACTTGTTCTGCTCTGTTGGCCTCAACGTCAACAACCCACATTTTCTCATCATGCAG
CL946	GTGGTAATTGGTGGCAGGAACAAGTACCTCATCAATGGAGTCAATGCCAACAACACCAGGGTGCAAGACTTGTTTTGCTCTGTTGGACTCAATGTCAACAACCCACACTTTCTCATTATGCAG
CL946_2	GTGGTAATTGGTGGCAGGAACAAGTACCTCATCAATGGAGTCAATGCCAACAACACCAGGGTGCAAGACTTGTTTTGCTCTGTTGGCCTCAATGTCAACAACCCACACTTTCTCATTATGCAG
CL947	GTGGTAATTGGTGGCAGGAACAAGTACCTCATCAATGGAGTCAATGCCAACAACACCAGGGTGCAAGACTTGTTTTGCTCTGTTGGCCTCAATGTCAACAACCCACACTTTCTCATTATGCAG
CL951_1	GTGGTAATTGGTGGCAGGAACAAGTACCTCATCAATGGAGTCAATGCCAACAACACCAGGGTGCAAGACTTGTTTTGCTCTGTTGGCCTCAATGTCAACAACCCACACTTTCTCATTATGCAG
CL955_1	GTGGTAATTGGTGGCAGGAACAAGTACCTCATCAATGGAGTCAATGCCAACAACACCAGGGTGCAAGACTTGTTTTGCTCTGTTGGCCTCAATGTCAACAACCCACACTTTCTCATTATGCAG
CL958_1	GTGGTAATCGGTGGCAGGAACAAGTACCTCATCAATGGGGTCAATGCCAACAACACCAGGGTGCAAGACTTGTTCTGCTCTGTTGGCCTCAACGTCAACAACCCACATTTTCTCATCATGCAG
CL961_2	GTGGTAATTGGTGGCAGGAACAAGTACCTCATCAATGGAGTCAATGCCAACAACACCAGGGTGCAAGACTTGTTTTGCTCTGTTGGCCTCAATGTCAACAACCCACACTTTCTCATTATGCAG
CL961_3	GTGGTAATTGGTGGCAGGAACAAGTACCTCATCAATGGAGTCAATGCCAACAACACCAGGGTGCAAGACTTGTTTTGCTCTGTTGGCCTCAATGTCAACAACCCACACTTTCTCATTATGCAG
[Danio_rerio.1.18292940.18293133 194 bp 445-638 bp]
CL831_1	AGGAGAGTGAGGAGACTTTGCGTGTCACCAAGGACGTGCAAAAACGGGCTGAAGAAAAGTACAAGGTGCTGGAGAACAAGATGAAGAATGCTGAGGCCGAGAGGGAGAAGGAGCTGAAAGCCGCTCAGCAGAACCTTAATGCGGCCAAGTCCAAAGCTGATGCCTTCAATAAGAAGCTGAAGCAGAAGCAGCAG
CL839_1	AGGAGAGTGAGGAGACTTTGCGTGTCACCAAGGACGTGCAGAAACGGGCTGAAGAAAAGTACAAGGTACTGGAGAACAAGATGAAGAATGCTGAAGCAGAGAGGGAGAAGGAGCTGAAAGCCGCTCAGCAGAAACTCAATGCAGCCAAGTCCAAAGCTGATGCCTTCAATAAGAAGCTGAAGCAGAAGCAGCAG
CL839_3	AGGAGAGTGAGGAGACTTTGCGTGTCACCAAGGACGTGCAGAAACGGGCTGAAGAAAAGTACAAGGTACTGGAGAACAAGATGAAGAATGCTGAAGCAGAGAGGGAGAAGGAGCTGAAAGCCGCTCAGCAGAAACTCAATGCAGCCAAGTCCAAAGCTGATGCCTTCAATAAGAAGCTGAAGCAGAAGCAGCAG
CL839_4	AGGAGAGTGAGGAGACTTTGCGTGTCACCAAGGACGTGCAGAAACGGGCTGAAGAAAAGTACAAGGTACTGGAGAACAAGATGAAGAATGCTGAAGCAGAGAGGGAGAAGGAGCTGAAAGCCGCTCAGCAGAAACTCAATGCAGCCAAGTCCAAAGCTGATGCCTTCAATAAGAAGCTGAAGCAGAAGCAGCAG
CL839_5	AGGAGAGTGAGGAGACTTTGCGTGTCACCAAGGACGTGCAGAAACGGGCTGAAGAAAAGTACAAGGTACTGGAGAACAAGATGAAGAATGCTGAAGCAGAGAGGGAGAAGGAGCTGAAAGCCGCTCAGCAGAAACTCAATGCAGCCAAGTCCAAAGCTGATGCCTTCAATAAGAAGCTGAAGCAGAAGCAGCAG
CL839_6	AGGAGAGTGAGGAGACTTTGCGTGTCACCAAGGACGTGCAGAAACGGGCTGAAGAAAAGTACAAGGTACTGGAGAACAAGATGAAGAATGCTGAAGCAGAGAGGGAGAAGGAGCTGAAAGCCGCTCAGCAGAAACTCAATGCAGCCAAGTCCAAAGCTGATGCCTTCAATAAGAAGCTGAAGCAGAAGCAGCAG
CL934_1	AGGAGAGTGAGGAGACTTTGCGTGTCACCAAGGATGTGCAGAAACGGGCTGAAGAAAAGTACAAGGTGCTGGAGAACAAGATGAAGAATGCTGAAGCAGAGAGGGAGAAGGAGCTGAAAGCCGCGCAGCAGAAACTCAATGCAGCCAAGTCCAAAGCTGATGCCTTCAATAAGAAGCTGAAGCAGAAGCAGCAG
CL934_2	AGGAGAGTGAGGAGACTTTGCGTGTCACCAAGGATGTGCAGAAACGGGCTGAAGAAAAGTACAAGGTGCTGGAGAACAAGATGAAGAATGCTGAAGCAGAGAGGGAGAAGGAGCTGAAAGCCGCGCAGCAGAAACTCAATGCAGCCAAGTCCAAAGCTGATGCCTTCAATAAGAAGCTGAAGCAGAAGCAGCAG
CL937_2	AGGAGAGTGAGGAGACTTTGCGTGTCACCAAGGACGTGCAGAAACGGGCTGAAGAAAAGTACAAGGTGCTGGAGAACAAGATGAAGAATGCTGAAGCAGAGAGGGAGAAGGAGCTGAAAGCCGCTCAGCAGAAACTCAATGCAGCCAAGTCCAAAGCTGATGCCTTCAATAAGAAGCTGAAGCAGAAGCAGCAG
CL937_3	AGGAGAGTGAGGAGACTTTGCGTGTCACCAAGGACGTGCAGAAACGGGCTGAAGAAAAGTACAAGGTGCTGGAGAACAAGATGAAGAATGCTGAAGCAGAGAGGGAGAAGGAGCTGAAAGCCGCTCAGCAGAAACTCAATGCAGCCAAGTCCAAAGCTGATGCCTTCAATAAGAAGCTGAAGCAGAAGCAGCAG
CL938_1	AGGAGAGTGAGGAGACTTTGCGTGTCACCAAGGACGTGCAGAAACGGGCTGAAGAAAAGTACAAGGTGCTGGAGAACAAGATGAAGAATGCTGAAGCAGAGAGGGAGAAGGAGCTGAAAGCCGCTCAGCAGAAACTCAATGCAGCCAAGTCCAAAGCTGATGCCTTCAATAAGAAGCTGAAGCAGAAGCAGCAG
CL939-1_2	AGGAGAGTGAGGAGACTTTGCGTGTCACCAAGGACGTGCAGAAACGGGCTGAAGAAAAGTACAAGGTGCTGGAGAACAAGATGAAGAATGCTGAAGCAGAGAGGGAGAAGGAGCTGAAAGCCGCTCAGCAGAAACTCAATGCAGCCAAGTCCAAAGCTGATGCCTTCAATAAGAAGCTGAAGCAGAAGCAGCAG
CL940_2	AGGAGAGTGAGGAGACTTTGCGTGTCACCAAGGACGTGCAAAAACGGGCTGAGGAAAAGTACAAGGTGCTGGAGAACAAGATGAAGAATGCTGAAGCCGAGAGGGAGAAGGAGCTGAAAGCCGCTCAGCAGAACCTTAATGCGGCCAAGTCCAAAGCTGATGCCTTCAATAAGAAGCTGAAGCAGAAGCAGCAG
CL940__1	--------------------------------------------------------------------------------------------------------------------------------------------------------------------------------------------------
CL942_1	AGGAGAGTGAGGAGACTTTGCGTGTCACCAAGGACGTGCAGAAACGGGCTGAAGAAAAGTACAAGGTGCTGGAGAACAAGATGAAGAATGCTGAAGCAGAGAGGGAGAAGGAGCTGAAAGCCGCTCAGCAGAAACTCAATGCAGCCAAGTCCAAAGCTGATGCCTTCAATAAGAAGCTGAAGCAGAAGCAGCAG
CL943_1	AGGAGAGTGAGGAGACTTTGCGTGTCACCAAGGACGTGCAGAAACGGGCTGAAGAAAAGTACAAGGTGCTGGAGAACAAGATGAAGAATGCTGAAGCAGAGAGGGAGAAGGAGCTGAAAGCCGCTCAGCAGAAACTCAATGCAGCCAAGTCCAAAGCTGATGCCTTCAATAAGAAGCTGAAGCAGAAGCAGCAG
CL944_4	AGGAGAGTGAGGAGACTTTGCGTGTCACCAAGGACGTGCAGAAACGGGCTGAAGAAAAGTACAAGGTGCTGGAGAACAAGATGAAGAATGCTGAAGCAGAGAGGGAGAAGGAGCTGAAAGCCGCTCAGCAGAAACTCAATGCAGCCAAGTCCAAAGCTGATGCCTTCAATAAGAAGCTGAAGCAGAAGCAGCAG
CL945_3	AGGAGAGTGAGGAAACTTTGCGTGTCACCAAGGACGTGCAAAAACGGGCTGAAGAAAAGTACAAGGTGCTGGAGAACAAGATGAAGAATGCTGAGGCCGAGAGGGAGAAGGAGCTGAAAGCCGCTCAGCAGAACCTTAATGCGGCCAAGTCCAAAGCTGATGCCTTCAATAAGAAGCTGAAGCAGAAGCAGCAG
CL946	AGGAGAGTGAGGAGACTTTGCGTGTCACCAAGGACGTGCAGAAACGGGCTGAAGAAAAGTACAAGGTGCTGGAGAACAAGATGAAGAATGCTGAAGCAGAGAGGGAGAAGGAGCTGAAAGCCGCTCAGCAGAAACTCAATGCAGCCAAGTCCAAAGCTGATGCCTTCAATAAGAAGCTGAAGCAGAAGCAGCAG
CL946_2	AGGAGAGTGAGGAGACTTTGCGTATCACCAAGGACGTGCAGAAACGGGCTGAAGAAAAGTACAAGGTGCTGGAGAACAAGATGAAGAATGCTGAAGCAGAGAGGGAGAAGGAGCTCAAAGCCGCTCAGCAGAAACTCAATGCAGCCAAGTCCAAAGCTGATGCCTTCAATAAGAAGCTGAAGCAGAAGCAGCAG
CL947	AGGAGAGTGAGGAGACTTTGCGTGTCACCAAGGACGTGCAGAAACGGGCTGAAGAAAAGTACAAGGTGCTGGAGAACAAGATGAAGAATGCTGAAGCAGAGAGGGAGAAGGAGCTGAAAGCCGCTCAGCAGAAACTCAATGCAGCCAAGTCCAAAGCTGATGCCTTCAATAAGAAGCTGAAGCAGAAGCAGCAG
CL951_1	AGGAGAGTGAGGAGACTTTGCGTGTCACCAAGGACGTGCAGAAACGGGCTGAAGAAAAGTACAAGGTGCTGGAGAACAAGATGAAGAATGCTGAAGCAGAGAGGGAGAAGGAGCTGAAAGCCGCTCAGCAGAAACTCAATGCAGCCAAGTCCAAAGCTGATGCCTTCAATAAGAAGCTGAAGCAGAAGCAGCAG
CL955_1	AGGAGAGTGAGGAGACTTTGCGTGTCACCAAGGACGTGCAGAAACGGGCTGAAGAAAAGTACAAGGTGCTGGAGAACAAGATGAAGAATGCTGAAGCAGAGAGGGAGAAGGAGCTGAAAGCCGCTCAGCAGAAACTCAATGCAGCCAAGTCCAAAGCTGATGCCTTCAATAAGAAGCTGAAGCAGAAGCAGCAG
CL958_1	AGGCGAGTGAGGAAACTTTGCGTGTCACCAAGGACGTGCAAAAACGGGCTGAAGAAAAGTACAAGGTGCTGGAGAACAAGATGAAGAATGCTGAGGCCGAGAGGGAGAAGGAGCTGAAAGCCGCTCAGCAGAACCTTAATGCGGCCAAGTCCAAAGCTGATGCCTTCAATAAGAAGCTGAAGCAGAAGCAGCAG
CL961_2	AGGAGAGTGAGGAGACTTTGCGTGTCACCAAGGACGTGCAGAAACGGGCTGAAGAAAAGTACAAGGTGCTGGAGAACAAGATGAAGAATGCTGAAGCAGAGAGGGAGAAGGAGCTGAAAGCCGCTCAGCAGAAACTCAATGCAGCCAAGTCCAAAGCTGATGCCTTCAATAAGAAGCTGAAGCAGAAGCAGCAG
CL961_3	AGGAGAGTGAGGAGACTTTGCGTGTCACCAAGGACGTGCAGAAACGGGCTGAAGAAAAGTACAAGGTGCTGGAGAACAAGATGAAGAATGCTGAAGCAGAGAGGGAGAAGGAGCTGAAAGCCGCTCAGCAGAAACTCAATGCAGCCAAGTCCAAAGCTGATGCCTTCAATAAGAAGCTGAAGCAGAAGCAGCAG
[Danio_rerio.1.18296121.18296321 201 bp 639-839 bp]
CL831_1	GTGTCTCGGATGCTGGAGGAACATGACTGGATCCACTCGGAGCGTCAGTTCTTCGGAAAGCCCAACACCTCTTATGACTTTAAGACCAACAACCCCCGTGAGGCTGGTCAACGGCTGAAGAAGCTGGAGGAGACCACCACCAAGCTGGAGAGAAACGTCAACAAGAGGGCCATGAATATGCTGAACGAGGCAGAGGAAAGG
CL839_1	GTGTCTCGGATGCTGGAAGAACATGACTGGATCCACTCTGAGCGTCAGTTCTTCGGTCAGCCCAACACCTCTTATGACTTTAAGACCAACAACCCCCGTGAGGCTGGTCAACGGCTGAAGAAGCTGGAGGAGACCACCACCAAGCTGGAGCGAAATGTCAACAAGAGGGCCATGAACATGCTGAATGAGGCAGAAGAAAGG
CL839_3	GTGTCTCGGATGCTGGAAGAACATGACTGGATCCACTCTGAGCGTCAGTTCTTCGGTCAGCCCAACACTTCTTATGACTTTAAGACCAACAACCCCCGTGAGGCTGGTCAACGGCTGAAGAAGCTGGAGGAGACCACCACCAAGCTGGAGCGAAATGTCAACAAGAGGGCCATGAACATGCTGAATGAGGCAGAAGAAAGG
CL839_4	GTGTCTCGGATGCTGGAAGAACATGACTGGATCCACTCTGAGCGTCAGTTCTTCGGTCAGCCCAACACTTCTTATGACTTTAAGACCAACAACCCCCGTGAGGCTGGTCAACGGCTGAAGAAGCTGGAGGAGACCACCACCAAGCTGGAGCGAAATGTCAACAAGAGGGCCATGAACATGCTGAATGAGGCAGAAGAAAGG
CL839_5	GTGTCTCGGATGCTGGAAGAACATGACTGGATCCACTCTGAGCGTCAGTTCTTCGGTCAGCCCAACACCTCTTATGACTTTAAGACCAACAACCCCCGTGAGGCTGGTCAACGGCTGAAGAAGCTGGAGGAGACCACCACCAAGCTGGAGCGAAATGTCAACAAGAGGGCCATGAACATGCTGAATGAGGCAGAAGAAAGG
CL839_6	GTGTCTCGGATGCTGGAAGAACATGACTGGATCCACTCTGAGCGTCAGTTCTTCGGTCAGCCCAACACCTCTTATGACTTTAAGACCAACAACCCCCGTGAGGCTGGTCAACGGCTGAAGAAGCTGGAGGAGACCACCACCAAGCTGGAGCGAAATGTCAACAAGAGGGCCATGAACATGCTGAATGAGGCAGAAGAAAGG
CL934_1	GTGTCTCGGATGCTGGAAGAACATGACTGGATCCACTCTGAGCGTCAGTTCTTCGGTCAGCCCAACACCTCTTATGACTTTAAGACCAACAACCCCCGTGAGGCTGGTCAACGGCTGAAGAAGCTGGAGGAGACCACCACCAAGCTGGAGCGAAATGTCAACAAGAGGGCCATGAACATGCTGAATGAGGCAGAAGAAAGG
CL934_2	GTGTCTCGGATGCTGGAAGAACATGACTGGATCCACTCTGAGCGTCAGTTCTTCGGTCAGCCCAACACCTCTTATGACTTTAAGACCAACAACCCCCGTGAGGCTGGTCAACGGCTGAAGAAGCTGGAGGAGACCACCACCAAGCTGGAGCGAAATGTCAACAAGAGGGCCATGAACATGCTGAATGAGGCAGAAGAAAGG
CL937_2	GTGTCTCGGATGCTGGAAGAACATGACTGGATCCACTCTGAGCGTCAGTTCTTCGGTCAGCCCAACACCTCTTATGACTTTAAGACCAACAACCCCCGTGAGGCTGGTCAACGGCTGAAGAAGCTGGAGGAGACCACCACCAAGCTGGAGCGAAATGTCAACAAGAGGGCCATGAACATGCTGAATGAGGCAGAAGAAAGG
CL937_3	GTGTCTCGGATGCTGGAAGAACATGACTGGATCCACTCTGAGCGTCAGTTCTTCGGTCAGCCCAACACCTCTTATGACTTTAAGACCAACAACCCCCGTGAGGCTGGTCAACGGCTGAAGAAGCTGGAGGAGACCACCACCAAGCTGGAGCGAAATGTCAACAAGAGGGCCATGAACATGCTGAATGAGGCAGAAGAAAGG
CL938_1	GTGTCTCGGATGCTGGAAGAACATGACTGGATCCACTCTGAGCGTCAGTTCTTCGGTCAGCCCAACACCTCTTATGACTTTAAGACCAACAACCCCCGTGAGGCTGGTCAACGGCTGAAGAAGCTGGAGGAGACCACCACCAAGCTGGAGCGAAATGTCAACAAGAGGGCCATGAACATGCTGAATGAGGCAGAAGAAAGG
CL939-1_2	GTGTCTCGGATGCTGGAAGAACATGACTGGATCCACTCTGAGCGTCAGTTCTTCGGTCAGCCCAACACCTCTTATGACTTTAAGACCAACAACCCCCGTGAGGCTGGTCAACGGCTGAAGAAGCTGGAGGAGACCACCACCAAGCTGGAGCGAAATGTCAACAAGAGGGCCATGAACATGCTGAATGAGGCAGAAGAAAGG
CL940_2	GTGTCTCGGATGCTGGAGGAACATGACTGGATCCACTCGGAGCGTCAGTTCTTCGGAAAGCCCAACACCTCTTATGACTTTAAGACCAACAACCCCCGTGAGGCTGGCCAACGGCTGAAGAAGCTGGAGGAGACCACCACCAAGCTGGAGAGAAACGTCAACAAGAGGGCCATGAATATGCTGAACGAGGCAGAGGAAAGG
CL940__1	---------------------------------------------------------------------------------------------------------------------------------------------------------------------------------------------------------
CL942_1	GTGTCTCGGATGCTGGAAGAACATGACTGGATCCACTCTGAGCGTCAGTTCTTCGGTCAGCCCAACACCTCTTATGACTTTAAGACCAACAACCCCCGTGAGGCTGGTCAACGGCTGAAGAAGCTGGAGGAGACCACCACCAAGCTGGAGCGAAATGTCAACAAGAGGGCCATGAACATGCTGAATGAGGCAGAAGAAAGG
CL943_1	GTGTCTCGGATGCTGGAAGAACATGACTGGATCCACTCTGAGCGTCAGTTCTTCGGTCAGCCCAACACCTCTTATGACTTTAAGACCAACAACCCCCGTGAGGCTGGTCAACGGCTGAAGAAGCTGGAGGAGACCACCACCAAGCTGGAGCGAAATGTCAACAAGAGGGCCATGAACATGCTGAATGAGGCAGAAGAAAGG
CL944_4	GTGTCTCGGATGCTGGAAGAACATGACTGGATCCACTCTGAGCGTCAGTTCTTCGGCCAGCCCAACACCTCTTATGACTTTAAGACCAACAACCCCCGTGAGGCTGGTCAACGGCTGAAGAAGCTGGAGGAGACCACCACCAAGCTGGAGCGAAATGTCAACAAGAGGGCCATGAACATGCTGAATGAGGCAGAAGAAAGG
CL945_3	GTGTCTCGGATGCTGGAGGAACATGACTGGATCCACTCGGAGCGTCAGTTCTTCGGAAAGCCCAACACCTCTTATGACTTCAAGACCAACAACCCCCGAGAGGCTGGTCAACGGCTGAAGAAGCTGGAGGAGACCACCACCAAGCTGGAGAGAAATGTCAACAAGAGGGCCATGAATATGCTGAACGAGGCAGAGGAAAGG
CL946	GTGTCTCGGATGCTGGAAGAACATGACTGGATCCACTCTGAGCGTCAGTTCTTTGGTCAGCCCAACACCTCTTATGACTTTAAGACCAACAACCCCCGTGAGGCTGGTCAACGGCTGAAGAAGCTGGAGGAGACCACCACCAAGCTGGAGCGAAATGTCAACAAGAGGGCCATGAACATGCTGAATGAGGCAGAAGAAAGG
CL946_2	GTGTCTCGGATGCTGGAAGAACATGACTGGATCCACTCTGAGCGTCAGTTCTTTGGTCAGCCCAACACCTCTTATGACTTTAAGACCAACAACCCCCGTGAGGCTGGTCAACGGCTGAAGAAGCTGGAGGAGACCACCACCAAGCTGGAGCGAAATGTCAACAAGAGGGCCATGAACATGCTGAATGAGGCAGAAGAAAGG
CL947	GTGTCTCGGATGCTGGAAGAACATGACTGGATCCACTCTGAGCGTCAGTTCTTCGGTCAGCCCAACACCTCTTATGACTTTAAGACCAACAACCCCCGTGAGGCTGGTCAACGGCTGAAGAAGCTGGAGGAGACCACTACCAAGCTGGAGCGAAATGTCAACAAGAGGGCCATGAACATGCTGAATGAGGCAGAAGAAAGG
CL951_1	GTGTCTCGGATGCTGGAAGAACATGACTGGATCCACTCTGAGCGTCAGTTCTTCGGTCAGCCCAACACCTCTTATGACTTTAAGACCAACAACCCCCGTGAGGCTGGTCAACGGCTGAAGAAGCTGGAGGAGACCACCACCAAGCTGGAGCGAAATGTCAACAAGAGGGCCATGAACATGCTGAATGAGGCAGAAGAAAGG
CL955_1	GTGTCTCGGATGCTGGAAGAACATGACTGGATCCACTCTGAGCGTCAGTTCTTCGGTCAGCCCAACACCTCTTATGACTTTAAGACCAACAACCCCCGTGAGGCTGGTCAACGGCTGAAGAAGCTGGAGGAGACCACCACCAAGCTGGAGCGAAATGTCAACAAGAGGGCCATGAACATGCTGAATGAGGCAGAAGAAAGG
CL958_1	GTGTCTCGGATGCTGGAGGAACATGACTGGATCCACTCGGAGCGTCAGTTCTTCGGAAAGCCCAACACCTCTTATGACTTCAAGACCAACAACCCCCGAGAGGCTGGTCAACGGCTGAAGAAGCTGGAGGAGACCACCACCAAGCTGGAGAGAAATGTCAACAAGAGGGCCATGAATATGCTGAACGAGGCAGAGGAAAGG
CL961_2	GTGTCTCGGATGCTGGAAGAACATGACTGGATCCACTCTGAGCGTCAGTTCTTCGGTCAGCCCAACACCTCTTATGACTTTAAGACCAACAACCCCCGTGAGGCTGGTCAACGGCTGAAGAAGCTGGAGGAGACCACTACCAAGCTGGAGCGAAATGTCAACAAGAGGGCCATGAACATGCTGAATGAGGCAGAAGAAAGG
CL961_3	GTGTCTCGGATGCTGGAAGAACATGACTGGATCCACTCTGAGCGTCAGTTCTTCGGTCAGCCCAACACCTCTTATGACTTTAAGACCAACAACCCCCGTGAGGCTGGTCAACGGCTGAAGAAGCTGGAGGAGACCACTACCAAGCTGGAGCGAAATGTCAACAAGAGGGCCATGAACATGCTGAATGAGGCAGAAGAAAGG
[Danio_rerio.1.18807728.18807424 306 bp 840-1145 bp]
CL831_1	TGGCTGACAGTGGGTCCTACTTTGACAAACAGTAACTTTAACCCAGAAACCTATGCCTCGCATTTCTCCTTGCCTAACTCTCACCTATCTGGCTGCACCGAGGAAATTGAGAGGCTGCGGCCCAAGTCTCCCCCTGCTAAGCTGAAGTCGGACCGCGGTGGCGGAGCACCCAGAGGGGGACGTGGTGGGCCCAATGCAGGAAGGGGCGGCGACAGAGGCCGTGAAAGAAACCGACCAAATTTCCGCGGGGACAGGGGAGGGTTCAGGGGCAGGGGAGGGCTACATAGGGGCTTCCCACCTCGCTAG
CL839_1	TGGCTGACAGTGGGTCCTACTTTGACAAACAGTAACTTTAACCCAGAGACCTACGCCTCGCATTTTTCCGTGCCTAACTCCCACCTATCTGGCTGCACCGAGGAAATAGAGAGGCTGCGGCCCAAATCTCCCCCTGCTAAGCTGAAGTCGGACCGTGGTGGCGGAGCACCCAGAGGGGGACGTGGTGGGCCAAATGCAGGAAGAGGCGGAGACAGAGGCCGTGAAAGAAACCGACCAAATTTCCGTGGAGACAGGGGAGGGTTCAGGGGCAGGGGAGGGCTACATAGGGGCTTCCCACCTCGCTAG
CL839_3	TGGCTGACAGTGGGTCCTACTTTGACAAACAGTAACTTTAACCCAGAGACCTACGCCTCGCATTTTTCCGTGCCTAACTCCCACCTATCTGGCTGCACCGAGGAAATAGAGAGGCTGCGGCCCAAATCTCCCCCTGCTAAGCTGAAGTCGGACCGTGGTGGCGGAGCACCCAGAGGGGGACGTGGTGGGCCAAATGCAGGAAGAGGCGGAGACAGAGGCCGTGAAAGAAACCGACCAAATTTCCGTGGAGACAGGGGAGGGTTCAGGGGCAGGGGAGGGCTACATAGGGGCTTCCCACCTCGCTAG
CL839_4	TGGCTGACAGTGGGTCCTACTTTGACAAACAGTAACTTTAACCCAGAGACCTACGCCTCGCATTTTTCCGTGCCTAACTCCCACCTATCTGGCTGCACCGAGGAAATAGAGAGGCTGCGGCCCAAATCTCCCCCTGCTAAGCTGAAGTCGGACCGTGGTGGCGGAGCACCCAGAGGGGGACGTGGTGGGCCAAATGCAGGAAGAGGCGGAGACAGAGGCCGTGAAAGAAACCGACCAAATTTCCGTGGAGACAGGGGAGGGTTCAGGGGCAGGGGAGGGCTACATAGGGGCTTCCCACCTCGCTAG
CL839_5	TGGCTGACAGTGGGTCCTACTTTGACAAACAGTAACTTTAACCCAGAGACCTACGCCTCGCATTTTTCCGTGCCTAACTCCCACCTATCTGGCTGCACCGAGGAAATAGAGAGGCTGCGGCCCAAATCTCCCCCTGCTAAGCTGAAGTCGGACCGTGGTGGCGGAGCACCCAGAGGGGGACGTGGTGGGCCAAATGCAGGAAGAGGCGGAGACAGAGGCCGTGAAAGAAACCGACCAAATTTCCGTGGAGACAGGGGAGGGTTCAGGGGCAGGGGAGGGCTACATAGGGGCTTCCCACCTCGCTAG
CL839_6	TGGCTGACAGTGGGTCCTACTTTGACAAACAGTAACTTTAACCCAGAGACCTACGCCTCGCATTTTTCCGTGCCTAACTCCCACCTATCTGGCTGCACCGAGGAAATAGAGAGGCTGCGGCCCAAATCTCCCCCTGCTAAGCTGAAGTCGGACCGTGGTGGCGGAGCACCCAGAGGGGGACGTGGTGGGCCAAATGCAGGAAGAGGCGGAGACAGAGGCCGTGAAAGAAACCGACCAAATTTCCGTGGAGACAGGGGAGGGTTCAGGGGCAGGGGAGGGCTACATAGGGGCTTCCCACCTCGCTAG
CL934_1	TGGCTGACAGTGGGTCCTACTTTGACAAACAGTAACTTTAACCCAGAGACCTACGCCTCGCATTTTTCCGTGCCTAACTCCCACCTATCTGGCTGCACCGAGGAAATAGAGAGGCTGCGGCCCAAATCTCCCCCTGCTAAGCTGAAGTCGGACCGTGGTGGCGGAGCACCCAGAGGGGGACGTGGTGGGCCAAATGCAGGAAGAGGCGGAGATAGAGGCCGTGAAAGAAACCGACCAAATTTCCGTGGAGACAGGGGAGGGTTCAGGGGCAGGGGAGGGCTACATAGGGGCTTCCCACCTCGCTAG
CL934_2	TGGCTGACAGTGGGTCCTACTTTGACAAACAGTAACTTTAACCCAGAGACCTACGCCTCGCATTTTTCCGTGCCTAACTCCCACCTATCTGGCTGCACCGAGGAAATAGAGAGGCTGCGGCCCAAATCTCCCCCTGCTAAGCTGAAGTCGGACCGTGGTGGCGGAGCACCCAGAGGGGGACGTGGTGGGCCAAATGCAGGAAGAGGCGGAGATAGAGGCCGTGAAAGAAACCGACCAAATTTCCGTGGAGACAGGGGAGGGTTCAGGGGCAGGGGAGGGCTACATAGGGGCTTCCCACCTCGCTAG
CL937_2	TGGCTGACAGTGGGTCCTACTTTGACAAACAGTAACTTTAACCCAGAGACCTACGCCTCGCATTTTTCCGTGCCTAACTCCCACCTATCTGGCTGCACCGAGGAAATAGAGAGGCTGCGGCCCAAATCTCCCCCTGCTAAGCTGAAGTCGGACCGTGGTGGCGGAGCACCCAGAGGGGGACGTGGTGGGCCAAATGCAGGAAGAGGCGGAGACAGAGGCCGTGAAAGAAACCGACCAAATTTCCGTGGAGACAGGGGAGGGTTCAGGGGCAGGGGAGGGCTACATAGGGGCTTCCCACCTCGCTAG
CL937_3	TGGCTGACAGTGGGTCCTACTTTGACAAACAGTAACTTTAACCCAGAGACCTATGCCTCGCATTTTTCCGTGCCTAACTCCCACCTATCTGGCTGCACCGAGGAAATAGAGAGGCTGCGGCCCAAATCTCCCCCTGCTAAGCTGAAGTCGGACCGTGGTGGCGGAGCACCCAGAGGGGGACGTGGTGGGCCAAATGCAGGAAGAGGCGGAGACAGAGGCCGTGAAAGAAACCGACCAAATTTCCGTGGAGACAGGGGAGGGTTCAGGGGCAGGGGAGGGCTACATAGGGGCTTCCCACCTCGCTAG
CL938_1	TGGCTGACAGTGGGTCCTACTTTGACAAACAGTAACTTTAACCCAGAGACCTACGCCTCGCATTTTTCCGTGCCTAACTCCCACCTATCTGGCTGCACCGAGGAAATAGAGAGGCTGCGGCCCAAATCTCCCCCTGCTAAGCTGAAGTCAGACCGTGGTGGCGGAGCACCCAGAGGGGGACGTGGTGGGCCAAATGCAGGAAGAGGCGGAGACAGAGGCCGTGAAAGAAACCGACCAAATTTCCGTGGAGACAGGGGAGGGTTCAGGGGCAGGGGAGGGTTACATAGGGGCTTCCCACCTCGCTAG
CL939-1_2	TGGCTGACAGTGGGTCCTACTTTGACAAACAGTAACTTTAACCCAGAGACCTACGCCTCGCATTTTTCCGTGCCTAACTCCCACCTATCTGGCTGCACCGAGGAAATAGAGAGGCTGCGGCCCAAATCTCCCCCTGCTAAGCTGAAGTCGGACCGTGGTGGCGGAGCACCCAGAGGGGGACGTGGTGGGCCAAATGCAGGAAGAGGCGGAGACAGAGGCCGTGAAAGAAACCGACCAAATTTCCGTGGAGACAGGGGAGGGTTCAGGGGCAGGGGAGGGCTACATAGGGGCTTCCCACCTCGCTAG
CL940_2	TGGCTGACAGTGGGTCCTACTTTGACAAACAGTAACTTTAACCCAGAAACCTATGCGTCGCATTTCTCCTTGCCTAACTCTCACCTATCTGGCTGCACCGAGGAAATTGAGAGGCTGCGGCCCAAGTCTCCCCCTGCTAAGCTGAAGTCGGACCGCGGTGGCGGAGCACCCAGAGGGGGACGTGGTGGGCCCAATGCAGGAAGGGGCGGCGACAGAGGCCGTGAAAGAAACCGACCAAATTTCCGTGGGGACAGGGGAGGGTTCAGGGGCAGGGGAGGGCTACATAGGGGCTTCCCACCTCGCTAG
CL940__1	------------------------------------------------------------------------------------------------------------------------------------------------------------------------------------------------------------------------------------------------------------------------------------------------------------------
CL942_1	TGGCTGACAGTGGGTCCTACTTTGACAAACAGTAACTTTAACCCAGAGACCTACGCCTCGCATTTTTCCGTGCCTAACTCCCACCTATCTGGCTGCACCGAGGAAATAGAGAGGCTGCGGCCCAAATCTCCCCCTGCTAAGCTGAAGTCAGACCGTGGTGGCGGAGCACCCAGAGGGGGACGTGGTGGGCCAAATGCAGGAAGAGGCGGAGACAGAGGCCGTGAAAGAAACCGACCAAATTTCCGTGGAGACAGGGGAGGGTTCAGGGGCAGGGGAGGGTTACATAGGGGCTTCCCACCTCGCTAG
CL943_1	TGGCTGACAGTGGGTCCTACTTTGACAAACAGTAACTTTAACCCAGAGACCTACGCCTCGCATTTTTCCGTGCCTAACTCCCACCTATCTGGCTGCACCGAGGAAATAGAGAGGCTGCGGCCCAAATCTCCCCCTGCTAAGCTGAAGTCAGACCGTGGTGGCGGAGCACCCAGAGGGGGACGTGGTGGGCCAAATGCAGGAAGAGGCGGAGACAGAGGCCGTGAAAGAAACCGACCAAATTTCCGTGGAGACAGGGGAGGGTTCAGGGGCAGGGGAGGGTTACATAGGGGCTTCCCACCTCGCTAG
CL944_4	TGGCTGACAGTGGGTCCTACTTTGACAAACAGTAACTTTAACCCAGAGACCTACGCCTCGCATTTTTCCGTGCCTAACTCCCACCTATCTGGTTGCACCGAGGAAATAGAGAGGCTGCGGCCCAAATCTCCCCCTGCTAAGCTGAAGTCGGACCGTGGTGGCGGAGCACCCAGAGGGGGACGTGGTGGTCCAAATGCAGGAAGAGGCGGAGACAGAGGCCGTGAAAGAAACCGACCAAATTTCCGTGGAGACAGGGGAGGGTTCAGGGGCAGGGGAGGGCTACATAGGGGCTTCCCACCTCGCTAG
CL945_3	TGGCTGACAGTGGGTCCTACTTTGACAAACAGTAACTTTAACCCAGAAACCTATGCCTCACATTTCTCCTTGCCTAACTCCCACCTATCTGGCTGTACCGAGGAAATTGAGAGGCTGCGGCCCAAGTCTCCCCCTGCTAAGCTGAAGTCGGACCGCGGTGGCGGAGCACCCAGAGGGGGACGTGGTGGGCCCAATGCAGGAAGGGGCGGCGACAGAGGCCGTGAAAGAAACCGACCAAATTTCCGCGGGGACAGGGGAGGGTTCAGGGGCAGGGGGGGGCTACATAGGGGCTTCCCACCTCGCTAG
CL946	TGGCTGACAGTGGGTCCTACTTTGACAAACAGTAACTTTAACCCAGAGACCTACGCCTCGCATTTTTCCGTGCCTAACTCCCACCTATCTGGCTGCACCGAGGAAATAGAGAGGCTGCGGCCCAAATCTCCCCCGGCTAAGCTGAAGTCGGACCGTGGTGGCGGAGCACCCAGAGGGGGACGTGGTGGGCCAAATGCAGGAAGAGGCGGAGACAGAGGCCGTGAAAGAAACCGACCAAATTTCCGTGGAGACAGGGGAGGGTTCAGGGGCAGGGGAGGGCTACATAGGGGCTTCCCACCTCGCTAG
CL946_2	TGGCTGACAGTGGGTCCTACTTTGACAAACAGTAACTTTAACCCAGAGACCTACGCCTCGCATTTTTCCGTGCCTAACTCCCACCTATCTGGCTGCACCGAGGAAATAGAGAGGCTGCGGCCCAAATCTCCCCCTGCTAAGCTGAAGTCGGACCGTGGTGGCGGAGCACCCAGAGGGGGACGTGGTGGGCCAAATGCAGGAAGAGGCGGAGACAGAGGCCGTGAAAGAAACCGACCAAATTTCCGTGGAGACAGGGGAGGGTTCAGGGGCAGGGGAGGGCTACATAGGGGCTTCCCACCTCGCTAG
CL947	TGGCTGACAGTGGGTCCTACTTTGACAAACAGTAACTTTAACCCAGAGACCTACGCCTCACATTTTTCCGTGCCTAACTCCCACCTATCTGGCTGCACCGAGGAAATAGAGAGGCTGCGGCCCAAATCTCCCCCTGCTAAGCTGAAGTCGGACCGTGGTGGCGGAGCACCCAGAGGGGGACGTGGTGGGCCAAATGCAGGAAGAGGCGGAGACAGAGGCCGTGAAAGAAACCGACCAAATTTCCGTGGAGACAGGGGAGGGTTCAGGGGCAGGGGAGGGCTACATAGGGGCTTCCCACCTCGCTAG
CL951_1	TGGCTGACAGTGGGTCCTACTTTGACAAACAGTAACTTTAACCCAGAGACCTACGCCTCGCATTTTTCCGTGCCTAACTCCCACCTATCTGGCTGCACCGAGGAAATAGAGAGGCTGCGGCCCAAATCTCCCCCTGCTAAGCTGAAGTCAGACCGTGGTGGCGGAGCACCCAGAGGGGGACGTGGTGGGCCAAATGCAGGAAGAGGCGGAGACAGAGGCCGTGAAAGAAACCGACCAAATTTCCGTGGAGACAGGGGAGGGTTCAGGGGCAGGGGAGGGTTACATAGGGGCTTCCCACCTCGCTAG
CL955_1	TGGCTGACAGTGGGTCCTACTTTGACAAACAGTAACTTTAACCCAGAGACCTACGCCTCGCATTTTTCCGTGCCTAACTCCCACCTATCTGGCTGCACCGAGGAAATAGAGAGGCTGCGGCCCAAATCTCCCCCTGCTAAGCTGAAGTCAGACCGTGGTGGCGGAGCACCCAGAGGGGGACGTGGTGGGCCAAATGCAGGAAGAGGCGGAGACAGAGGCCGTGAAAGAAACCGACCAAATTTCCGTGGAGACAGGGGAGGGTTCAGGGGCAGGGGAGGGTTACATAGGGGCTTCCCACCTCGCTAG
CL958_1	TGGCTGACAGTGGGTCCTACTTTGACAAACAGTAACTTTAACCCAGAAACCTATGCCTCACATTTCTCCTTGCCTAACTCCCACCTATCTGGCTGCACCGAGGAAATTGAGAGGCTGCGGCCCAAGTCTCCCCCTGCTAAGCTGAAGTCGGACCGCGGTGGCGGAGCACCCAGAGGGGGACGTGGTGGGCCCAATGCAGGAAGGGGCGGCGACAGAGGCCGTGAAAGAAACCGACCAAATTTCCGCGGGGACAGGGGAGGGTTCAGGGGCAGGGGGGGGCTACATAGGGGCTTCCCACCTCGCTAG
CL961_2	TGGCTGACAGTGGGTCCTACTTTGACAAACAGTAACTTTAACCCAGAGACCTACGCCTCACATTTTTCCGTGCCTAACTCCCACCTATCTGGCTGCACCGAGGAAATAGAGAGGCTGCGGCCCAAATCTCCCCCTGCTAAGCTGAAGTCGGACCGTGGTGGCGGAGCACCCAGAGGGGGACGTGGTGGGCCAAATGCAGGAAGAGGCGGAGACAGAGGCCGTGAAAGAAACCGACCAAATTTCCGTGGAGACAGGGGAGGGTTCAGGGGCAGGGGAGGGCTACATAGGGGCTTCCCACCTCGCTAG
CL961_3	TGGCTGACAGTGGGTCCTACTTTGACAAACAGTAACTTTAACCCAGAGACCTACGCCTCACATTTTTCCGTGCCTAACTCCCACCTATCTGGCTGCACCGAGGAAATAGAGAGGCTGCGGCCCAAATCTCCCCCTGCTAAGCTGAAGTCGGACCGTGGTGGCGGAGCACCCAGAGGGGGACGTGGTGGGCCAAATGCAGGAAGAGGCGGAGACAGAGGCCGTGAAAGAAACCGACCAAATTTCCGTGGAGACAGGGGAGGGTTCAGGGGCAGGGGAGGGCTACATAGGGGCTTCCCACCTCGCTAG
[Danio_rerio.1.19341248.19340888 171 bp 1146-1316 bp]
CL831_1	GTACCGCCAGCAAGCGCGTCTTCTCTCCAACATTCACAAAGACCAGCCAGGCCACCCTGTGACCAGAGCCGCCTACTGGATCAGCTACATCCTCCGTCACCACGGTGCCAGCCACCTGCGCTCCGCCGTATATGAGGTGTCCCCCTACCAGTACTTCCTGCTGGATGTGGT
CL839_1	GTACCGCCAGCAAGCACGTCTTCTCTCCAACATTCACAAAGACCAGCCAGGCCACCCTGTGACCAGGGCCGCCTACTGGATCAGCTACATCCTCCGTCACCACGGTGCCAACCACCTGCGCTCCGCCGTATACGAGGTGTCCCCCTACCAGTACTTCCTGCTGGATGTG--
CL839_3	GTACCGCCAGCAAGCACGTCTTCTCTCCAACATTCACAAAGACCAGCCAGGCCACCCTGTGACCAGGGCCGCCTACTGGATCAGCTACATCCTCCGTCACCACGGTGCCAACCACCTGCGCTCCGCCGTATACGAGGTGTCCCCCTACCAGTACTTCCTGCTGGATGTG--
CL839_4	GTACCGCCAGCAAGCACGTCTTCTCTCCAACATTCACAAAGACCAGCCAGGCCACCCTGTGACCAGGGCCGCCTACTGGATCAGCTACATCCTCCGTCACCACGGTGCCAACCACCTGCGCTCCGCCGTATACGAGGTGTCCCCCTACCAGTACTTCCTGCTGGATGTG--
CL839_5	GTACCGCCAGCAAGCACGTCTTCTCTCCAACATTCACAAAGACCAGCCAGGCCACCCTGTGACCAGGGCCGCCTACTGGATCAGCTACATCCTCCGTCACCACGGTGCCAACCACCTGCGCTCCGCCGTATACGAGGTGTCCCCCTACCAGTACTTCCTGCTGGATGTG--
CL839_6	GTACCGCCAGCAAGCACGTCTTCTCTCCAACATTCACAAAGACCAGCCAGGCCACCCTGTGACCAGGGCCGCCTACTGGATCAGCTACATCCTCCGTCACCACGGTGCCAACCACCTGCGCTCCGCCGTATACGAGGTGTCCCCCTACCAGTACTTCCTGCTGGATGTG--
CL934_1	GTACCGCCAGCAAGCACGTCTTCTCTCCAACATTCACAAAGACCAGCCAGGCCACCCTGTGACCAGGGCCGCCTACTGGATCAGCTACATCCTCCGTCACCACGGTGCCAACCACCTGCGCTCCGCCGTATACGAGGTGTCCCCCTACCAGTACTTCCTGCTGGATGTG--
CL934_2	GTACCGCCAGCAAGCACGTCTTCTCTCCAACATTCACAAAGACCAGCCAGGCCACCCTGTGACCAGGGCCGCCTACTGGATCAGCTACATCCTCCGTCACCACGGTGCCAACCACCTGCGCTCCGCCGTATACGAGGTGTCCCCCTACCAGTACTTCCTGCTGGATGTG--
CL937_2	GTACCGCCAGCAAGCACGTCTTCTCTCCAACATTCACAAAGACCAGCCAGGCCACCCTGTGACCAGGGCCGCCTACTGGATCAGCTACATCCTCCGTCACCACGGTGCCAACCACCTGCGCTCCGCCGTATACGAGGTGTCCCCCTACCAGTACTTCCTGTTGGATGTG--
CL937_3	GTACCGCCAGCAAGCACGTCTTCTCTCCAACATTCACAAAGACCAGCCAGGCCACCCTGTGACCAGGGCCGCCTACTGGATCAGCTACATCCTCCGTCACCACGGTGCCAACCACCTGCGCTCCGCCGTATACGAGGTGTCCCCCTACCAGTACTTCCTGTTGGATGTG--
CL938_1	GTACCGCCAGCAAGCACTTCTTCTCTCCAACATTCACAAAGACCAGCCAGGCCACCCTGTGACCAGGGCCGCCTACTGGATCAGCTACATCCTCCGTCACCACGGTGCCAACCACCTGCGCTCCGCCGTATACGAGGTGTCCCCCTACCAGTACTTCCTGCTGGATGTG--
CL939-1_2	GTACCGCCAGCAAGCACGTCTTCTCTCCAACATTCACAAAGACCAGCCAGGCCACCCTGTGACCAGGGCCGCCTACTGGATCAGCTACATCCTCCGTCACCACGGTGCCAACCACCTGCGCTCCGCCGTATACGAGGTGTCCCCCTACCAGTACTTCCTGTTGGATGTG--
CL940_2	GTACCGCCAGCAAGCGCGTCTTCTCTCCAACATTCACAAAGACCAGCCAGGCCACCCTGTGACCAGAGCCGCCTACTGGATCAGCTACATCCTCCGTCACCACGGTGCCAGCCACCTGCGCTCCGCCGTATATGAGGTGTCCCCCTACCAGTACTTCCTGCTGGATGTGGT
CL940__1	---------------------------------------------------------------------------------------------------------------------------------------------------------------------------
CL942_1	GTACCGCCAGCAAGCACTTCTTCTCTCCAACATTCACAAAGACCAGCCAGGCCACCCTGTGACCAGGGCCGCCTACTGGATCAGCTACATCCTCCGTCACCACGGTGCCAACCACCTGCGCTCCGCCGTATACGAGGTGTCCCCCTACCAGTACTTCCTGCTGGATGTG--
CL943_1	GTACCGCCAGCAAGCACTTCTTCTCTCCAACATTCACAAAGACCAGCCAGGCCACCCTGTGACCAGGGCCGCCTACTGGATCAGCTACATCCTCCGTCACCACGGTGCCAACCACCTGCGCTCCGCCGTATACGAGGTGTCCCCCTACCAGTACTTCCTGCTGGATGTG--
CL944_4	GTACCGCCAGCAAGCACGTCTTCTCTCTAACATTCACAAAGACCAGCCAGGCCACCCTGTGACCAGGGCCGCCTACTGGATCAGCTACATCCTCCGTCACCACGGTGCCAACCACCTGCGCTCCGCCGTATACGAGGTGTCCCCCTACCAGTACTTCCTGCTGGATGTG--
CL945_3	GTACCGCCAGCAAGCGCGTCTTCTCTCCAACATTCACAAAGACCAGCCAGGCCACCCTGTGACCAGGGCCGCCTACTGGATCAGCTACATCCTCCGTCACCACGGCGCCAGCCACCTGCGCTCCGCCGTATATGAGGTGTCCCCCTACCAGTACTTCCTGCTGGATGTGGT
CL946	GTACCGCCAGCAAGCACGTCTTCTCTCCAACATTCACAAAGACCAGCCAGGCCACCCTGTGACCAGGGCCGCCTACTGGATCAGCTACATCCTCCGTCACCACGGTGCCAACCACCTGCGCTCCGCCGTATATGAGGTGTCCCCCTACCAGTACTTCCTGCTGGATGTG--
CL946_2	GTACCGCCAGCAAGCACGTCTTCTCTCCAACATTCACAAAGACCAGCCAGGCCACCCTGTGACCAGGGCCGCCTACTGGATCAGCTACATCCTCCGTCACCACGGTGCCAACCACCTGCGCTCCGCCGTATATGAGGTGTCCCCCTACCAGTACTTCCTGCTGGATGTG--
CL947	GTACCGCCAGCAAGCACGTCTTCTCTCCAACATTCACAAAGACCAGCCAGGCCACCCTGTGACCAGGGCCACCTACTGGATCAGCTACATCCTCCGTCACCACGGTGCCAACCACCTGCGCTCCGCCGTATACGAGGTGTCCCCCTACCAGTACTTCCTGCTGGATGTG--
CL951_1	GTACCGCCAGCAAGCACTTCTTCTCTCCAACATTCACAAAGACCAGCCAGGCCACCCTGTGACCAGGGCCGCCTACTGGATCAGCTACATCCTCCGTCACCACGGTGCCAACCACCTGCGCTCCGCCGTATACGAGGTGTCCCCCTACCAGTACTTCCTGCTGGATGTG--
CL955_1	GTACCGCCAGCAAGCACTTCTTCTCTCCAACATTCACAAAGACCAGCCAGGCCACCCTGTGACCAGGGCCGCCTACTGGATCAGCTACATCCTCCGTCACCACGGTGCCAACCACCTGCGCTCCGCCGTATACGAGGTGTCCCCCTACCAGTACTTCCTGCTGGATGTG--
CL958_1	GTACCGCCAGCAAGCGCGTCTTCTCTCCAACATTCACAAAGACCAGCCAGGCCACCCTGTGACCAGGGCCGCCTACTGGATCAGCTACATCCTCCGTCACCACGGTGCCAGCCACCTGCGCTCCGCCGTATATGAGGTGTCCCCCTACCAGTACTTCCTGCTGGATGTGGT
CL961_2	GTACCGCCAGCAAGCACGTCTTCTCTCCAACATTCACAAAGACCAGCCAGGCCACCCTGTGACCAGGGCCACCTACTGGATCAGCTACATCCTCCGTCACCACGGTGCCAACCACCTGCGCTCCGCCGTATACGAGGTGTCCCCCTACCAGTACTTCCTGCTGGATGTG--
CL961_3	GTACCGCCAGCAAGCACGTCTTCTCTCCAACATTCACAAAGACCAGCCAGGCCACCCTGTGACCAGGGCCACCTACTGGATCAGCTACATCCTCCGTCACCACGGTGCCAACCACCTGCGCTCCGCCGTATACGAGGTGTCCCCCTACCAGTACTTCCTGCTGGATGTG--
[Danio_rerio.1.2038201.2038419 218 bp 1317-1534 bp]
CL831_1	TGATCCAGAAGGGCACCAAACTGGTCCTGGAGCAGGTGGTGACGTCCATCGCCTCGGTGGCTGACACAGCCGAGGAGAAGTTTGTGCCATACTACGACTTGTTCATGCCCTCGCTCAAACACATCGTAGAAAACGCTGTGCAGAAGGAGCTCCGGCTGCTTCGGGGCAAGACCATCGAGTGCATCAGCCTCATCGGCCTGGCCGTCGGCAAGGAGAAG
CL839_1	TGATCCAGAAGGGCACCAAACTGGTCCTGGAGCAGGTGGTGACGTCCATCGCCTCGGTGGCTGACACAGCCGAGGAGAAGTTTGTGCCATACTACGACCTGTTCATGCCCTCGCTCAAACACATTGTAGAAAACGCTGTGCAGAAGGAGCTCCGGCTGCTCCGTGGCAAGACCATAGAGTGCATCAGCCTCATCGGCCTGGCTGTCGGCAAGGAGAAG
CL839_3	TGATCCAGAAGGGCACCAAACTGGTCCTGGAGCAGGTGGTGACGTCCATCGCCTCGGTGGCTGACACAGCCGAGGAGAAGTTTGTGCCATACTACGACCTGTTCATGCCCTCGCTCAAACACATTGTAGAAAACGCTGTGCAGAAGGAGCTCCGGCTGCTCCGTGGCAAGACCATAGAGTGCATCAGCCTCATCGGCCTGGCTGTCGGCAAGGAGAAG
CL839_4	TGATCCAGAAGGGCACCAAACTGGTCCTGGAGCAGGTGGTGACGTCCATCGCCTCGGTGGCTGACACAGCCGAGGAGAAGTTTGTGCCATACTACGACCTGTTCATGCCCTCGCTCAAACACATTGTAGAAAACGCTGTGCAGAAGGAGCTCCGGCTGCTCCGTGGCAAGACCATAGAGTGCATCAGCCTCATCGGCCTGGCTGTCGGCAAGGAGAAG
CL839_5	TGATCCAGAAGGGCACCAAACTGGTCCTGGAGCAGGTGGTGACGTCCATCGCCTCGGTGGCTGACACAGCCGAGGAGAAGTTTGTGCCATACTACGACCTGTTCATGCCCTCGCTCAAACACATTGTAGAAAACGCTGTGCAGAAGGAGCTCCGGCTGCTCCGTGGCAAGACCATAGAGTGCATCAGCCTCATCGGCCTGGCTGTCGGCAAGGAGAAG
CL839_6	TGATCCAGAAGGGCACCAAACTGGTCCTGGAGCAGGTGGTGACGTCCATCGCCTCGGTGGCTGACACAGCCGAGGAGAAGTTTGTGCCATACTACGACCTGTTCATGCCCTCGCTCAAACACATTGTAGAAAACGCTGTGCAGAAGGAGCTCCGGCTGCTCCGTGGCAAGACCATAGAGTGCATCAGCCTCATCGGCCTGGCTGTCGGCAAGGAGAAG
CL934_1	TGATCCAGAAGGGCACCAAACTGGTCCTGGAGCAGGTGGTGACGTCCATCGCCTCGGTGGCTGACACAGCCGAGGAGAAGTTTGTACCATACTACGACCTGTTCATGCCCTCGCTCAAACACATTGTAGAAAACGCTGTGCAGAAGGAGCTCCGGCTGCTTCGTGGCAAGACCATAGAGTGCATCAGCCTCATCGGCCTGGCTGTCGGCAAGGAGAAG
CL934_2	TGATCCAGAAGGGCACCAAACTGGTCCTGGAGCAGGTGGTGACGTCCATCGCCTCGGTGGCTGACACAGCCGAGGAGAAGTTTGTACCATACTACGACCTGTTCATGCCCTCGCTCAAACACATTGTAGAAAACGCTGTGCAGAAGGAGCTCCGGCTGCTTCGTGGCAAGACCATAGAGTGCATCAGCCTCATCGGCCTGGCTGTCGGCAAGGAGAAG
CL937_2	TGATCCAGAAGGGCACCAAACTGGTCCTGGAGCAGGTGGTGACGTCCATCGCCTCGGTGGCTGACACAGCCGAGGAGAAGTTTGTGCCATACTACGACCTGTTCATGCCCTCGCTCAAACACATTGTAGAAAACGCTGTGCAGAAGGAGCTCCGGCTGCTTCGTGGCAAGACCATAGAGTGCATCAGCCTCATCGGCCTGGCTGTCGGCAAGGAGAAG
CL937_3	TGATCCAGAAGGGCACCAAACTGGTCCTGGAGCAGGTGGTGACGTCCATCGCCTCGGTGGCTGACACAGCCGAGGAGAAGTTTGTGCCATACTACGACCTGTTCATGCCCTCGCTCAAACACATTGTAGAAAACGCTGTGCAGAAGGAGCTCCGGCTGCTTCGTGGCAAGACCATAGAGTGCATCAGCCTCATCGGCCTGGCTGTCGGCAAGGAGAAG
CL938_1	TGATCCAGAAGGGCACCAAACTAGTCCTGGAGCAGGTGGTGACGTCCATCGCCTCGGTGGCTGACACAGCCGAGGAGAAGTTTGTGCCATACTACGACCTGTTCATGCCCTCGCTCAAACACATTGTAGAAAACGCTGTGCAGAAGGAGCTCCGGCTGCTCCGTGGCAAGACCATAGAGTGCATCAGCCTCATCGGCCTGGCTGTCGGCAAGGAGAAG
CL939-1_2	TGATCCAGAAGGGCACCAAACTGGTCCTGGAGCAGGTGGTGACGTCCATCGCCTCGGTGGCTGACACAGCCGAGGAGAAGTTTGTGCCATACTACGACCTGTTCATGCCCTCGCTCAAACACATTGTAGAAAACGCTGTGCAGAAGGAGCTCCGGCTGCTTCGTGGCAAGACCATAGAGTGCATCAGCCTCATCGGCCTGGCTGTCGGCAAGGAGAAG
CL940_2	TGATCCAGAAGGGCACCAAACTGGTCCTGGAGCAGGTGGTGACGTCCATCGCCTCGGTGGCTGACACAGCCGAGGAGAAGTTTGTGCCATACTACGACTTGTTCATGCCCTCGCTCAAACACATCGTAGAAAAC------------------------------------------------------------------------------------
CL940__1	--------------------------------------------------------------------------------------------------------------------------------------------------------------------------------------------------------------------------
CL942_1	TGATCCAGAAGGGCACCAAACTAGTCCTGGAGCAGGTGGTGACGTCCATCGCCTCGGTGGCTGACACAGCCGAGGAGAAGTTTGTGCCATACTACGACCTGTTCATGCCCTCGCTCAAACACATTGTAGAAAACGCTGTGCAGAAGGAGCTCCGGCTGCTCCGTGGCAAGACCATAGAGTGCATCAGCCTCATCGGCCTGGCTGTCGGCAAGGAGAAG
CL943_1	TGATCCAGAAGGGCACCAAACTAGTCCTGGAGCAGGTGGTGACGTCCATCGCCTCGGTGGCTGACACAGCCGAGGAGAAGTTTGTGCCATACTACGACCTGTTCATGCCCTCGCTCAAACACATTGTAGAAAACGCTGTGCAGAAGGAGCTCCGGCTGCTCCGTGGCAAGACCATAGAGTGCATCAGCCTCATCGGCCTGGCTGTCGGCAAGGAGAAG
CL944_4	TGATCCAGAAGGGCACCAAACTGGTCCTGGAGCAGGTGGTGACGTCCATCGCCTCGGTGGCTGACACAGCCGAGGAGAAGTTTGTGCCATACTACGATCTGTTCATGCCCTCGCTTAAACACATTGTAGAAAACGCTGTGCAGAAGGAGCTCCGGCTGCTTCGTGGCAAGACCATAGAGTGCATCAGCCTCATCGGCCTGGCTGTCGGCAAGGAGAAG
CL945_3	TGATCCAGAAGGGCACCAAACTGGTCCTGGAGCAGGTGGTGACGTCCATCGCCTCGGTGGCTGACACCGCTGAGGAGAAGTTTGTGCCATACTACGACTTGTTCATGCCCTCGCTCAAACACATCGTAGAAAACGCTGTGCAGAAGGAGCTCCGGCTTCTTCGGGGCAAGACCATCGAGTGCATCAGCCTCATCGGCCTGGCGGTCGGCAAGGAGAAG
CL946	TGATCCAGAAGGGCACCAAACTGGTCCTGGAGCAGGTGGTGACGTCCATCGCCTCGGTGGCTGACACAGCCGAGGAGAAGTTTGTGCCATACTACGACCTGTTCATGCCCTCGCTCAAACACATTGTAGAAAACGCTGTGCAGAAGGAGCTCCGGCTGCTTCGTGGCAAGACCATAGAGTGCATCAGCCTCATCGGCCTGGCTGTCGGCAAGGAGAAG
CL946_2	TGATCCAGAAGGGCACCAAACTGGTCCTGGAGCAGGTGGTGACGTCCATCGCCTCGGTGGCTGACACAGCCGAGGAGAAGTTTGTGCCATACTACGACCTGTTCATGCCCTCGCTCAAACACATTGTAGAAAACGCTGTGCAGAAGGAGCTCCGGCTGCTTCGTGGCAAGACCATAGAGTGCATCAGCCTCATCGGCCTGGCTGTCGGCAAGGAGAAG
CL947	TGATCCAGAAGGGCACCAAACTGGTCCTGGAGCAGGTGGTGACGTCCATCGCCTCGGTGGCTGACACAGCCGAGGAGAAGTTTGTGCCATACTACGACCTGTTCATGCCCTCGCTCAAACACATTGTAGAAAACGCTGTGCAGAAGGAGCTCCGGCTGCTTCGTGGCAAGACCATAGAGTGCATCAGCCTCATCGGCCTGGCTGTCGGCAAGGAGAAG
CL951_1	TGATCCAGAAGGGCACCAAACTAGTCCTGGAGCAGGTGGTGACGTCCATCGCCTCGGTGGCTGACACAGCCGAGGAGAAGTTTGTGCCATACTACGACCTGTTCATGCCCTCGCTCAAACACATTGTAGAAAACGCTGTGCAGAAGGAGCTCCGGCTGCTCCGTGGCAAGACCATAGAGTGCATCAGCCTCATCGGCCTGGCTGTCGGCAAGGAGAAG
CL955_1	TGATCCAGAAGGGCACCAAACTAGTCCTGGAGCAGGTGGTGACGTCCATCGCCTCGGTGGCTGACACAGCCGAGGAGAAGTTTGTGCCATACTACGACCTGTTCATGCCCTCGCTCAAACACATTGTAGAAAACGCTGTGCAGAAGGAGCTCCGGCTGCTCCGTGGCAAGACCATAGAGTGCATCAGCCTCATCGGCCTGGCTGTCGGCAAGGAGAAG
CL958_1	TGATCCAGAAGGGCACCAAACTGGTCCTGGAGCAGGTGGTGACGTCCATCGCCTCGGTGGCTGACACCGCTGAGGAGAAGTTTGTGCCATACTACGACTTGTTCATGCCCTCGCTCAAACACATCGTAGAAAACGCTGTGCAGAAGGAGCTCCGGCTTCTTCGGGGCAAGACCATCGAGTGCATCAGCCTCATCGGCCTGGCGGTCGGCAAGGAGAAG
CL961_2	TGATCCAGAAGGGCACCAAACTGGTCCTGGAGCAGGTGGTGACGTCCATCGCCTCGGTGGCTGACACAGCCGAGGAGAAGTTTGTGCCATACTACGACCTGTTCATGCCCTCGCTCAAACACATTGTAGAAAACGCTGTGCAGAAGGAGCTCCGGCTGCTTCGTGGCAAGACCATAGAGTGCATCAGCCTCATCGGCCTGGCTGTCGGCAAGGAGAAG
CL961_3	TGATCCAGAAGGGCACCAAACTGGTCCTGGAGCAGGTGGTGACGTCCATCGCCTCGGTGGCTGACACAGCCGAGGAGAAGTTTGTGCCATACTACGACCTGTTCATGCCCTCGCTCAAACACATTGTAGAAAACGCTGTGCAGAAGGAGCTCCGGCTGCTTCGTGGCAAGACCATAGAGTGCATCAGCCTCATCGGCCTGGCTGTCGGCAAGGAGAAG
[Danio_rerio.1.2040248.2040380 133 bp 1535-1667 bp]
CL831_1	-------------------------------------------------------------------------------------------------------------------------------------
CL839_1	-------------------------------------------------------------------------------------------------------------------------------------
CL839_3	-------------------------------------------------------------------------------------------------------------------------------------
CL839_4	-------------------------------------------------------------------------------------------------------------------------------------
CL839_5	-------------------------------------------------------------------------------------------------------------------------------------
CL839_6	-------------------------------------------------------------------------------------------------------------------------------------
CL934_1	ATCTCGTACATGATCTCAGCCTGGGCCAGGATGTGTAAGATCCTGGGGAAAGAGTTTCAGCAGTACCTGCCTGTGGTGATGGGCCCCCTGATGAAGACGGCCTCCATCAAGCCTGAGGTGGCCCTGCTCGACA
CL934_2	------------------------------------------------AAAGAGTTTCAGCAGTACCTGCCTGTGGTGATGGGCCCCCTGATGAAGACGGCCTCCATCAAGCCTGAGGTGGCCCTGCTCGACA
CL937_2	-------------------------------------------------------------------------------------------------------------------------------------
CL937_3	-------------------------------------------------------------------------------------------------------------------------------------
CL938_1	ATCTCGTACATGATCTCAGCCTGGGCCAGGATGTGTAAGATCCTGGGGAAAGAGTTTCAGCAGTACCTGCCTGTGGTGATGGGCCCCCTGATGAAGACGGCCTCCATCAAGCCTGAGGTGGCCCTGCTCGACA
CL939-1_2	-------------------------------------------------------------------------------------------------------------------------------------
CL940_2	-------------------------------------------------------------------------------------------------------------------------------------
CL940__1	-------------------------------------------------------------------------------------------------------------------------------------
CL942_1	ATCTCGTACATGATCTCAGCCTGGGCCAGGATGTGTAAGATCCTGGGGAAAGAGTTTCAGCAGTACCTGCCTGTGGTGATGGGCCCCCTGATGAAGACGGCCTCCATCAAGCCTGAGGTGGCCCTGCTCGACA
CL943_1	ATCTCGTACATGATCTCAGCCTGGGCCAGGATGTGTAAGATCCTGGGGAAAGAGTTTCAGCAGTACCTGCCTGTGGTGATGGGCCCCCTGATGAAGACGGCCTCCATCAAGCCTGAGGTGGCCCTGCTCGACA
CL944_4	-------------------------------------------------------------------------------------------------------------------------------------
CL945_3	ATCTCGTACATGATTTCGGCCTGGGCCAGGATGTGCAAGATCCTGGGGAAGGAGTTTCAGCAGTACCTGCCTGTGGTGATGGGCCCCCTGATGAAAACGGCCTCCATCAAGCCTGAGGTGGCCCTGCTCGACA
CL946	ATCTCGTACATGATCTCAGCCTGGGCCAGGATGTGTAAGATCCTGGGGAAAGAGTTTCAGCAGTACCTGCCTGTGGTGATGGGCCCCCTGATGAAGACGGCCTCCATCA------------------------
CL946_2	-------------------------------------------------------------------------------------------------------------------------------------
CL947	-------------------------------------------------------------------------------------------------------------------------------------
CL951_1	ATCTCGTACATGATCTCAGCCTGGGCCAGGATGTGTAAGATCCTGGGGAAAGAGTTTCAGCAGTACCTGCCTGTGGTGATGGGCCCCCTGATGAAGACGGCCTCCATCAAGCCTGAGGTGGCCCTGCTCGACA
CL955_1	ATCTCGTACATGATCTCAGCCTGGGCCAGGATGTGTAAGATCCTGGGGAAAGAGTTTCAGCAGTACCTGCCTGTGGTGATGGGCCCCCTGATGAAGACGGCCTCCATCAAGCCTGAGGTGGCCCTGCTCGACA
CL958_1	ATCTCGTACATGATTTCGGCCTGGGCCAGGATGTGCAAGATCCTGGGGAAGGAGTTTCAGCAGTACCTGCCTGTGGTGATGGGCCCCCTGATGAAAACGGCCTCCATCAAGCCTGAGGTGGCCCTTCTCGACA
CL961_2	-------------------------------------------------------------------------------------------------------------------------------------
CL961_3	ATCTCGTACATGATCTCAGCCTGGGCCAGGATGTGTAAGATCCTGGGGAAAGAGTTTCAGCAGTACCTGCCTGTGGTGATGGGCCCCCTGATGAAGACGGCCTCCATCAAGCCTGAGGTGGCCCTGCTCGACA
[Danio_rerio.1.2043611.2043783 173 bp 1668-1840 bp]
CL831_1	GTGTGCGGGTGGCGGCAGCAGAGTCCATGCCCCTGCTGCTGGAGTGTGCACGGGTTCGAGGACCAGAGTACCTCACGCAGATGTGGCTCTTCATGTGCGACGCTCTCATCAAGGCCATCGGCACCGAGCCGGACTCTGACGTCCTGTCAGAGATCATGCACTCTTTTGCTAAG
CL839_1	-----------------------------------------------------------------------------------------------------------------------------------------------------------------------------
CL839_3	GTGTGCGAGTGGCGGCAGCTGAGTCCATGCCCCTGCTGCTGGAGTGTGCGCGGGTTCGAGGACCCGAGTACCTCACCCAGATGTGGCTCTTCATGTGCGACGCTCTCATCAAGGCCATCGGCACTGAGCCGGACTCTGACGTCCTGTCAGAGATCATGCACTCTTTTGCCAAG
CL839_4	---------------CAGCTGAGTCCATGCCCCTGCTGCTGGAGTGTGCGCGGGTTCGAGGACCCGAGTACCTCACCCAGATGTGGCTCTTCATGTGCGACGCTCTCATCAAGGCCATCGGCACTGAGCCGGACTCTGACGTCCTGTCAGAGATCATGCACTCTTTTGCCAAG
CL839_5	GTGTGCGAGTGGCGGCAGCTGAGTCCATGCCCCTGCTGCTGGAGTGTGCGCGGGTTCGAGGACCCGAGTACCTCACCCAGATGTGGCTCTTCATGTGCGACGCTCTCATCAAGGCCATCGGCACTGAGCCGGACTCTGACGTCCTGTCAGAGATCATGCACTCTTTTGCCAAG
CL839_6	GTGTGCGAGTGGCGGCAGCTGAGTCCATGCCCCTGCTGCTGGAGTGTGCGCGGGTTCGAGGACCCGAGTACCTCACCCAGATGTGGCTCTTCATGTGCGACGCTCTCATCAAGGCCATCGGCACTGAGCCGGACTCTGACGTCCTGTCAGAGATCATGCACTCTTTTGCCAAG
CL934_1	GTGTGCGCGTGGCGGCAGCTGAGTCCATGCCCCTGCTGCTGGAGTGTGCACGGGTTCGAGGACCCGAGTACCTCACCCAGATGTGGCTCTTCATGTGCGACGCTCTCATCAAGGCCATCGGCACTGAGCCAGACTCTGACGTCCTGTCAGAGATCATGCACTCTTTTGCCAAG
CL934_2	GTGTGCGCGTGGCGGCAGCTGAGTCCATGCCCCTGCTGCTGGAGTGTGCACGGGTTCGAGGACCCGAGTACCTCACCCAGATGTGGCTCTTCATGTGCGACGCTCTCATCAAGGCCATCGGCACTGAGCCAGACTCTGACGTCCTGTCAGAGATCATGCACTCTTTTGCCAAG
CL937_2	GTGTGCGCGTGGCGGCAGCTGAGTCCATGCCCCTGCTGCTGGAGTGTGCACGGGTTCGAGGACCCGAGTACCTCACCCAGATGTGGCTCTTCATGTGCGACGCTCTCATCAAGGCCATCGGCACTGAGCCAGACTCTGACGTCCTGTCAGAGATCATGCACTCTTTTGCCAAG
CL937_3	GTGTGCGCGTGGCGGCAGCTGAGTCCATGCCCCTGCTGCTGGAGTGTGCACGGGTTCGAGGACCCGAGTACCTCACCCAGATGTGGCTCTTCATGTGCGACGCTCTCATCAAGGCCATCGGCACTGAGCCAGACTCTGACGTCCTGTCAGAGATCATGCACTCTTTTGCCAAG
CL938_1	GTGTGCGAGTGGCGGCAGCGGAGTCCATGCCCCTGCTGCTGGAGTGTGCGCGGGTTCGAGGACCCGAGTACCTCACCCAGATGTGGCTCTTCATGTGCGACGCTCTCATCAAGGCCATCGGCACTGAGCCGGACTCTGACGTCCTGTCAGAGATCATGCACTCTTTTGCCAAG
CL939-1_2	GTGTGCGCGTGGCGGCAGCTGAGTCCATGCCCCTGCTGCTGGAGTGTGCACGGGTTCGAGGACCCGAGTACCTCACCCAGATGTGGCTCTTCATGTGCGACGCTCTCATCAAGGCCATCGGCACTGAGCCAGACTCTGACGTCCTGTCAGAGATCATGCACTCTTTTGCCAAG
CL940_2	GTGTGCGGGTGGCGGCAGCAGAGTCCATGCCCCTGCTGCTGGAGTGTGCACGGGTTCGAGGACCAGAGTACCTCACGCAGATGTGGCTCTTCATGTGCGACGCTCTCATCAAGGCCATCGGCACCGAGCCGGACTCTGACGTCCTGTCGGAGATCATGCACTCTTTTGCTAAG
CL940__1	-----------------------------------------------------------------------------------------------------------------------------------------------------------------------------
CL942_1	----------------------GTCCATGCCCCTGCTGCTGGAGTGTGCGCGGGTTCGAGGACCCGAGTACCTCACCCAGATGTGGCTCTTCATGTGCGACGCTCTCATCAAGGCCATCGGCACTGAGCCGGACTCTGACGTCCTGTCAGAGATCATGCACTCTTTTGCCAAG
CL943_1	----------------------------------------------TGCGCGGGTTCGAGGACCCGAGTACCTCACCCAGATGTGGCTCTTCATGTGCGACGCTCTCATCAAGGCCATCGGCACTGAGCCGGACTCTGACGTCCTGTCAGAGATCATGCACTCTTTTGCCAAG
CL944_4	GTGTGCGAGTGGCGGCAGCTGAGTCCATGCCCCTGTTGCTGGAGTGTGCGCGGGTTCGAGGACCCGAGTACCTCACCCAGATGTGGCTCTTCATGTGCGACGCTCTCATCAAGGCCATCGGCACTGAGCCAGACTCTGACGTCCTGTCAGAGATCATGCACTCTTTTGCCAAG
CL945_3	GTGTGCGGGTGGCGGCAGCAGAGTCCATGCCCCTGCTGCTGGAGTGTGCACGGGTTCGAGGACCAGAGTACCTCACCCAGATGTGGCTCTTCATGTGCGACGCGCTCATCAAGGCCATCGGCACCGAGCCGGACTCTGACGTCCTGTCGGAGATCATGCA-------------
CL946	GTGTGCGCGTGGCGGCAGCTGAGTCCATGCCCCTGCTGCTGGAGTGTGCGCGGGTTCGAGGACCCGAGTACCTCACCCAGATGTGGCTCTTCATGTGTGACGCTCTCATCAAGGCCATCGGCACTGAGCCAGACTCTGACGTCCTGTCAGAGATCATGCACTCTTTTGCCAAG
CL946_2	GTGTGCGCGTGGCGGCAGCTGAGTCCATGCCCCTGCTGCTGGAGTGTGCGCGGGTTCGAGGACCCGAGTACCTCACCCAGATGTGGCTCTTCATGTGTGACGCTCTCATCAAGGCCATCGGCACTGAGCCAGACTCTGACGTCCTGTCAGAGATCATGCACTCTTTTGCCAAG
CL947	GTGTGCGAGTGGCGGCAGCTGAGTCCATGCCCCTGCTGCTGGAGTGTGCGCGGGTTCGAGGACCCGAGTACCTCACCCAGATGTGGCTCTTCATGTGCGACGCTCTCATCAAGGCCATCGGCACTGAGCCAGACTCTGACGTCCTGTCAGAGATCATGCACTCTTTTGCCAAG
CL951_1	----------------------------------------GGAGTGTGCGCGGGTTCGAGGACCCGAGTACCTCACCCAGATGTGGCTCTTCATGTGCGACGCTCTCATCAAGGCCATCGGCACTGAGCCGGACTCTGACGTCCTGTCAGAGATCATGCACTCTTTTGCCAAG
CL955_1	-----------------------------------------------------------------------------------------------------------------------------------------------------------------------------
CL958_1	GTGTGCGGGTGGCGGCAGCAGAGTCCATGCCCCTGCTGCTGGAGTGTGCACGGGTTCGAGGACCAGAGTACCTCACCCAGATGTGGCTCTTCATGTGCGACGCGCTCATCAAGGCCATCGGCACCGAGCCGGACTCTGACGTCCTGTCGGAGATCATGCACTCCTTTGCTAAG
CL961_2	------------------------------------------------------------GACCCGAGTACCTCACCCAGATGTGGCTCTTCATGTGCGACGCTCTCATCAAGGCCATCGGCACTGAGCCAGACTCTGACGTCCTGTCAGAGATCATGCACTCTTTTGCCAAG
CL961_3	GTGTGCGAGTGGCGGCAGCTGAGTCCATGCCCCTGCTGCTGGAGTGTGCGCGGGTTCGAGGACCCGAGTACCTCACCCAGATGTGGCTCTTCATGTGCGACGCTCTCATCAAGGCCATCGGCACTGAGCCAGACTCTGACGTCCTGTCAGAGATCATGCACTCTTTTGCCAAG
[Danio_rerio.1.2045437.2045559 122 bp 1841-1962 bp]
CL831_1	GATGAGAACGATGTGTACATCTTGACCAAAGTGTCCGACATCCTGCACTCAGTGTTCAGCAGTTACAAAGAGAAGGTGCTGCCTTGGTTTGAGCAGCTGCTTCAGCTCATCGTCCAGCTAAT
CL839_1	GATGAGAACGATGTGTACATCCTGACCAAAGTGTCAGATATCCTGCACTCGGTGTTCAGTAGTTACAAAGAGAAGGTGCTGCCTTGGTTTGAGCAGCTTCTGCAGCTCATCGTCCAGCTAAT
CL839_3	GATGAGAACGATGTGTACATCCTGACCAAAGTGTCAGATATCCTGCACTCGGTGTTCAGTAGTTACAAAGAGAAGGTGCTGCCTTGGTTTGAGCAGCTTCTGCAGCTCATCGTCCAGCTAAT
CL839_4	GATGAGAACGATGTGTACATCCTGACCAAAGTGTCAGATATCCTGCACTCGGTGTTCAGTAGTTACAAAGAGAAGGTGCTGCCTTGGTTTGAGCAGCTTCTGCAGCTCATCGTCCAGCTAAT
CL839_5	GATGAGAACGATGTGTACATCCTGACCAAAGTGTCAGATATCCTGCACTCGGTGTTCAGTAGTTACAAAGAGAAGGTGCTGCCTTGGTTTGAGCAGCTTCTGCAGCTCATCGTCCAGCTAAT
CL839_6	GATGAGAACGATGTGTACATCCTGACCAAAGTGTCAGATATCCTGCACTCGGTGTTCAGTAGTTACAAAGAGAAGGTGCTGCCTTGGTTTGAGCAGCTTCTGCAGCTCATCGTCCAGCTAAT
CL934_1	--------------------------------------------------------------------------------------------------------------------------
CL934_2	GATGAGAACGATGTGTACATCCTGACCAAAGTGTCAGATATCCTGCACTCGGTGTTCAGTAGTTACAAAGAGAAGGTGCTGCCTTGGTTTGAGCAGCTTCTGCAGCTCATCGTCCAGCTAAT
CL937_2	GATGAGAACGATGTGTACATCCTGACCAAAGTGTCAGATATCCTGCACTCGGTGTTCAGTAGTTACAAAGAGAAGGTGCTGCCTTGGTTTGAGCAGCTTCTGCAGCTCATCGTCCAGCTAAT
CL937_3	GATGAGAACGATGTGTACATCCTGACCAAAGTGTCAGATATCCTGCACTCGGTGTTCAGTAGTTACAAAGAGAAGGTGCTGCCTTGGTTTGAGCAGCTTCTGCAGCTCATCGTCCAGCTAAT
CL938_1	GATGAGAACGATGTGTACATCCTGACCAAAGTGTCAGATATCCTGCACTCGGTGTTCAGTAGTTACAAAGAGAAGGTGCTGCCTTGGTTTGAGCAGCTTCTGCAGCTCATCGTCCAGCTAAT
CL939-1_2	GATGAGAACGATGTGTACATCCTGACCAAAGTGTCAGATATCCTGCACTCGGTGTTCAGTAGTTACAAAGAGAAGGTGCTGCCTTGGTTTGAGCAGCTTCTGCAGCTCATCGTCCAGCTAAT
CL940_2	GATGAGAACGATGTGTACATCTTGACCAAAGTGTCCGACATCCTGCACTCAGTGTTCAGCAGTTACAAAGAGAAGGTGCTGCCTTGGTTTGAGCAGCTGCTGCAGCTCATCGTCCAGCTAAT
CL940__1	--------------------------------------------------------------------------------------------------------------------------
CL942_1	GATGAGAACGATGTGTACATCCTGACCAAAGTGTCAGATATCCTGCACTCGGTGTTCAGTAGTTACAAAGAGAAGGTGCTGCCTTGGTTTGAGCAGCTTCTGCAGCTCATCGTCCAGCTAAT
CL943_1	GATGAGAACGATGTGTACATCCTGACCAAAGTGTCAGATATCCTGCACTCGGTGTTCAGTAGTTACAAAGAGAAGGTGCTGCCTTGGTTTGAGCAGCTTCTGCAGCTCATCGTCCAGCTAAT
CL944_4	GATGAGAACGATGTGTACATCCTGACCAAAGTGTCAGATATCCTGCACTCGGTGTTCAGTAGTTACAAAGAGAAGGTGCTGCCTTGGTTTGAGCAGCTTCTGCAGCTCATCGTCCAGCTAAT
CL945_3	GATGAGAACGATGTGTACATCTTGACCAAAGTGTCAGACATCCTGCACTCAGTGTTCAGTAGTTACAAAGAGAAGGTGCTGCCTTGGTTTGAGCAGCTGCTGCAGCTCATTGTCCAGCTAAT
CL946	GATGAGAACGATGTGTACATCCTGACCAAAGTGTCAGATATCCTGCACTCGGTGTTCAGTAGTTACAAAGAGAAGGTGCTGCCTTGGTTTGAGCAGCTTCTGCAGCTCATCGTCCAGCTAAT
CL946_2	GATGAGAACGATGTGTACATCCTGACCAAAGTGTCAGATATCCTGCACTCGGTGTTCAGTAGTTACAAAGAGAAGGTGCTGCCTTGGTTTGAGCAGCTTCTGCAGCTCATCGTCCAGCTAAT
CL947	GATGAGAACGACGTGTACATCCTGACCAAAGTGTCAGATATTCTGCACTCGGTGTTCAGTAGTTACAAAGAGAAGGTGCTGCCTTGGTTTGAGCAGCTTCTGCAGCTCATCGTCCAGCTAAT
CL951_1	GATGAGAACGATGTGTACATCCTGACCAAAGTGTCAGATATCCTGCACTCGGTGTTCAGTAGTTACAAAGAGAAGGTGCTGCCTTGGTTTGAGCAGCTTCTGCAGCTCATCGTCCAGCTAAT
CL955_1	GATGAGAACGATGTGTACATCCTGACCAAAGTGTCAGATATCCTGCACTCGGTGTTCAGTAGTTACAAAGAGAAGGTGCTGCCTTGGTTTGAGCAGCTTCTGCAGCTCATCGTCCAGCTAAT
CL958_1	GATGAGAACGATGTGTACATCTTGACCAAAGTGTCAGACATCCTGCACTCAGTGTTCAGTAGTTACAAAGAGAAGGTGCTGCCTTGGTTTGAGCAGCTGCTGCAGCTCATTGTCCAGCTAAT
CL961_2	GATGAGAACGACGTGTACATCCTGACCAAAGTGTCAGATATCCTGCACTCGGTGTTCAGTAGTTACAAAGAGAAGGTGCTGCCTTGGTTTGAGCAGCTTCTGCAGCTCATCGTCCAGCTAAT
CL961_3	GATGAGAACGACGTGTACATCCTGACCAAAGTGTCAGATATCCTGCACTCGGTGTTCAGTAGTTACAAAGAGAAGGTGCTGCCTTGGTTTGAGCAGCTTCTGCAGCTCATCGTCCAGCTAAT
[Danio_rerio.1.23414339.23414830 377 bp 1963-2339 bp]
CL831_1	-----------------------------------------------------------------------------------------------------------------------------------------------------------------------------------------------------------------------------------------------------------------------------------------------------------------------------------------------------------------------------------------
CL839_1	--------------------------------------------------------------------CGGGACTGGAATCAGTTCCACCAGCCCCGCAACCTGCTGCTGGCTATGGTTGGAGAGGTGGGCGAGGTGGCAGAGCTCTTCCAGTGGCGGGGGGAGGTGGCCGAGGGCTTGCCGGACTGGACCGAGTCCGAGCGAGAGCACCTGGCACACGAACTCAGCGACGTGTTGATCTACCTGGTGGAGCTCGCCGAGAAGTGTCGCGTCGACCTTCCCCAAGCGGTGCTTCGAAAAATGGCCCTAAACCGATTGAAATACCCCGCCAGCAAGGTGCACGGATCGGCCAA-------------------------
CL839_3	-----------------------------------------------------------------------------------------------------------------------------------------------------------------------------------------------------------------------------------------------------------------------------------------------------------------------------------------------------------------------------------------
CL839_4	-----------------------------------------------------------------------------------------------------------------------------------------------------------------------------------------------------------------------------------------------------------------------------------------------------------------------------------------------------------------------------------------
CL839_5	------------------------------------------------------------------------------------------------------------------------------------------------------------------------------------------------------------AGCACCTGGCACACGAACTCAGCGACGTGTTGATCTACCTGGTGGAGCTCGCCGAGAAGTGTCGCGTCGACCTTCCCCAAGCGGTGCTTCGAAAAATGGCCCTAAACCGATTGAAATACCCCGCCAGCAAGGT----------------------------------------
CL839_6	-----------------------------------------------------------------------------------------------------------------------------------------------------------------------------------------------------------------------------------------------------------------------------------------------------------------------------------------------------------------------------------------
CL934_1	-----------------------------------------------------------------------------------------------------------------------------------------------------------------------------------------------------------------------------------------------------------------------------------------------------------------------------------------------------------------------------------------
CL934_2	--------------------------------------------------------------------------------------------------------------------------------------------------------------------------------------GACTGGACCGAGTCCGAGCGAGAGCACCTGGCACACGAACTCAGCGACGTGTTGATCTACCTGGTGGAGCTCGCCGAGAAGTGTCGCGTCGACCTTCCCCAAGCGGTGCTTCGTAAAATGGCCCTAAACCGACTGAAATACCCCGCCAGCAAGGTGCACGGATCGGCCAAAAAGT--------------------
CL937_2	-----------------------------------------------------------------------------------------------------------------------------------------------------------------------------------------------------------------------------------------------------------------------------------------------------------------------------------------------------------------------------------------
CL937_3	-----------------------------------------------------------------------------------------------------------------------------------------------------------------------------------------------------------------------------------------------------------------------------------------------------------------------------------------------------------------------------------------
CL938_1	-----------------------------------------------------------------------------------------------------------------------------------------------------------------------------------------------------------------------------------------------------------------------------------------------------------------------------------------------------------------------------------------
CL939-1_2	---------------------------------------------------------------------------------------------------------------------------------------------------------------------------------TGCCGGACTGGACCGAGTCCGAGCGAGAGCACCTGGCACACGAACTCAGCGACGTGTTGATCTACCTGGTGGAGCTCGCCGAGAAGTGTCGCGTCGACCTTCCCCAAGCGGTGCTTCGTAAAATGGCCCTAAACCGACTGAAATACCCCGCCAGCAAGGTGCACGGATCGGCCAAAAAGTACACTGAATACAAG------
CL940_2	-----------------------------------------------------------------------------------------------------------------------------------------------------------------------------------------------------------------------------------------------------------------------------------------------------------------------------------------------------------------------------------------
CL940__1	-----------------------------------------------------------------------------------------------------------------------------------------------------------------------------------------------------------------------------------------------------------------------------------------------------------------------------------------------------------------------------------------
CL942_1	-----------------------------------------------------------------------------------------------------------------------------------------------------------------------------------------------------------------------------------------------------------------------------------------------------------------------------------------------------------------------------------------
CL943_1	------------------------------------------------------------------------------------------------------------------------------------AGGTGGCAGAGCTCTTCCAGTGGCGGGGGGAGGTGGCCGAGGGCTTGCCGGACTGGACCGAGTCCGAGCGAGAGCACCTGGCACACGAACTCAGCGACGTGTTGATCTACCTGGTGGAGCTCGCCGAGAAGTGTCGCGTCGACCTTCCCCAAGCGGTGCTTCGAAAAATGGCCCTAAACCGATTGAAATACCCCGCCAGCAAGGTGCA-------------------------------------
CL944_4	GGTTCTCCTTCAGCCCCAAGCCCACCATTGAGGACATCAGGCGGATGCAGGCGGAGTTCACGGACGAGCGGGACTGGAATCAGTTCCACCAGCCCCGCAACCTGCTGCTGGCTATGGT-------------------------------------------------------------------------------------------------------------------------------------------------------------------------------------------------------------------------------------------------------------------
CL945_3	-----------------------------------------------------------------------------------------------------------------------------------------------------------------------------------------------------------------------------------------------------------------------------------------------------------------------------------------------------------------------------------------
CL946	GGTTCTCCTTCAGCCCCAAACCCACCATTGAGGACATCAGGCGGATGCAGGCGGAGTTCACGGACGAGCGGGACTGGAATCAGTTCCACCAGCCCCGCAACCTGCTTCTGGCTATGGTTGGAGAGGTGGGCGAGGTGGCAGAGCTCTTCCAGTGGCGGGGGGAGGTGGCCGAGGGCTTGCCGGACTGGACCGAGTCCGAGCGAGAGCACCTGGCACACGAACTCAGCGACGTGTTGATCTACCTGGTGGAGCTCGCCGAGAAGTGTCGCGTTGACCTTCCCCAAGCGGTGCTTCGTAAAATGGCCCTAAACCGACTGAAATACCCCGCCAGCAAGGTGCACGGATCGGCCAAAAAGTACACTGAATACAATGAC---
CL946_2	-----------------------------------------------------------------------------------------------------------------------------------------------------------------------------------------------------------------------------------------------------------------------------------------------------------------------------------------------------------------------------------------
CL947	-----------------------------------------------------------------------------------------------------------------------------------------------------------------------------------------------------------------------------------------------------------------------------------------------------------------------------------------------------------------------------------------
CL951_1	-----------------------------------------------------------------------------------------------------------------------------------------------------------------------------------------------------------------------------------------------------------------------------------------------------------------------------------------------------------------------------------------
CL955_1	-----------------------------------------------------------------------------------------------------------------------------------------------------------------------------------------------------------------------------------------------------------------------------------------------------------------------------------------------------------------------------------------
CL958_1	GGTTCTGCTTCAGCCCCAAGCCCACCATTGAGGACATTAGGCGGATGCAGGCGGACTTCACGGACGAGCGGGACTGGAATCAGTTCCACCAGCCCCGCAACCTGCTGCTGGCTATGGTCGGAGAGGTGGGCGAGGTGGCGGAGCTCTTCCAGTGGCGGGGCGAGGTGGCCGAGGGCCTGCCGGACTGGACCGAGTCCGAGCGAGAGCACCTGGCACACGAACTCAGCGACGTGTTGATCTACCTGGTGGAGCTCGCCGAGAAGTGTCGCGTCGACCTTCCCCAAGCGGTGCTTCGTAAAATGGCCCTAAACCGACTAAAATACCCTGCCAGCAAGGTGCACGGATCGGCCAAAAAGTACACCGAATACAAGGACTGA
CL961_2	-----------------------------------------------------------------------------------------------------------------------------------------------------------------------------------------------------------------------------------------------------------------------------------------------------------------------------------------------------------------------------------------
CL961_3	-------------------------------------------------------------------------------------------------------------------------------------------------------------------------------------------------------------------------------CAGCGACGTGTTGATCTACCTGGTGGAGCTCGCCGAGAAGTGTCGCATCGACCTTCCCCAAGCGGTGCTTCGTAAAATGGCCCTAAACCGACTGAAATACCCCGCCAGCAAGGTGCACGGATCGGCC---------------------------
[Danio_rerio.1.24661957.24662154 198 bp 2340-2537 bp]
CL831_1	AATCTGGATGCTCTACATGACCACCTGGGTACCATTTATCCCGGGATGAGGGCTCCCTCGTTTCGCTGCACCGATGCAGAGAAGGGGAACAATCTGATTCTCCACTACTACTCGGAGAGAGAAGGCCTGCAAGACATTGTGATTGGTATCATTAAAACCGTCGCTCAGCAAATCCATGGAACAGAGATCGAGATGAAG
CL839_1	AATCTGGATGCTCTACATGACCACCTGGGCACCATTTATCCCGGGATGAGGGCTCCCTCATTCCGCTGCACCGACGCAGAGAAGGGGAACAATCTGATTCTTCACTACTACTCGGAGAGAGAAGGCCTGCAAGACATTGTGATTGGCATCATTAAAACCGTCGCTCAACAAATCCATGGAACAGAGATAGAGATGAAG
CL839_3	AATCTGGATGCTCTACATGACCACCTGGGCACCATTTATCCCGGGATGAGGGCTCCCTCATTCCGCTGCACCGACGCAGAGAAGGGGAACAATCTGATTCTTCACTACTACTCGGAGAGAGAAGGCCTGCAAGACATTGTGATTGGCATCATTAAAACCGTCGCTCAACAAATCCATGGAACAGAGATAGAGATGAAG
CL839_4	AATCTGGATGCTCTACATGACCACCTGGGCACCATTTATCCCGGGATGAGGGCTCCCTCATTCCGCTGCACCGACGCAGAGAAGGGGAACAATCTGATTCTTCACTACTACTCGGAGAGAGAAGGCCTGCAAGACATTGTGATTGGCATCATTAAAACCGTCGCTCAACAAATCCATGGAACAGAGATAGAGATGAAG
CL839_5	AATCTGGATGCTCTACATGACCACCTGGGCACCATTTATCCCGGGATGAGGGCTCCCTCATTCCGCTGCACCGACGCAGAGAAGGGGAACAATCTGATTCTTCACTACTACTCGGAGAGAGAAGGCCTGCAAGACATTGTGATTGGCATCATTAAAACCGTCGCTCAACAAATCCATGGAACAGAGATAGAGATGAAG
CL839_6	AATCTGGATGCTCTACATGACCACCTGGGCACCATTTATCCCGGGATGAGGGCTCCCTCATTCCGCTGCACCGACGCAGAGAAGGGGAACAATCTGATTCTTCACTACTACTCGGAGAGAGAAGGCCTGCAAGACATTGTGATTGGCATCATTAAAACCGTCGCTCAACAAATCCATGGAACAGAGATAGAGATGAAG
CL934_1	AATCTGGATGCTCTACATGACCACCTGGGCACCATTTATCCCGGGATGAGGGCTCCCTCGTTCCGCTGCACCGATGCAGAGAAGGGGAACAATCTGATTCTTCACTACTACTCGGAGAGAGAAGGCCTGCAAGACATTGTGATTGGCATCATTAAAACCGTCGCTCAACAAATCCATGGAACAGAGATAGAGATGAAG
CL934_2	AATCTGGATGCTCTACATGACCACCTGGGCACCATTTATCCCGGGATGAGGGCTCCCTCGTTCCGCTGCACCGATGCAGAGAAGGGGAACAATCTGATTCTTCACTACTACTCGGAGAGAGAAGGCCTGCAAGACATTGTGATTGGCATCATTAAAACCGTCGCTCAACAAATCCATGGAACAGAGATAGAGATGAAG
CL937_2	AATCTGGATGCTCTACATGACCACCTGGGCACCATTTATCCCGGGATGAGGGCTCCCTCGTTCCGCTGCACTGATGCAGAGAAGGGGAACAATCTGATTCTTCACTACTACTCGGAGAGAGAAGGCCTGCAAGACATTGTGATTGGCATCATTAAAACCGTCGCTCAACAAATCCATGGAACAGAGATAGAGATGAAG
CL937_3	AATCTGGATGCTCTACATGACCACCTGGGCACCATTTATCCCGGGATGAGGGCTCCCTCGTTCCGCTGCACTGATGCAGAGAAGGGGAACAATCTGATTCTTCACTACTACTCGGAGAGAGAAGGCCTGCAAGACATTGTGATTGGCATCATTAAAACCGTCGCTCAACAAATCCATGGAACAGAGATAGAGATGAAG
CL938_1	AATCTGGATGCTCTACATGACCACCTGGGCACCATTTATCCCGGGATGAGGGCTCCCTCATTCCGCTGCACCGATGCAGAGAAGGGGAACAATCTGATTCTTCACTACTACTCGGAGAGAGAAGGCCTGCAAGACATTGTGATTGGCATCATTAAAACCGTCGCTCAACAAATCCACGGAACAGAGATAGAGATGAAG
CL939-1_2	AATCTGGATGCTCTACATGACCACCTGGGCACCATTTATCCCGGGATGAGGGCTCCCTCGTTCCGCTGCACTGATGCAGAGAAGGGGAACAATCTGATTCTTCACTACTACTCGGAGAGAGAAGGCCTGCAAGACATTGTGATTGGCATCATTAAAACCGTCGCTCAACAAATCCATGGAACAGAGATAGAGATGAAG
CL940_2	AATCTGGATGCTCTACATGACCACCTGGGTACCATTTATCCCGGGATGAGGGCTCCCTCGTTTCGCTGCACCGATGCAGAGAAGGGGAACAATCTGATTCTCCACTACTACTCGGAGAGAGAAGGCCTGCAAGACATTGTGATTGGTATCATTAAAACCGTCGCTCAGCAAATCCATGGAACAGAGATCGAGATGAAG
CL940__1	------------------------------------------------------------------------------------------------------------------------------------------------------------------------------------------------------
CL942_1	AATCTGGATGCTCTACATGACCACCTGGGCACCATTTATCCCGGGATGAGGGCTCCCTCATTCCGCTGCACCGATGCAGAGAAGGGGAACAATCTGATTCTTCACTACTACTCGGAGAGAGAAGGCCTGCAAGACATTGTGATTGGCATCATTAAAACCGTCGCTCAACAAATCCACGGAACAGAGATAGAGATGAAG
CL943_1	AATCTGGATGCTCTACATGACCACCTGGGCACCATTTATCCCGGGATGAGGGCTCCCTCATTCCGCTGCACCGATGCAGAGAAGGGGAACAATCTGATTCTTCACTACTACTCGGAGAGAGAAGGCCTGCAAGACATTGTGATTGGCATCATTAAAACCGTCGCTCAACAAATCCACGGAACAGAGATAGAGATGAAG
CL944_4	AATCTGGATGCTCTACATGACCACCTGGGCACCATTTATCCCGGGATGAGGGCTCCCTCGTTCCGCTGCACCGATGCAGAGAAGGGGAACAATCTGATTCTTCACTACTACTCGGAGAGAGAAGGCCTGCAAGACATTGTGATTGGCATCATTAAAACCGTCGCTCAACAAATCCATGGAACAGAGATAGAGATGAAG
CL945_3	AATCTGGATGCTCTACATGACCACCTGGGTACCATTTATCCCGGGATGAGGGCCCCCTCGTTTCGCTGCACCGATGCAGAGAAGGGGAACAATCTGATTCTCCACTACTACTCGGAGAGAGAAGGCCTGCAAGACATTGTGATTGGTATCATTAAAACCGTCGCTCAGCAAATCCATGGAACGGAGATCGAGATGAAG
CL946	AATCTGGATGCTCTACATGACCACCTGGGCACCATTTATCCCGGGATGAGGGCTCCCTCGTTCCGCTGCACCGATGCAGAGAAGGGGAACAATCTGATTCTTCACTACTACTCGGAGAGAGAAGGCCTGCAAGACATTGTGATTGGCATCATTAAAACCGTCGCTCAACAAATCCATGGAACAGAGATAGAGATGAAG
CL946_2	AATCTGGATGCTCTACATGACCACCTGGGCACCATTTATCCCGGGATGAGGGCTCCCTCGTTCCGCTGCACCGATGCAGAGAAGGGGAACAATCTGATTCTTCACTACTACTCGGAGAGAGAAGGCCTGCAAGACATTGTGATTGGCATCATTAAAACCGTCGCTCAACAAATCCATGGAACAGAGATAGAGATGAAG
CL947	AATCTGGATGCTCTACATGACCACCTGGGCACCATTTATCCCGGGATGAGGGCTCCCTCGTTCCGCTGCACCGATGCAGAGAAGGGGAACAATCTGATTCTTCACTACTACTCGGAGAGAGAAGGCCTGCAAGACATTGTGATTGGCATCATTAAAACCGTCGCTCAACAAATCCATGGAACAGAGATAGAGATGAAG
CL951_1	AATCTGGATGCTCTACATGACCACCTGGGCACCATTTATCCCGGGATGAGGGCTCCCTCATTCCGCTGCACCGATGCAGAGAAGGGGAACAATCTGATTCTTCACTACTACTCGGAGAGAGAAGGCCTGCAAGACATTGTGATTGGCATCATTAAAACCGTCGCTCAACAAATCCACGGAACAGAGATAGAGATGAAG
CL955_1	AATCTGGATGCTCTACATGACCACCTGGGCACCATTTATCCCGGGATGAGGGCTCCCTCATTCCGCTGCACCGATGCAGAGAAGGGGAACAATCTGATTCTTCACTACTACTCGGAGAGAGAAGGCCTGCAAGACATTGTGATTGGCATCATTAAAACCGTCGCTCAACAAATCCACGGAACAGAGATAGAGATGAAG
CL958_1	AATCTGGATGCTCTACATGACCACCTGGGTACCATTTATCCCGGGATGAGGGCCCCCTCGTTTCGCTGCACCGATGCAGAGAAGGGGAACAATCTGATTCTCCACTACTACTCGGAGAGAGAAGGCCTGCAAGACATTGTGATTGGTATCATTAAAACCGTCGCTCAGCAAATCCATGGAACGGAGATCGAGATGAAG
CL961_2	AATCTGGATGCTCTACATGACCACCTGGGCACCATTTATCCCGGGATGAGGGCTCCCTCGTTCCGCTGCACCGATGCAGAGAAGGGGAACAATCTGATTCTTCACTACTACTCGGAGAGAGAAGGCCTGCAAGACATTGTGATTGGCATCATTAAAACCGTCGCTCAACAAATCCATGGAACAGAGATAGAGATGAAG
CL961_3	AATCTGGATGCTCTACATGACCACCTGGGCACCATTTATCCCGGGATGAGGGCTCCCTCGTTCCGCTGCACCGATGCAGAGAAGGGGAACAATCTGATTCTTCACTACTACTCGGAGAGAGAAGGCCTGCAAGACATTGTGATTGGCATCATTAAAACCGTCGCTCAACAAATCCATGGAACAGAGATAGAGATGAAG
[Danio_rerio.1.25002370.25002537 167 bp 2538-2704 bp]
CL831_1	CATGGGAGGCAACACACTATAATGCCGTCCAATGTGAACTACCAGGCCAATATCTGGGCTCTGAGAGAAGAGGGCTGTACACATCTGTTGGTTACCACGGCCTGTGGCTCACTCCGAGAGGAGATTCAGCCTGGAGACATTGTCCTCATAGATCAGTTCATTGACAG
CL839_1	CATGGGAGGCAACACACTATCATGCCGTCCAATGTGAACTATCAGGCCAACATGTGGGCACTGAGAGAAGAGGGCTGTACACATCTGTTAGTTACCACGGCCTGTGGCTCGCTCCGAGAGGAGATTCAGCCAGGAGACATTGTCATCATTGATCAGTTCATTGACAG
CL839_3	-----------------------------------------------------------------------------------------------------------------------------------------------------------------------
CL839_4	-----------------------------------------------------------------------------------------------------------------------------------------------------------------------
CL839_5	-----------------------------------------------------------------------------------------------------------------------------------------------------------------------
CL839_6	------------------------------------------------------------------------------------------------------------------CGAGAGGAGATTCAGCCAGGAGACATTGTCATCATTGATCAGTTCATTGACAG
CL934_1	CATGGGAGGCAACACACTATCATGCCGTCCAATGTGAACTATCAGGCCAACATCTGGGCACTGAGAGAAGAGGGCTGTACACATCTGTTAGTTACCACGGCCTGTGGCTCACTCCGAGAGGAGATTCAGCCAGGAGACATTGTCATCATAGATCAGTTCATTGACAG
CL934_2	-----------------------------------------------------------------------------------------------------------------------------------------------------------------------
CL937_2	-----------------------------------------------------------------------------------------------------------------------------------------------------------------------
CL937_3	-----------------------------------------------------------------------------------------------------------------------------------------------------------------------
CL938_1	CATGGGAGGCAACACACTATCATGCCGTCCAATGTGAACTATCAGGCCAACATCTGGGCACTGAGAGAAGAGGGCTGTACACATCTGTTAGTTACCACGGCCTGTGGCTCGCTCCGAGAGGA---------------------------------------------
CL939-1_2	CATGGGAGGCAACACACTATCATGCCGTCCAATGTGAACTATCAGGCCAACATCTGGGCACTGAGAGAAGAGGGCTGTACACATCTGTTAGTTACCACGGCCTGTGGCTCGCTCCGAGAGGAGATTCAGCCAGGAGACATTGTCATCATAGATCAGTTCATTGACAG
CL940_2	CATGGGAGGCAACACACTATAATGCCGTCCAATGTGAACTACCAGGCCAATATCTGGGCTCTGAGAGAAGAGGGCTGTACACATCTGTTGGTTACCACGGCCTGTGGCTCACTCCGAGAGGAGATTCAGCCTGGAGACATTGTCCTCATAGATCAGTTCATTGACAG
CL940__1	-----------------------------------------------------------------------------------------------------------------------------------------------------------------------
CL942_1	CATGGGAGGCAACACACTATCATGCCGTCCAATGTGAACTATCAGGCCAACATCTGGGCACTGAGAGAAGAGGGCTGTACACATCTGTTAGTTACCACGGCCTGTGGCTCGCTCCGAGAGGAGATTCAGCCAGGAGACATTGTCGTCATTGATCAGTTCATTGACAG
CL943_1	-ATGGGAGGCAACACACTATCATGCCGTCCAATGTGAACTATCAGGCCAACATCTGGGCACTGAGAGAAGAGGGCTGTACACATCTGTTAGTTACCACGGCCTGTGGCTCGCTCCGAGAGGAGATTCAGCCAGGAGACATTGTCGTCATTGATCAGTTCATTGACAG
CL944_4	CATGGGAGGCAACACACTATAATGCCGTCCAATGTGAACTATCAGGCCAACATCTGGGCACTGAGAGAAGAGGGCTGTACACATCTGTTAGTTACCACGGCCTGTGGCTCGCTCCGAGAGGAGATTCAGCCAGGAGACATTGTCATCATAGATCAGTTCATTGACAG
CL945_3	CATGGAAGGCAACACACTATAATGCCGTCCAATGTGAACTACCAGGCCAATATCTGGGCTCTGAGAGAAGAGGGCTGTACGCATCTGTTGGTTACCACGGCCTGTGGCTCACTCCGAGAGGAGATTCAGCCTGGAGACATTGTCCTCATAGATCAGTTCATTGACAG
CL946	--------------------------------------------------------------------------------------------------------------------------GATTCAGCCAGGAGACATTGTCATCATAGATCAGTTCATTGACAG
CL946_2	CATGGGAGGCAACACACTATCATGCCGTCCAATGTGAACTATCAGGCCAACATCTGGGCACTGAGAGAAGAGGGCTGTACACATCTGTTAGTTACCACGGCCTGTGGCTCGCTCCG---------------------------------------------------
CL947	CATGGGAGGCAACACACTATCATGCCGTCCAATGTGAACTATCAGGCCAACATCTGGGCACTGAGAGAAGAGGGCTGTACACATCTGTTAGTTACCACGGCCTGTGGCTCGCTCCGAGAGGAGATTCAGCCAGGAGACATTGTCATCATTGATCAGTTCATTGACAG
CL951_1	CATGGGAGGCAACACACTATCATGCCGTCCAATGTGAACTATCAGGCCAACATCTGGGCACTGAGAGAAGAGGGCTGTACACATCTGTTAGTTACCACGGCCTGTGGCTCGCTCCGAGAGGAGATTCAGCCAGGAGACATTGTCGTCATTGATCAGTTCATTGATAG
CL955_1	-----------------------------------------------------------------------------------------------------------------------------------------------------------------------
CL958_1	CATGGAAGGCAACACACTATAATGCCGTCCAATGTGAACTACCAGGCCAATATCTGGGCTCTGAGAGAAGAGGGCTGTACGCATCTGTTGGTTACCACGGCCTGTGGCTC---------------------------------------------------------
CL961_2	CATGGGAGGCAACACACTATCATGCCGTCCAATGTGAACTATCAGGCCAACATCTGGGCACTGAGAGAAGAGGGCTGTACACATCTGTTAGTTACCACGGCCTGTGGCTCGCTCCGAGAGGAGATTCAGCCAGGAGACATTGTCATCATTGATCAGTTCATTGACAG
CL961_3	-----------------------------------------------------------------------------------------------------------------------------------------------------------------------
[Danio_rerio.1.26998455.26998627 171 bp 2705-2875 bp]
CL831_1	CAGTACCCATCATCATCCCACTACGCCTGCAAATGGGACAAGATGGTGGTGGACATCAACGAGGAGGAGAAGAGTGAGAAGCTGGAGGGAGACGCAGCGCTCAACAAGCTCTTCCAGCAGATCTACTGCGATGGCTCAGACGAGGTCAAGCGAGCCATGAACAAGTCCTTT
CL839_1	CAGTACCCATCATCATCCCACTACGCCTGCAAATGGGACAAGATGGTGGTGGACATCAGCGAGGAGGAGAAAAGTGAGAAGCTGGAGGGAGACGCAGCGCTCAACAAGCTCTTCCAGCAGATCTACTGCGATGGCTCAGACGAGGTCAAGCGAGCCATGAACAAGTCCTTT
CL839_3	CAGTACCCATCATCATCCCACTACGCCTGCAAATGGGACAAGATGGTGGTGGACATCAGCGAGGAGGAGAAAAGTGAGAAGCTGGAGGGAGACGCAGCGCTCAACAAGCTCTTCCAGCAGATCTACTGCGATGGCTCAGACGAGGTCAAGCGAGCCATGAACAAGTCCTTT
CL839_4	---------------------------------------------------------------------------------------------------------------------------------------------------------------------------
CL839_5	CAGTACCCATCATCATCCCACTACGCCTGCAAATGGGACAAGATGGTGGTGGACATCAGCGAGGAGGAGAAAAGTGAGAAGCTGGAGGGAGACGCAGCGCTCAACAAGCTCTTCCAGCAGATCTACTGCGATGGCTCAGACGAGGTCAAGCGAGCCATGAACAAGTCCTTT
CL839_6	CAGTACCCATCATCATCCCACTACGCCTGCAAATGGGACAAGATGGTGGTGGACATCAGCGAGGAGGAGAAAAGTMAGAAGCTGGAGGGAGACGCAGCGCTCAACAAGCTCTTCCAGCAGATCTACTGCGATGGCTCAGACGAGGTCAAGCGAGCCATGAACAAGTCCTTT
CL934_1	CAGTACCCATCATCATCCCACTACGCCTGCAAATGGGACAAGATGGTGGTGGACATCAGCGAGGAGGAGAAAAGTGAGAAGCTGGAGGGAGACGCAGCGCTCAACAAGCTCTTCCAGCAGATCTACTGCGATGGCTCAGACGAGGTCAAGCGAGCCATGAACAAGTCCTTT
CL934_2	CAGTACCCATCATCATCCCACTACGCCTGCAAATGGGACAAGATGGTGGTGGACATCAGCGAGGAGGAGAAAAGTGAGAAGCTGGAGGGAGACGCAGCGCTCAACAAGCTCTTCCAGCAGATCTACTGCGATGGCTCAGACGAGGTCAAGCGAGCCATGAACAAGTCCTTT
CL937_2	CAGTACCCATCATCATCCCACTACGCCTGCAAATGGGACAAGATGGTGGTGGACATCAGCGAGGAGGAGAAAAGTGAGAAGCTGGAGGGAGACGCAGCGCTCAACAAGCTCTTCCAGCAGATCTACTGCGATGGCTCAGACGAGGTCAAGCGAGCCATGAACAAGTCCTTT
CL937_3	CAGTACCCATCATCATCCCACTACGCCTGCAAATGGGACAAGATGGTGGTGGACATCAGCGAGGAGGAGAAAAGTGAGAAGCTGGAGGGAGACGCAGCGCTCAACAAGCTCTTCCAGCAGATCTACTGCGATGGCTCAGACGAGGGCATGCGAGCCATGAACAAGTCCTTT
CL938_1	CAGTACCCATCATCATCCCACTACGCCTGCAAATGGGACAAGATGGTGGTGGACATCAGCGAGGAGGAGAAAAGTGAGAAGCTGGAGGGAGACGCAGCGCTCAACAAGCTCTTCCAGCAGATCTACTGCGATGGCTCAGACGAGGTCAAGCGAGCCATGAACAAGTCCTTT
CL939-1_2	CAGTACCCATCATCATCCCACTACGCCTGCAAATGGGACAAGATGGTGGTGGACATCAGCGAGGAGGAGAAAAGTGAGAAGCTGGAGGGAGACGCAGCGCTCAACAAGCTCTTCCAGCAGATCTACTGCGATGGCTCAGACGAGGTCAAGCGAGCCATGAACAAGTCCTTT
CL940_2	CAGTACCCATCATCATCCCACTACGCCTGCAAATGGGACAAGATGGTGGTGGACATCAACGAGGAGGAGAAGAGTGAGAAGCTGGAGGGAGATGCAGCGCTCAACAAGCTCTTCCAGCAGATCTACTGCGATGGCTCAGACGAGGTCAAGCGAGCCATGAACAAGTCCTTT
CL940__1	---------------------------------------------------------------------------------------------------------------------------------------------------------------------------
CL942_1	CAGTACCCATCATCATCCCACTACGCCTGCAAATGGGACAAGATGGTGGTGGACATCAGCGAGGAGGAGAAAAGTGAGAAGCTGGAGGGAGACGCAGCGCTCAACAAGCTCTTCCAGCAGATCTACTGCGATGGCTCAGACGAGGTCAAGCGAGCCATGAACAAGTCCTTT
CL943_1	CAGTACCCATCATCATCCCACTACGCCTGCAAATGGGACAAGATGGTGGTGGACATCAGCGAGGAGGAGAAAAGTGAGAAGCTGGAGGGAGACGCAGCGCTCAACAAGCTCTTCCAGCAGATCTACTGCGATGGCTCAGACGAGGTCAAGCGAGCCATGAACAAGTCCTTT
CL944_4	CAGTACCCATCATCATCCCACTACGCCTGCAAATGGGACAAGATGGTGGTGGACATCAGCGAGGAGGAGAAAAGTGAGAAGCTGGAGGGAGACGCAGCGCTCAACAAGCTCTTCCAGCAGATCTACTGCGATGGCTCAGACGAGGTCAAGCGAGCCATGAACAAGTCCTTT
CL945_3	CAGTACCCATCATCATCCCACTACGCCTGCAAATGGGACAAGATGGTGGTGGACATCAACGAGGAGGAGAAGAGTGAGAAGCTGGAGGGAGACGCAGCGCTCAACAAGCTCTTCCAGCAGATCTACTGCGATGGCTCAGACGAGGTCAAGCGAGCCATGAACAAGTCCTTT
CL946	CAGTACCCATCATCATCCCACTACGCCTGCAAATGGGACAAGATGGTGGTGGACATCAGCGAGGAGGAGAAAAGTGAGAAGCTGGAGGGAGACGCAGCGCTCAACAAGCTCTTCCAGCAGATCTACTGCGATGGCTCAGACGAGGTCAAGCGAGCCATGAACAAGTCCTTT
CL946_2	CAGTACCCATCATCATCCCACTACGCCTGCAAATGGGACAAGATGGTGGTGGACATCAGCGAGGAGGAGAAAAGTGAGAAGCTGGAGGGAGACGCAGCGCTCAACAAGCTCTTCCAGCAGATCTACTGCGATGGCTCAGACGAGGTCAAGCGAGCCATGAACAAGTCCTTT
CL947	----------------------ACGCCTGCAAATGGGACAAGATGGTGGTGGACATCAGCGAGGAGGAGAAAAGTGAGAAGCTGGAGGGAGACGCAGCGCTCAACAAGCTCTTCCAGCAGATCTACTGCGATGGCTCAGACGAGGTCAAGCGAGCCATGAACAAGTCCTTT
CL951_1	CAGTACCCATCATCATCCCACTACGCCTGCAAATGGGACAAGATGGTGGTGGACATCAGCGAGGAGGAGAAAAGTGAGAAGCTGGAGGGAGACGCAGCGCTCAACAAGCTCTTCCAGCAGATCTACTGCGATGGCTCAGACGAGGTCAAGCGAGCCATGAACAAGTCCTTT
CL955_1	------------------------------------------------GTGGACATCAGCGAGGAGGAGAAAAGTGAGAAGCTGGAGGGAGACGCAGCGCTCAACAAGCTCTTCCAGCAGATCTATTGCGATGGCTCAGACGAGGTCAAGCGAGCCATGAACAAGTCCTTT
CL958_1	CAGTACCCATCATCATCCCACTACGCCTGCAAATGGGACAAGATGGTGGTGGACATCAACGAGGAGGAGAAGAGTGAGAAGCTGGAGGGAGACGCAGCGCTCAACAAGCTCTTCCAGCAGATCTACTGCGATGGCTCAGACGAGGTCAAGCGAGCCATGAACAAGTCCTTT
CL961_2	---------------------------------------------------------------------------------------------------------------------------------------------------------------------------
CL961_3	CAGTACCCATCATCATCCCACTACGCCTGCAAATGGGACAAGATGGTGGTGGACATCAGCGAGGAGGAGAAAAGTGAGAAGCTGGAGGGAGACGCAGCGCTCAACAAGCTCTTCCAGCAGATCTACTGCGATGGCTCAGACGAGGTCAAGCGAGCCATGAACAAGTCCTTT
[Danio_rerio.1.27017867.27018101 203 bp 2876-3078 bp]
CL831_1	AGATTGGCAGTCCGTCTCCGAGAGGCGAACCGAGTTGCTCTCAACCGTGTGTAAGAACAGCAGCCTCAGGAATTTGACTCACGTCTCCATCAGCAAGTTTGTCCTGGACCGCATCTTTGTCTGCGACAAACACAAGATCTTGTTCTGCCAGACGCCTAAAGTGGGCAACACACAATGGAAGAAGGTCCTCATTGTGCTCAATG
CL839_1	AGATTGGCAGTCAGTCTCCGAGAGGCGAACCGAGTTACTCTCAACTGTATGTAAGAACAGCAGCCTCAGGAATTTGACTCACGTCTCCATCAGCAAGTTTGTCCTGGACCGCATCTTTGTCTGCGACAAACACAAGATCTTGTTCTGCCAGACGCCTAAAGTGGGCAACACACAATGGAAGAAGGTCCTCATTGTGCTCAATG
CL839_3	AGATTGGCAGTCAGTCTCCGAGAGGCGAACCGAGTTACTCTCAACTGTATGTAAGAACAGCAGCCTCAGGAATTTGACTCACGTCTCCATCAGCAAGTTTGTCCTGGACCGCATCTTTGTCTGCGACAAACACAAGATCTTGTTCTGCCAGACGCCTAAAGTGGGCAACACACAATGGAAGAAGGTCCTCATTGTGCTCAATG
CL839_4	AGATTGGCAGTCAGTCTCCGAGAGGCGAACCGAGTTACTCTCAACTGTATGTAAGAACAGCAGCCTCAGGAATTTGACTCACGTCTCCATCAGCAAGTTTGTCCTGGACCGCATCTTTGTCTGCGACAAACACAAGATCTTGTTCTGCCAGACGCCTAAAGTGGGCAACACACAATGGAAGAAGGTCCTCATTGTGCTCAATG
CL839_5	AGATTGGCAGTCAGTCTCCGAGAGGCGAACCGAGTTACTCTCAACTGTATGTAAGAACAGCAGCCTCAGGAATTTGACTCACGTCTCCATCAGCAAGTTTGTCCTGGACCGCATCTTTGTCTGCGACAAACACAAGATCTTGTTCTGCCAGACGCCTAAAGTGGGCAACACACAATGGAAGAAGGTCCTCATTGTGCTCAATG
CL839_6	AGATTGGCAGTCAGTCTCCGAGAGGCGAACCGAGTTACTCTCAACTGTATGTAAGAACAGCAGCCTCAGGAATTTGACTCACGTCTCCATCAGCAAGTTTGTCCTGGACCGCATCTTTGTCTGCGACAAACACAAGATCTTGTTCTGCCAGACGCCTAAAGTGGGCAACACACAATGGAAGAAGGTCCTCATTGTGCTCAATG
CL934_1	AGATTGGCAGTCAGTCTCCGAGAGGCGAACCGAGTTACTCTCAACTGTATGTAAGAACAGCAGCCTCAGGAATTTGACTCACGTCTCCATCAGCAAGTTTGTCCTGGACCGCATCTTTGTCTGCGACAAACACAAGATCTTGTTCTGCCAGACGCCTAAAGTGGGCAACACACAATGGAAGAAGGTCCTCATTGTGCTCAATG
CL934_2	AGATTGGCAGTCAGTCTCCGAGAGGCGAACCGAGTTACTCTCAACTGTATGTAAGAACAGCAGCCTCAGGAATTTGACTCACGTCTCCATCAGCAAGTTTGTCCTGGACCGCATCTTTGTCTGCGACAAACACAAGATCTTGTTCTGCCAGACGCCTAAAGTGGGCAACACACAATGGAAGAAGGTCCTCATTGTGCTCAATG
CL937_2	AGATTGGCAGTCAGTCTCCGAGAGGCGAACCGAGTTACTCTCAAGTGTATGTAAGAACAGCAGCCTCAGGAATTTGACTCACGTCTCCATCGGCAAGTTTGTCCTGGACCGCATCTTTGTCTGCGACAAACACAAGATCTTGTTCTGCCAGACGCCTAAAGTGGGCAACACACAATGGAAGAAGGTCCTCATTGTGCTCAATG
CL937_3	AGATTGGCAGTCAGTCTCCGAGAGGCGAACCGAGTTACTCTCAAGTGTATGTAAGAACAGCAGCCTCAGGAATTTGACTCACGTCTCCATCGGCAAGTTTGTCCTGGACCGCATCTTTGTCTGCGACAAACACAAGATCTTGTTCTGCCAGACGCCTAAAGTGGGCAACACACAATGGAAGAAGGTCCTCATTGTGCTCAATG
CL938_1	AGATTGGCAGTCAGTCTCCGAGAGGCGAACCGAGTTACTCTCAACTGTATGTAAGAACAGCAGCCTCAGGAATTTGACTCACGTCTCCATCAGCAAGTTTGTCCTGGACCGCATCTTTGTCTGCGACAAACACAAGATCTTGTTCTGCCAGACGCCTAAAGTGGGCAACACACAATGGAAGAAGGTCCTCATTGTGCTCAATG
CL939-1_2	AGATTGGCAGTCAGTCTCCGAGAGGCGAACCGAGTTACTCTCAAGTGTATGTAAGAACAGCAGCCTCAGGAATTTGACTCACGTCTCCATCGGCAAGTTTGTCCTGGACCGCATCTTTGTCTGCGACAAACACAAGATCTTGTTCTGCCAGACGCCTAAAGTGGGCAACACACAATGGAAGAAGGTCCTCATTGTGCTCAATG
CL940_2	AGATTGGCAGTCAGTCTCCGAGAGGCGAACCGAGTTGCTCTCAACCGTGTGTAAGAACAGCAGCCTCAGGAATTTGACTCACGTCTCCATCAGCAAGTTTGTCCTGGACCGCATCTTTGTCTGCGACAAACACAAGATCTTGTTCTGCCAGACGCCTAAAGTGGGCAACACACAATGGAAGAAGGTCCTCATTGTGCTCAATG
CL940__1	-----------------------------------------------------------------------------------------------------------------------------------------------------------------------------------------------------------
CL942_1	AGATTGGCAGTCAGTCTCCGAGAGGCGAACCGAGTTACTCTCAACTGTATGTAAGAACAGCAGCCTCAGGAATTTGACTCACGTCTCCATCAGCAAGTTTGTCCTGGACCGCATCTTTGTCTGCGACAAACACAAGATCTTGTTCTGCCAGACGCCTAAAGTGGGCAACACACAATGGAAGAAGGTCCTCATTGTGCTCAATG
CL943_1	AGATTGGCAGTCAGTCTCCGAGAGGCGAACCGAGTTACTCTCAACTGTATGTAAGAACAGCAGCCTCAGGAATTTGACTCACGTCTCCATCAGCAAGTTTGTCCTGGACCGCATCTTTGTCTGCGACAAACACAAGATCTTGTTCTGCCAGACGCCTAAAGTGGGCAACACACAATGGAAGAAGGTCCTCATTGTGCTCAATG
CL944_4	AGATTGGCAGTCAGTCTCCGAGAGGCGAACTGAGTTACTCTCAACTGTATGTAAGAACAGCAGCCTCAGGAATTTGACTCACGTCTCCATCAGCAAGTTTGTCCTGGACCGCATCTTTGTCTGCGACAAACACAAGATCTTGTTCTGCCAGACGCCTAAAGTGGGCAACACACAATGGAAGAAGGTCCTCATTGTGCTCAATG
CL945_3	AGATTGGCAGTCAGTCTCCGAGAGGCGAACCGAGTTGCTCTCAACCGTATGTAAGAACAGCAGCCTCAGGAATTTGACTCATGTCTCCATCAGCAAGTTTGTCCTGGACCGCATCTTTGTCTGCGACAAACACAAGATCTTGTTCTGCCAGACGCCTAAAGTGGGCAACACACAATGGAAGAAGGTCCTCATTGTGCTCAATG
CL946	AGACTGGCAGTCAGTCTCCGAGAGGCGAACCGAGTTACTCTCAACTGTATGTAAGAACAGCAGCCTCAGGAATTTGACTCACGTCTCCATCGGCAAGTTTGTCCTGGACCGCATCTTTGTCTGCGACAAACACAAGATCTTGTTCTGCCAGACGCCTAAAGTGGGCAACACACAATGGAAGAAGGTCCTCATTGTGCTCAATG
CL946_2	AGACTGGCAGTCAGTCTCCGAGAGGCGAACCGAGTTACTCTCAACTGTATGTAAGAACAGCAGCCTCAGGAATTTGACTCACGTCTCCATCGGCAAGTTTGTCCTGGACCGCATCTTTGTCTGCGACAAACACAAGATCTTGTTCTGCCAGACGCCTAAAGTGGGCAACACACAATGGAAGAAGGTCCTCATTGTGCTCAATG
CL947	AGATTGGCAGTCAGTCTCCGAGAGGCGAACCGAGTTACTCTCAACTGTATGTAAGAACAGCAGCCTCAGGAATTTGACTCACGTCTCCATCAGCAAGTTTGTCCTGGACCGCATCTTTGTCTGCGACAAACACAAGATCTTGTTCTGCCAGACGCCTAAAGTGGGCAACACACAATGGAAGAAGGTCCTCATTGTGCTCAATG
CL951_1	AGATTGGCAGTCAGTCTCCGAGAGGCGAACCGAGTTACTCTCAACTGTATGTAAGAACAGCAGCCTCAGGAATTTGACTCACGTCTCCATCAGCAAGTTTGTCCTGGACCGCATCTTTGTCTGCGACAAACACAAGATCTTGTTCTGCCAGACGCCTAAAGTGGGCAACACACAATGGAAGAAGGTCCTCATTGTGCTCAATG
CL955_1	AGATTGGCAGTCAGTCTCCGAGAGGCGAACCGAGTTACTCTCAACTGTATGTAAGAACAGCAGCCTCAGGAATTTGACTCACGTCTCCATCAGCAAGTTTGTCCTGGACCGCATCTTTGTCTGCGACAAACACAAGATCTTGTTCTGCCAGACGCCTAAAGTGGGCAACACACAATGGAAGAAGGTCCTCATTGTGCTCAATG
CL958_1	AGATTGGCAGTCAGTCTCCGAGAGGCGAACCGAGTTGCTCTCAACCGTATGTAAGAACGGCAGCCTCAGGAATTTGACTCATGTCTCCATCAGCAAGTTTGTCCTGGACCGCATCTTTGTCTGCGACAAACACAAGATCTTGTTCTGCCAGACGCCTAAAGTGGGCAACACACAATGGAAGAAGGTCCTCATTGTGCTCAATG
CL961_2	AGATTGGCAGTCAGTCTCCGAGAGGCGAACCGAGTTACTCTCAACTGTATGTAAGAACAGCAGCCTCAGGAATTTGACTCACGTCTCCATCAGCAAGTTTGTCCTGGACCGCATCTTTGTCTGCGACAAACACAAGATCTTGTTCTGCCAGACGCCTAAAGTGGGCAACACACAATGGAAGAAGGTCCTCATTGTGCTCAATG
CL961_3	AGATTGGCAGTCAGTCTCCGAGAGGCGAACCGAGTTACTCTCAACTGTATGTAAGAACAGCAGCCTCAGGAATTTGACTCACGTCTCCATCAGCAAGTTTGTCCTGGACCGCATCTTTGTCTGCGACAAACACAAGATCTTGTTCTGCCAGACGCCTAAAGTGGGCAACACACAATGGAAGAAGGTCCTCATTGTGCTCAATG
[Danio_rerio.1.27027674.27028223 550 bp 3079-3628 bp]
CL831_1	TTAAACACTTACTTTAAGTTTTTCATCGTGAGAGATCCCTTCGAGCGCCTGATTTCTGCATTCAAGGACAAGTTTGTGAAGAACCCACGCTTTGAGCCTTGGTACAAGCATGACATCGCTCCAGCCATCATTCGTAAGTACCGCAAGAGCCACCGTGACAGCGACCTTGTCGCCTCTGGCCTGCACTTTGAGGACTTCGTCCGTTACTTGGGTGATGTGGAAGGCCGTCAGCGCATGGACCGGCAGTTCGGTGAGCACATTATTCACTGGGTGACTTATGCAGACTTGTGCGCACCTTGCGAAATACACTACAGCGTGGTGGGCCACCACGAAACACTGGAGCAAGACGCCCCATACATCCTCAAAGCAGCAGGCATCGACCAGCTGGTGTCCTACCCA…
CL839_1	TTAAACACTTACTTTAAGTTTTTCATCGTGAGAGATCCCTTCGAGCGCCTTATTTCAGCATTCAAGGACAAGTTTGTGAAGAACCCACGCTTTGAGCCTTGGTACAAGCATGACATCGCTCCAGCCATCATCCGTAAGTACCGCAAGAGCCACCGTGACAGCGACCTTGTCGCCTCTGGCCTGCATTTTGAGGACTTTGTCCGTTACTTGGGTGATTTGGAAGGCCGTCACCGCGTGGACCGGCAGTTCGGTGAGCACATTATTCACTGGGTGACTTATGCAGACTTGTGCGCACCATGCGAAATACACTACAGCGTGGTGGGCCACCACGAAACACTGGAGCAAGACGCCCCGTACATCCTCAAAGCAGCAGGCATCGACCAGCTGGTGTCCTACCCA…
CL839_3	TTAAACACTTACTTTAAGTTTTTCATCGTGAGAGATCCCTTCGAGCGCCTTATTTCAGCATTCAAGGACAAGTTTGTGAAGAACCCACGCTTTGAGCCTTGGTACAAGCATGACATCGCTCCAGCCATCATCCGTAAGTACCGCAAGAGCCACCGTGACAGCGACCTTGTCGCCTCTGGCCTGCATTTTGAGGACTTTGTCCGTTACTTGGGTGATTTGGAAGGCCGTCACCGCGTGGACCGGCAGTTCGGTGAGCACATTATTCACTGGGTGACTTATGCAGACTTGTGCGCACCATGCGAAATACACTACAGCGTGGTGGGCCACCACGAAACACTGGAGCAAGACGCCCCGTACATCCTCAAAGCAGCAGGCATCGACCAGCTGGTGTCCTACCCA…
CL839_4	TTAAACACTTACTTTAAGTTTTTCATCGTGAGAGATCCCTTCGAGCGCCTTATTTCAGCATTCAAGGACAAGTTTGTGAAGAACCCACGCTTTGAGCCTTGGTACAAGCATGACATCGCTCCAGCCATCATCCGTAAGTACCGCAAGAGCCACCGTGACAGCGACCTTGTCGCCTCTGGCCTGCATTTTGAGGACTTTGTCCGTTACTTGGGTGATTTGGAAGGCCGTCACCGCGTGGACCGGCAGTTCGGTGAGCACATTATTCACTGGGTGACTTATGCAGACTTGTGCGCACCATGCGAAATACACTACAGCGTGGTGGGCCACCACGAAACACTGGAGCAAGACGCCCCGTACATCCTCAAAGCAGCAGGCATCGACCAGCTGGTGTCCTACCCA…
CL839_5	TTAAACACTTACTTTAAGTTTTTCATCGTGAGAGATCCCTTCGAGCGCCTTATTTCAGCATTCAAGGACAAGTTTGTGAAGAACCCACGCTTTGAGCCTTGGTACAAGCATGACATCGCTCCAGCCATCATCCGTAAGTACCGCAAGAGCCACCGTGACAGCGACCTTGTCGCCTCTGGCCTGCATTTTGAGGACTTTGTCCGTTACTTGGGTGATTTGGAAGGCCGTCACCGCGTGGACCGGCAGTTCGGTGAGCACATTATTCACTGGGTGACTTATGCAGACTTGTGCGCACCATGCGAAATACACTACAGCGTGGTGGGCCACCACGAAACACTGGAGCAAGACGCCCCGTACATCCTCAAAGCAGCAGGCATCGACCAGCTGGTGTCCTACCCA…
CL839_6	TTAAACACTTACTTTAAGTTTTTCATCGTGAGAGATCCCTTCGAGCGCCTTATTTCAGCATTCAAGGACAAGTTTGTGAAGAACCCACGCTTTGAGCCTTGGTACAAGCATGACATCGCTCCAGCCATCATCCGTAAGTACCGCAAGAGCCACCGTGACAGCGACCTTGTCGCCTCTGGCCTGCATTTTGAGGACTTTGTCCGTTACTTGGGTGATTTGGAAGGCCGTCACCGCGTGGACCGGCAGTTCGGTGAGCACATTATTCACTGGGTGACTTATGCAGACTTGTGCGCACCATGCGAAATACACTACAGTGTGGTGGGCCACCACGAAACACTGGAGCAAGACGCCCCGTACATCCTCAAAGCAGCAGGCATCGACCAGCTGGTGTCCTACCCA…
CL934_1	TTAAACACTTACTTTAAGTTTTTCATCGTGAGAGATCCCTTCGAGCGCCTGATTTCTGCATTCAAGGACAAGTTTGTGAAGAACCCACGCTTTGAGCCTTGGTACAAGCATGACATCGCTCCAGTCATCATCCGTAAGTACCGCAAGAGCCACCGTGACAGCGACCTTGTCGCCTCTGGCCTGCATTTTGAGGACTTTGTCCGTTACTTGGGTGATTTGGAAGGCCGTCACCGCATGGACCGGCAGTTCGGTGAGCACATTATTCACTGGGTGACTTATGCAGACTTGTGCGCACCATGCGAAATACACTACAGTGTGGTGGGCCACCACGAAACACTGGAGCAAGACGCCCCGTACATCCTCAAAGCAGCAGGCATCGACCAGCTGGTGTCCTACCCA…
CL934_2	TTAAACACTTACTTTAAGTTTTTCATCGTGAGAGATCCCTTCGAGCGCCTGATTTCTGCATTCAAGGACAAGTTTGTGAAGAACCCACGCTTTGAGCCTTGGTACAAGCATGACATCGCTCCAGTCATCATCCGTAAGTACCGCAAGAGCCACCGTGACAGCGACCTTGTCGCCTCTGGCCTGCATTTTGAGGACTTTGTCCGTTACTTGGGTGATTTGGAAGGCCGTCACCGCATGGACCGGCAGTTCGGTGAGCACATTATTCACTGGGTGACTTATGCAGACTTGTGCGCACCATGCGAAATACACTACAGTGTGGTGGGCCACCACGAAACACTGGAGCAAGACGCCCCGTACATCCTCAAAGCAGCAGGCATCGACCAGCTGGTGTCCTACCCA…
CL937_2	TTAAACACTTACTTTAAGTTTTTCATCGTGAGAGATCCCTTCGAGCGCCTTATTTCTGCATTCAAGGACAAGTTTGTGAAGAACCCACGCTTTGAGCCTTGGTACAAGCATGACATCGCTCCAGCCATCATCCGTAAGTACCGCAAGAGCCACCGTGACAGCGACCTTGTCGCCTCTGGCCTGCATTTTGAGGACTTTGTCCGTTACTTGGGTGATTTGGAAGGCCGTCACCGCATGGACCGGCAGTTCGGTGAGCACATTATTCACTGGGTGACTTATGCAGACTTGTGCGCACCATGCGAAATACACTACAGCGTGGTGGGCCACCACGAAACACTGGAGCAAGACGCCCCGTACATCCTCAAAGCAGCAGGCATCGACCAGCTGGTGTCCTACCCA…
CL937_3	TTAAACACTTACTTTAAGTTTTTCATCGTGAGAGATCCCTTCGAGCGCCTTATTTCTGCATTCAAGGACAAGTTTGTGAAGAACCCACGCTTTGAGCCTTGGTACAAGCATGACATCGCTCCAGCCATCATCCGTAAGTACCGCAAGAGCCACCGTGACAGCGACCTTGTCGCCTCTGGCCTGCATTTTGAGGACTTTGTCCGTTACTTGGGTGATTTGGAAGGCCGTCACCGCATGGACCGGCAGTTCGGTGAGCACATTATTCACTGGGTGACTTATGCAGACTTGTGCGCACCATGCGAAATACACTACAGCGTGGTGGGCCACCACGAAACACTGGAGCAAGACGCCCCGTACATCCTCAAAGCAGCAGGCATCGACCAGCTGGTGTCCTACCCA…
CL938_1	TTAAACACTTACTTTAAGTTTTTCATCGTGAGAGATCCCTTCGAGCGCCTTATTTCTGCATTCAAGGACAAGTTTGTGAAGAACCCACGCTTTGAGCCTTGGTACAAGCATGACATCGCTCCAGCCATCATCCGTAAGTACCGCAAGAGCCACCGTGACAGCGACCTTGTCGCCTCTGGCCTGCATTTTGAGGACTTTGTCCGTTACTTGGGTGATTTGGAAGGCCGTCACCGCATGGACCGGCAGTTCGGTGAGCACATTATTCACTGGGTGACTTATGCAGACTTGTGCGCACCATGCGAAATACACTACAGCGTGGTGGGCCACCACGAAACACTGGAGCAAGACGCCCCGTACATCCTCAAAGCAGCAGGCATCGACCAGCTGGTGTCCTACCCA…
CL939-1_2	TTAAACACTTACTTTAAGTTTTTCATCGTGAGAGATCCCTTCGAGCGCCTTATTTCTGCATTCAAGGACAAGTTTGTGAAGAACCCACGCTTTGAGCCTTGGTACAAGCATGACATCGCTCCAGCCATCATCCGTAAGTACCGCAAGAGCCACCGTGACAGCGACCTTGTCGCCTCTGGCCTGCATTTTGAGGACTTTGTCCGTTACTTGGGTGATTTGGAAGGCCGTCACCGCATGGACCGGCAGTTCGGTGAGCACATTATTCACTGGGTGACTTATGCAGACTTGTGCGCACCATGCGAAATACACTACAGCGTGGTGGGCCACCACGAAACACTGGAGCAAGACGCCCCGTACATCCTCAAAGCAGCAGGCATCGACCAGCTGGTGTCCTACCCA…
CL940_2	TTAAACACTTACTTTAAGTTTTTCATCGTGAGAGATCCCTTCGAGCGCCTGATTTCTGCATTCAAGGACAAGTTTGTGAAGAACCCACGCTTTGAGCCTTGGTACAAGCATGACATCGCTCCAGCCATCATTCGTAAGTACCGCAAGAGCCACCGTGACAGCGACCTTGTCGCCTCTGGCCTGCACTTTGAGGACTTCGTCCGTTACTTGGGTGATGTGGAAGGCCGTCAGCGCATGGACCGGCAGTTCGGTGAGCACATTATTCACTGGGTGACTTATGCAGACTTGTGCGCACCTTGCGAAATACACTACAGCGTGGTGGGCCACCACGAAACACTGGAGCAAGACGCCCCATACATCCTCAAAGCAGCAGGCATCGACCAGCTGGTGTCCTACCCA…
CL940__1	---------------------------------------------------------------------------------------------------------------------------------------------------------------------------------------------------------------------------------------------------------------------------------------------------------------------------------------------------------------------------------------------------------------…
CL942_1	TTAAACACTTACTTTAAGTTTTTCATCGTGAGAGATCCCTTCGAGCGCCTTATTTCTGCATTCAAGGACAAGTTTGTGAAGAACCCACGCTTTGAGCCTTGGTACAAGCATGACATCGCTCCAGCCATCATCCGTAAGTACCGCAAGAGCCACCGTGACAGCGACCTTGTCGCCTCTGGCCTGCATTTTGAGGACTTTGTCCGTTACTTGGGTGATTTGGAAGGCCGTCACCGCATGGACCGGCAGTTCGGTGAGCACATTATTCACTGGGTGACTTATGCAGACTTGTGCGCACCATGCGAAATACACTACAGCGTGGTGGGCCACCACGAAACACTGGAGCAAGACGCCCCGTACATCCTCAAAGCAGCAGGCATCGACCAGCTGGTGTCCTACCCA…
CL943_1	TTAAACACTTACTTTAAGTTTTTCATCGTGAGAGATCCCTTCGAGCGCCTTATTTCTGCATTCAAGGACAAGTTTGTGAAGAACCCACGCTTTGAGCCTTGGTACAAGCATGACATCGCTCCAGCCATCATCCGTAAGTACCGCAAGAGCCACCGTGACAGCGACCTTGTCGCCTCTGGCCTGCATTTTGAGGACTTTGTCCGTTACTTGGGTGATTTGGAAGGCCGTCACCGCATGGACCGGCAGTTCGGTGAGCACATTATTCACTGGGTGACTTATGCAGACTTGTGCGCACCATGCGAAATACACTACAGCGTGGTGGGCCACCACGAAACACTGGAGCAAGACGCCCCGTACATCCTCAAAGCAGCAGGCATCGACCAGCTGGTGTCCTACCCA…
CL944_4	TTAAACACTTACTTTAAGTTTTTCATCGTGAGAGATCCCTTCGAGCGCCTGATTTCTGCATTCAAGGACAAGTTTGTGAAGAACCCACGCTTTGAGCCTTGGTACAAGCATGACATCGCTCCAGCCATCATCCGTAAGTACCGCAAGAGCCACCGTGACAGCGACCTTGTCGCCTCTGGCCTGCATTTTGAGGACTTTGTCCGTTACTTGGGTGATTTGGAAGGCCGTCACCGCATGGACCGGCAGTTCGGTGAGCACATTATTCACTGGGTGACTTATGCAGACTTGTGCGCACCATGCGAAATACACTACAGCGTGGTGGGCCACCACGAAACACTGGAGCAAGACGCCCCGTACATCCTCAAAGCAGCAGGCATCGACCAGCTGGTGTCCTACCCA…
CL945_3	TTAAACACTTACTTTAAGTTTTTCATCGTGAGAGATCCCTTCGAACGCCTGATTTCTGCATTCAAGGACAAGTTTGTGAAGAACCCACGCTTTGAGCCTTGGTACAAGCATGACATCGCTCCAGCCATCATCCGTAAGTACCGCAAGAGCCACCGTGACAGCGACCTTGTCGCCTCTGGCCTGCACTTTGAGGACTTCGTCCGTTACTTGGGTGATGTGGAAGGCCGTCACCGCATGGACCGGCAGTTCGGTGAGCACATTATTCACTGGGTGACTTATGCAGACTTGTGCGCACCTTGCGAAATACACTACAGCGTGGTGGGCCACCACGAAACACTGGAGCAAGACGCCCCATACATCCTCAAAGCAGCAGGCATCGACCAGCTGGTGTCCTACCCA…
CL946	TTAAACACTTACTTTAAGTTTTTCATCGTGAGAGATCCCTTCGAGCGCCTTATTTCTGCATTCAAGGACAAGTTTGTGAAGAACCCACGCTTTGAGCCTTGGTACAAGCATGACATCGCTCCAGCCATCATCCGTAAGTACCGCAAGAGCCACCGTGACAGCGACCTTGTCGCCTCTGGCCTGCATTTTGAGGACTTTGTCCGTTACTTGGGTGATTTGGAAGGCCGTCACCGCATGGACCGGCAGTTCGGTGAGCACATTATTCACTGGGTGACTTATGCAGACTTGTGCGCACCATGCGAAATACACTACAGCGTGGTGGGCCACCACGAAACACTGGAGCAAGACGCCCCGTACATCCTCAAAGCAGCAGGCATCGACCAGCTGGTGTCCTACCCA…
CL946_2	TTAAACACTTACTTTAAGTTTTTCATCGTGAGAGATCCCTTCGAGCGCCTTATTTCTGCATTCAAGGACAAGTTTGTGAAGAACCCACGCTTTGAGCCTTGGTACAAGCATGACATCGCTCCAGCCATCATCCGTAAGTACCGCAAGAGCCACCGTGACAGCGACCTTGTCGCCTCTGGCCTGCATTTTGAGGACTTTGTCCGTTACTTGGGTGATTTGGAAGGCCGTCACCGCATGGACCGGCAGTTCGGTGAGCACATTATTCACTGGGTGACTTATGCAGACTTGTGCGCACCATGCGAAATACACTACAGCGTGGTGGGCCACCACGAAACACTGGAGCAAGACGCCCCGTACATCCTCAAAGCAGCAGGCATCGACCAGCTGGTGTCCTACCCA…
CL947	TTAAACACTTACTTTAAGTTTTTCATCGTGAGAGATCCCTTCGAGCGCCTTATTTCTGCATTCAAGGACAAGTTTGTGAAGAACCCACGCTTTGAGCCTTGGTACAAGCATGACATCGCTCCAGCCATCATCCGTAAGTACCGCAAGAGCCACCGTGACAGCGACCTTGTCGCCTCTGGCCTGCATTTTGAGGACTTTGTCCGTTACTTGGGTGATTTGGAAGGCCGTCACCGCATGGACCGGCAGTTCGGTGAGCACATTATTCACTGGGTGACTTATGCAGACTTGTGCGCACCATGCGAAATACACTACAGCGTGGTGGGCCACCACGAAACACTGGAGCAAGACGCCCCGTACATCCTCAAAGCAGCAGGCATTGACCAGCTGGTGTCCTACCCA…
CL951_1	TTAAACACTTACTTTAAGTTTTTCATCGTGAGAGATCCCTTCGAGCGCCTTATTTCTGCATTCAAGGACAAGTTTGTGAAGAACCCACGCTTTGAGCCTTGGTACAAGCATGACATCGCTCCAGCCATCATCCGTAAGTACCGCAAGAGCCACCGTGACAGCGACCTTGTCGCCTCTGGCCTGCATTTTGAGGACTTTGTCCGTTACTTGGGTGATTTGGAAGGCCGTCACCGCATGGACCGGCAGTTCGGTGAGCACATTATTCACTGGGTGACTTATGCAGACTTGTGCGCACCATGCGAAATACACTACAGCGTGGTGGGCCACCACGAAACACTGGAGCAAGACGCCCCGTACATCCTCAAAGCAGCAGGCATCGACCAGCTGGTGTCCTACCCA…
CL955_1	TTAAACACTTACTTTAAGTTTTTCATCGTGAGAGATCCCTTCGAGCGCCTTATTTCTGCATTCAAGGACAAGTTTGTGAAGAACCCACGCTTTGAGCCTTGGTACAAGCATGACATCGCTCCAGCCATCATCCGTAAGTACCGCAAGAGCCACCGTGACAGCGACCTTGTCGCCTCTGGCCTGCATTTTGAGGACTTTGTCCGTTACTTGGGTGATTTGGAAGGCCGTCACCGCATGGACCGGCAGTTCGGTGAGCACATTATTCACTGGGTGACTTATGCAGACTTGTGCGCACCATGCGAAATACACTACAGCGTGGTGGGCCACCACGAAACACTGGAGCAAGACGCCCCGTACATCCTCAAAGCAGCAGGCATCGACCAGCTGGTGTCCTACCCA…
CL958_1	TTAAACACTTACTTTAAGTTTTTCATCGTGAGAGATCCCTTCGAACGCCTGATTTCTGCATTCAAGGACAAGTTTGTGAAGAACCCACGCTTTGAGCCTTGGTACAAGCATGACATCGCTCCAGCCATCATCCGTAAGTACCGCAAGAGCCACCGTGACAGCGACCTTGTCGCCTCTGGCCTGCACTTTGAGGACTTCGTCCGTTACTTGGGTGATGTGGAAGGCCGTCACCGCATGGACCGGCAGTTCGGTGAGCACATTATTCACTGGGTGACTTATGCAGACTTGTGCGCACCTTGCGAAATACACTACAGCGTGGTGGGCCACCACGAAACACTGGAGCAAGACGCCCCATACATCCTCAAAGCAGCAGGCATCGACCAGCTGGTGTCCTACCCA…
CL961_2	TTAAACACTTACTTTAAGTTTTTCATCGTGAGAGATCCCTTCGAGCGCCTTATTTCTGCATTCAAGGACAAGTTTGTGAAGAACCCACGCTTTGAGCCTTGGTACAAGCATGACATCGCTCCAGCCATCATCCGTAAGTACCGCAAGAGCCACCGTGACAGCGACCTTGTCGCCTCTGGCCTGCATTTTGAGGACTTTGTCCGTTACTTGGGTGATTTGGAAGGCCGTCACCGCATGGACCGGCAGTTCGGTGAGCACATTATTCACTGGGTGACTTATGCAGACTTGTGCGCACCATGCGAAATACACTACAGCGTGGTGGGCCACCACGAAACACTGGAGCAAGACGCCCCGTACATCCTCAAAGCAGCAGGCATTGACCAGCTGGTGTCCTACCCA…
CL961_3	TTAAACACTTACTTTAAGTTTTTCATCGTGAGAGATCCCTTCGAGCGCCTTATTTCTGCATTCAAGGACAAGTTTGTGAAGAACCCACGCTTTGAGCCTTGGTACAAGCATGACATCGCTCCAGCCATCATCCGTAAGTACCGCAAGAGCCACCGTGACAGCGACCTTGTCGCCTCTGGCCTGCATTTTGAGGACTTTGTCCGTTACTTGGGTGATTTGGAAGGCCGTCACCGCATGGACCGGCAGTTCGGTGAGCACATTATTCACTGGGTGACTTATGCAGACTTGTGCGCACCATGCGAAATACACTACAGCGTGGTGGGCCACCACGAAACACTGGAGCAAGACGCCCCGTACATCCTCAAAGCAGCAGGCATTGACCAGCTGGTGTCCTACCCA…
[Danio_rerio.1.27844636.27844486 142 bp 3629-3770 bp]
CL831_1	GGCCACGAGGGTCCGGTCAGCTGCCTGTGTTTCAGTCCAGTCCACTCCATCCTGGCCAGCGCCTCGTGGGATCGCACCATCCGGCTGTGGGACATGTTGAACAGCTGGCAGGTGAAAGAAACACTTGCCCTCACCTCTGATG
CL839_1	GGCCACGAGGGTCCGGTCAGCTGCCTGTGTTTCAGTCCAGTCCAGTCCATCCTGGCCAGCGCCTCGTGGGATCGCACCATCCGGCTGTGGGACATGTTGGACAGCTGGCAGGTCAAAGAAACACTTGCCCTCACCTCTGATG
CL839_3	GGCCACGAGGGTCCGGTCAGCTGCCTGTGTTTCAGTCCAGTCCAGTCCATCCTGGCCAGCGCCTCGTGGGATCGCACCATCCGGCTGTGGGACATGTTGGACAGCTGGCAGGTCAAAGAAACACTTGCCCTCACCTCTGATG
CL839_4	GGCCACGAGGGTCCGGTCAGCTACCTGTGTTTCAGTCCAGTCCAGTCCATCCTGGCCAGCGCCTCGTGGGATCGCACCATCCGGCTGTGGGACATGTTGGACAGCTGGCAGGTCAAAGAAACACTTGCCCTCACCTCTGATG
CL839_5	GGCCACGAGGGTCCGGTCAGCTGCCTGTGTTTCAGTCCAGTCCAGTCCATCCTGGCCAGCGCCTCGTGGGATCGCACCATCCGGCTGTGGGACATGTTGGACAGCTGGCAGGTCAAAGAAACACTTGCCCTCACCTCTGATG
CL839_6	GGCCACGAGGGTCCGGTCAGCTGCCTGTGTTTCAGTCCAGTCCAGTCCATCCTGGCCAGCGCCTCGTGGGATCGCACCATCCGGCTGTGGGACATGTTGGACAGCTGGCAGGTCAAAGAAACACTTGCCCTCACCTCTGATG
CL934_1	GGCCACGAGGGTCCGGTCAGCTGCCTGTGTTTCAGTCCAGTCCAGTCCATCCTGGCCAGCGCCTCGTGGGATCGCACCATCCGGCTGTGGGACATGTTGGACAGCTGGCAGGTCAAAGAAACACTTGCCCTCACCTCTGATG
CL934_2	GGCCACGAGGGTCCGGTCAGCTGCCTGTGTTTCAGTCCAGTCCAGTCCATCCTGGCCAGCGCCTCGTGGGATCGCACCATCCGGCTGTGGGACATGTTGGACAGCTGGCAGGTCAAAGAAACACTTGCCCTCACCTCTGATG
CL937_2	GGCCACGAGGGTCCGGTCAGCTGCCTGTGTTTCAGTCCAGTCCAGTCCATCCTGGCCAGCGCCTCGTGGGATCGCACCATCCGGCTGTGGGACATGTTGGACAGCTGGCAGGTCAAAGAAACACTTGCCCTCACCTCTGATG
CL937_3	GGCCACGAGGGTCCGGTCAGCTGCCTGTGTTTCAGTCCAGTCCAGTCCATCCTGGCCAGCGCCTCGTGGGATCGCACCATCCGGCTGTGGGACATGTTGGACAGCTGGCAGGTCAAAGAAACACTTGCCCTCACCTCTGATG
CL938_1	GGCCACGAGGGTCCGGTCAGCTGCCTGTGTTTCAGTCCAGTCCAGTCCATCCTGGCCAGCGCCTCGTGGGATCGCACCATCCGGCTGTGGGACATGTTGGACAGCTGGCAGGTCAAAGAAACACTTGCCCTCACCTCTGATG
CL939-1_2	GGCCACGAGGGTCCGGTCAGCTGCCTGTGTTTCAGTCCAGTCCAGTCCATCCTGGCCAGCGCCTCGTGGGATCGCACCATCCGGCTGTGGGACATGTTGGACAGCTGGCAGGTCAAAGAAACACTTGCCCTCACCTCTGATG
CL940_2	GGCCACGAGGGTCCGGTCAGCTGCCTGTGTTTCAGTCCAGTCCGCTCTATCCTGGCCAGCGCCTCGTGGGATCGCACCATCCGGCTGTGGGACATGTTGAACAG--------------------------------------
CL940__1	----------------------------------------------------------------------------------------------------------------------------------------------
CL942_1	GGCCACGAGGGTCCGGTCAGCTGCCTGTGTTTCAGTCCAGTCCAGTCCATCCTGGCCAGCGCCTCGTGGGATCGCACCATCCGGCTGTGGGACATGTTGGACAGCTGGCAGGTCAAAGAAACACTTGCCCTCACCTCTGATG
CL943_1	GGCCACGAGGGTCCGGTCAGCTGCCTGTGTTTCAGTCCAGTCCAGTCCATCCTGGCCAGCGCCTCGTGGGATCGCACCATCCGGCTGTGGGACATGTTGGACAGCTGGCAGGTCAAAGAAACACTTGCCCTCACCTCTGATG
CL944_4	GGCCACGAGGGTCCGGTCAGCTGCCTGTGTTTCAGTCCAGTCCAGTCCATCCTGGCCAGCGCCTCGTGGGATCGCACCATCCGGCTGTGGGACATGTTGGACAGCTGGCAGGTCAAAGAAACACTTGCCCTCACCTCTGATG
CL945_3	GGCCACGAGGGTCCGGTCAGCTGCCTGTGTTTCAGTCCAGTCCACTCCATCCTGGCCAGCGCCTCGTGGGATCGCACCATCCGGCTGTGGGACATGTTGAACAGCTGGCAGGTGAAAGAAACACTTGCCCTCACCTCTGATG
CL946	GGCCACGAGGGTCCGGTCAGCTGCCTGTGTTTCAGTCCAGTCCAGTCCATCCTGGCCAGCGCCTCGTGGGATCGCACCATCCGGCTGTGGGACATGTTGGACAGCTGGCAGGTCAAAGAAACACTTGCCCTCACCTCTGATG
CL946_2	GGCCACGAGGGTCCGGTCAGCTGCCTGTGTTTCAGTCCAGTCCAGTCCATCCTGGCCAGCGCCTCGTGGGATCGCACCATCCGGCTGTGGGACATGTTGGACAGCTGGCAGGTCAAAGAAACACTTGCCCTCACCTCTGATG
CL947	GGCCATGAGGGTCCGGTCAGCTGCCTGTGTTTCAGTCCAGTCCAGTCCATCCTGGCCAGCGCCTCGTGGGATCGCACCATCCGGCTGTGGGACATGTTGGACAGCTGGCAGGTCAAAGAAACACTTGCCCTCACCTCTGATG
CL951_1	GGCCACGAGGGTCCGGTCAGCTGCCTGTGTTTCAGTCCAGTCCAGTCCATCCTGGCCAGCGCCTCGTGGGATCGCACCATCCGGCTGTGGGACATGTTGGA-----------------------------------------
CL955_1	GGCCACGAGGGTCCGGTCAGCTGCCTGTGTTTCAGTCCAGTCCAGTCCATCCTGGCCAGCGCCTCGTGGGATCGCACCATCCGGCTGTGGGACATGTTGGACAGCTGGCAGGTCAAAGAAACACTTGCCCTCACCTCTGATG
CL958_1	GGCCACGAGGGTCCGGTCAGCTGCCTGTGTTTCAGTCCAGTCCACTCCATCCTGGCCAGCGCCTCGTGGGATCGCACCATCCGGCTGTGGGACATGTTGAACAGCTGGCAGGTGAAAGAAACACTTGCCCTCACCTCTGATG
CL961_2	GGCCATGAGGGTCCGGTCAGCTGCCTGTGTTTCAGTCCAGTCCAGTCCATCCTGGCCAGCGCCTCGTGGGATCGCACCATCCGGCTGTGGGACATGTTGGACAGCTGGCAGGTCAAAGAAACACTTGCCCTCACCTCTGATG
CL961_3	GGCCATGAGGGTCCGGTCAGCTGCCTGTGTTTCAGTCCAGTCCAGTCCATCCTGGCCAGCGCCTCGTGGGATCGCACCATCCGGCTGTGGGACATGTTGGACAGCTGGCAGGTCAAAGAAAC--------------------
[Danio_rerio.1.27854395.27854247 149 bp 3771-3919 bp]
CL831_1	GTCAAAGTGTGGAACACCAACAGCGGCCTTTGCTTCGTCACCTTCACAGAGCACACCAGCAGCGTCACCAACGTCACCTTCACCTCCAGCGGCTTCGTCATCGTCAGCGCTTCTCTGGACGGGACGGTCAGAGCGTTCGACCTGCACAG
CL839_1	GTCAAAGTGTGGAACACCAACAGCGGCCTTTGCTTCGTCACCTTCACAGAGCACACCAGCAGCGTCACCAACGTCACCTTCACCTCCAGCGGCTTCGTCATCGTCAGCGCTTCTCTGGACGGGACAGTCAGAGCGTTCGACCTGCACAG
CL839_3	GTCAAAGTGTGGAACACCAACAGCGGCCTTTGCTTCGTCACCTTCACAGAGCACACCAGCAGCGTCACCAACGTCACCTTCACCTCCAGCGGCTTCGTCATCGTCAGCGCTTCTCTGGACGGGACAGTCAGAGCGTTCGACCTGCACAG
CL839_4	GTCAAAGTGTGGAACACCAACAGCGGCCTTTGCTTCGTCACCTTCACAGAGCACACCAGCAGCGTCACCAACGTCACCTTCACCTCCAGCGGCTTCGTCATCGTCAGCGCTTCTCTGGACGGGACAGTCAGAGCGTTCGACCTGCACAG
CL839_5	GTCAAAGTGTGGAACACCAACAGCGGCCTTTGCTTCGTCACCTTCACAGAGCACACCAGCAGCGTCACCAACGTCACCTTCACCTCCAGCGGCTTCGTCATCGTCAGCGCTTCTCTGGACGGGACAGTCAGAGCGTTCGACCTGCACAG
CL839_6	GTCAAAGTGTGGAACACCAACAGCGGCCTTTGCTTCGTCACCTTCACAGAGCACACCAGCAGCGTCACCAACGTCACCTTCACCTCCAGCGGCTTCGTCATCGTCAGCGCTTCTCTGGACGGGACAGTCAGAGCGTTCGACCTGCACAG
CL934_1	GTCAAAGTGTGGAACACCAACAGCGGCCTTTGCTTCGTCACCTTTACAGAGCACACCAGCAGCGTCACCAACGTCACCTTCACCTCCAGCGGCTTCGTCATCGTCAGCGCTTCTCTGGACGGGACAGTCAGAGCGTTCGACCTGCACAG
CL934_2	GTCAAAGTGTGGAACACCAACAGCGGCCTTTGCTTCGTCACCTTTACAGAGCACACCAGCAGCGTCACCAACGTCACCTTCACCTCCAGCGGCTTCGTCATCGTCAGCGCTTCTCTGGACGGGACAGTCAGAGCGTTCGACCTGCACAG
CL937_2	GTCAAAGTGTGGAACACCAACAGCGGCCTTTGCTTCGTCACCTTCACAGAGCACACCAGCAGCGTCACCAACGTCACCTTCACCTCCAGCGGCTTCGTCATCGTCAGCGCTTCTCTGGACGGGACAGTCAGAGCGTTCGACCTGCACAG
CL937_3	GTCAAAGTGTGGAACACCAACAGCGGCCTTTGCTTCGTCACCTTCACAGAGCACACCAGCAGCGTCACCAACGTCACCTTCACCTCCAGCGGCTTCGTCATCGTCAGCGCTTCTCTGGACGGGACAGTCAGAGCGTTCGACCTGCACAG
CL938_1	GTCAAAGTGTGGAACACCAACAGCGGCCTTTGCTTCGTCACCTTCACAGAGCACACCAGCAGCGTCACCAACGTCACCTTCACCTCCAGCGGCTTCGTCATCGTCAGCGCTTCTCTGGACGGGACAGTCAGAGCGTTCGACCTGCACAG
CL939-1_2	GTCAAAGTGTGGAACACCAACAGCGGCCTTTGCTTCGTCACCTTCACAGAGCACACCAGCAGCGTCACCAACGTCACCTTCACCTCCAGCGGCTTCGTCATCGTCAGCGCTTCTCTGGACGGGACAGTCAGAGCGTTCGACCTGCACAG
CL940_2	GTCAAAGTGTGGAACACCAACAGCGGCCTTTGCTTCGTCACCTTCACAGAGCACACCAGCAGCGTCACCAACGTCACCTTCACCTCCAGCGGCTTCGTCATCGTCAGCGCTTCTCTGGACGGGACGGTCAGAGCGTTCGACCTGCACAG
CL940__1	-----------------------------------------------------------------------------------------------------------------------------------------------------
CL942_1	GTCAAAGTGTGGAACACCAACAGCGGCCTTTGCTTCGTCACCTTCACAGAGCACACCAGCAGCGTCACCAACGTCACCTTCACCTCCAGCGGCTTCGTCATCGTCAGCGCTTCTCTGGACGGGACAGTCAGAGCGTTCGACCTGCACAG
CL943_1	GTCAAAGTGTGGAACACCAACAGCGGCCTTTGCTTCGTCACCTTCACAGAGCACACCAGCAGCGTCACCAACGTCACCTTCACCTCCAGCGGCTTCGTCATCGTCAGCGCTTCTCTGGACGGGACAGTCAGAGCGTTCGACCTGCACAG
CL944_4	GTCAAAGTGTGGAACACCAACAGCGGCCTTTGCTTCGTCACCTTCACAGAGCACACCAGCAGCGTCACCAACGTCACCTTCACCTCCAGCGGCTTCGTCATCGTCAGCGCTTCTCTGGACGGGACAGTCAGAGCGTTCGACTTGCACAG
CL945_3	GTCAAAGTGTGGAACACCAACAGCGGCCTTTGCTTCGTCACCTTCACAGAGCACACCAGCAGCGTCACCAACGTCACCTTCACCTCCAGCGGCTTCGTCATCGTCAGCGCTTCTCTGGACGGGACGGTCAGAGCGTTCGACCTGCACAG
CL946	GTCAAAGTGTGGAACACCAACAGCGGCCTTTGCTTCGTCACCTTCACAGAGCACACCAGCAGCGTCACCAACGTCACCTTCACCTCCAGCGGCTTCGTCATCGTCAGCGCTTCTCTGGACGGGACAGTCAGAGCGTTCGACCTGCACAG
CL946_2	GTCAAAGTGTGGAACACCAACAGCGGCCTTTGCTTCGTCACCTTCACAGAGCACACCAGCAGCGTCACCAACGTCACCTTCACCTCCAGCGGCTTCGTCATCGTCAGCGCTTCTCTGGACGGGACAGTCAGAGCGTTCGACCTGCACAG
CL947	GTCAAAGTGTGGAACACCAACAGCGGCCTTTGCTTTGTCACCTTCACAGAGCACACCAGCAGCATCACCAACGTCACCTTCACCTCCAGCGGTTTCGTCATCGTCAGCGCTTCTCTGGACGGGACAGTCAGAGCGTTCGACCTGCACAG
CL951_1	GTCAAAGTGTGGAACACCAACAGCGGCCTTTGCTTCGTCACCTTCACAGAGCACACCAGCAGCGTCACCAACGTCACCTTCACCTCCAGCGGCTTCGTCATCGTCAGCGCTTCTCTGGACGGGACAGTCAGAGCGTTCGACCTGCACAG
CL955_1	GTCAAAGTGTGGAACACCAACAGCGGCCTTTGCTTCGTCACCTTCACAGAGCACACCAGCAGCGTCACCAACGTCACCTTCACCTCCAGCGGCTTCGTCATCGTCAGCGCTTCTCTGGACGGGACAGTCAGAGCGTTCGACCTGCACAG
CL958_1	GTCAAAGTGTGGAACACCAACAGCGGCCTTTGCTTCGTCACCTTCACAGAGCACACCAGCAGCGTCACCAACGTCACCTTCACCTCCAGCGGCTTCGTCATCGTCAGCGCTTCTCTGGACGGGACGGTCAGAGCGTTCGACCTGCACAG
CL961_2	GTCAAAGTGTGGAACACCAACAGCGGCCTTTGCTTTGTCACCTTCACAGAGCACACCAGCAGCATCACCAACGTCACCTTCACCTCCAGCGGTTTCGTCATCGTCAGCGCTTCTCTGGACGGGACAGTCAGAGCGTTCGACCTGCACAG
CL961_3	GTCAAAGTGTGGAACACCAACAGCGGCCTTTGCTTTGTCACCTTCACAGAGCACACCAGCAGCATCACCAACGTCACCTTCACCTCCAGCGGTTTCGTCATCGTCAGCGCTTCTCTGGACGGGACAGTCAGAGCGTTCGACCTGCACAG
[Danio_rerio.1.27854882.27854746 133 bp 3920-4052 bp]
CL831_1	TGGGTCAGCTGCTGGTGTGGGAGTGGCAGAGTGAGTCCTACGTCTTCAAGCAGCAGGGACACTTCAACAACATGGCCTCGCTGGCTTACTCGCCGGACGGACAGTACATCGTAACAGGGGGCGATGACGGCAA
CL839_1	TGGGTCAGCTGCTGGTGTGGGAGTGGCAGAGTGAGTCCTACATCTTCAAGCAACAGGGACACTTCAACAACATGGCCTCGCTGGCTTACTCACCAGACGGACAGTACATCGTAACAGGGGGTGATGATGGCAA
CL839_3	TGGGTCAGCTGCTGGTGTGGGAGTGGCAGAGTGAGTCCTACATCTTCAAGCAACAGGGACACTTCAACAACATGGCCTCGCTGGCTTACTCACCAGACGGACAGTACATCGTAACAGGGGGTGATGATGGCAA
CL839_4	TGGGTCAGCTGCTGGTGTGGGAGTGGCAGAGTGAGTCCTACATCTTCAAGCAACAGGGACACTTCAACAACATGGCCTCGCTGGCTTACTCACCAGACGGACAGTACATCGTAACAGGGGGTGATGATGGCAA
CL839_5	-------------------------------------------------------------------------------------------------------------------------------------
CL839_6	----------------------------------------------------------------------------------GGCTTACTCACCAGACGGACAGTACATCGTAACAGGGGGTGATGATGGCAA
CL934_1	TGGGTCAGCTGCTGGTGTGGGAGTGGCAGAGTGAGTCCTACGTCTTCAAGCAGCAGGGACACTTCAACAACATGGCCTCGCTGGCTTACTCACCAGACGGACAGTACATCGTAACAGGGGGTGATGATGGCAA
CL934_2	TGGGTCAGCTGCTGGTGTGGGAGTGGCAGAGTGAGTCCTACGTCTTCAAGCAGCAGGGACACTTCAACAACATGGCCTCGCTGGCTTACTCACCAGACGGACAGTACATCGTAACAGGGGGTGATGATGGCAA
CL937_2	TGGGTCAGTTGCTGGTGTGGGAGTGGCAGAGTGAGTCCTACGTCTTCAAGCAGCAGGGACACTTCAACAACATGGCCTCGCTGGCTTACTCACCAGACGGACAGTACATCGTAACAGGGGGTGATGATAGCAA
CL937_3	TGGGTCAGTTGCTGGTGTGGGAGTGGCAGAGTGAGTCCTACGTCTTCAAGCAGCAGGGACACTTCAACAACATGGCCTCGCTGGCTTACTCACCAGACGGACAGTACATCGTAACAGGGGGTGATGATAGCAA
CL938_1	TGGGTCAGCTGCTGGTGTGGGAGTGGCAGAGTGAGTCCTACGTCTTCAAGCAACAGGGACACTTCAACAACATGGCCTCGCTGGCTTACTCACCAGACGGACAGTACATCGTAACAGGGGGTGATGATGGCAA
CL939-1_2	TGGGTCAGTTGCTGGTGTGGGAGTGGCAGAGTGAGTCCTACGTCTTCAAGCAGCAGGGACACTTCAACAACATGGCCTCGCTGGCTTACTCACCAGACGGACAGTACATCGTAACAGGGGGTGATGATAGCAA
CL940_2	TGGGTCAGCTGCTGGTGTGGGAGTGGCAGAGTGAGTCCTACGTCTTCAAGCAGCAGGGACACTTCAACAACATGGCCTCGCTGGCTTACTCGCCGGACGGACAGTACATCGTAACAGGG--------------
CL940__1	-------------------------------------------------------------------------------------------------------------------------------------
CL942_1	TGGGTCAGCTGCTGGTGTGGGAGTGGCAGAGTGAGTCCTACGTCTTCAAGCAACAGGGACACTTCAACAACATGGCCTCGCTGGCTTACTCACCAGACGGACAGTACATCGTAACAGGGGGTGATGATGGCAA
CL943_1	TGGGTCAGCTGCTGGTGTGGGAGTGGCAGAGTGAGTCCTACGTCTTCAAGCAACAGGGACACTTCAACAACATGGCCTCGCTGGCTTACTCACCAGACGGACAGTACATCGTAACAGGGGGTGATGATGGCAA
CL944_4	TGGGTCAGCTGCTGGTGTGGGAGTGGCAGAGTGAGTCCTACGTCTTCAAGCAGCAGGGACACTTCAACAACATGGCCTCGCTGGCTTACTCACCAGACGGACAGTACATCGTAACAGGGGGTGATGATGGCAA
CL945_3	TGGGTCAGCTGCTGGTGTGGGAGTGGCAGAGTGAGTCCTACGTCTTCAAGCAGCAGGGACACTTCAACAACATGGCCTCGCTGGCTTACTCGCCGGACGGACAGTACATCGTAACAGGGGGCGATGACGGCAA
CL946	TGGGTCAGCTGCTGGTGTGGGAGTGGCAGAGTGAGTCCTACGTCTTCAAGCAGCAGGGACACTTCAACAACATGGCCTCGCTGGCTTACTCACCAGACGGACAGTACATCGTAACAGGGGGTGATGATGGCAA
CL946_2	TGGGTCAGCTGCTGGTGTGGGAGTGGCAGAGTGAGTCCTACGTCTTCAAGCAGCAGGGACACTTCAACAACATGGCCTCGCTGGCTTACTCACCAGACGGACAGTACATCGTAACAGGGGGTGA---------
CL947	TGGGTCAGCTGCTGGTGTGGGAGTGGCAGAGTGAGTCCTACGTCTTCAAGCAGCAGGGACACTTCAACAACATGGCCTCGCTGGCTTACTCACCAGATGGGCAGTACATCGTAACAGGGGGGGATGATGGCAA
CL951_1	TGGGTCAGCTGCTGGTGTGGGAGTGGCAGAGTGAGTCCTACGTCTTCAAGCAACAGGGACACTTCAACAACATGGCCTCGCTGGCTTACTCACCAGACGGACAGTACATCGTAACAGGGGGTGATGATGGCAA
CL955_1	TGGGTCAGCTGCTGGTGTGGGAGTGGCAGAGTGAGTCCTACGTCTTCAAGCAACAGGGACACTTCAACAACATGGCCTCGCTGGCTTACTCACCAGACGGACAGTACATCGTAACAGGGGGTGATGATGGCAA
CL958_1	TGGGTCAGCTGCTGGTGTGGGAGTGGCAGAGTGAGTCCTACGTCTTCAAGCAGCAGGGACACTTCAACAACATGGCCTCGCTGGCTTACTCGCCGGACGGACAGTACATCGTAACAGGGGGCGATGACGGCAA
CL961_2	-------------------------------------------------------------------------------------------------------------------------------------
CL961_3	-------------------------------------------------------------------------------------------------------------------------------------
[Danio_rerio.1.28199081.28201810 2060 bp 4053-6112 bp]
CL831_1	ATGGAGGGAACTTCCAAAAGCGATGCTGCAGGTCAGCTCTTTGTTGCTGCTCAGGTTCCTTTCCTTCACCTGTGTAACACTTTAGAGAAAATCCAGAAGTCTAAACTCCGTCCAGATAAATCCAAGGTCCTTGGGGATTTCATTGAGTCATGGAGGAAGTTTCATTCTGCCATCCACAAAGACAACCCCAAAACAACAGACTCTTTCTACCCAGCTATGCGTCTCATAGTACCCCCCTTTGAACGAGAGCGTATGGCGTATGGCATCAAAGAGAGCATGTTAGCTAAACTCTACATCGATGTATTAGGTCTCCCAAAGAATGGCCCAGAAGCCAGTAAACTTCTGAACTACCGTGCTCCGACTACGTCCCAAGGAGAAGCTGGAGACTTTGCTGGCATG…
CL839_1	ATGGAGGGAACTTCCAAAAGTGATACTGCGGGTCAGCCCTCTGTTGCTGCACAGGTTCCTTTCCTTCACCTGTGTACCACATTAGAGAAAATCCAGAAGTCTAAACTCCGTCCAGATAAATCCAAGATCCTTGGGGATTTCATTGAGTCATGGAGGAAGTTTCATTCTGCCCTCCACAAAGACAACCCCAAAACAACAGACTCCTTCTACCCAGCTATTCGTCTCATAGTTCCCCCCTTTGAACGAGAGCGTATGGCGTATGGCATCAAAGAGAGCATGTTAGCTAAACTCTACATCGATGTATTAGGCCTTCCAAAGAATGGCCCAGAAGCCAATAAACTGTTGAACTACCGTGCTCCGACTACAACCCAAGGAGAAGCTGGAGACTTTGCTGGCATG…
CL839_3	------------------------------------------------------------------------------------------------------------------------------------------------------------------------------------------------------------------------------------------------------------------------------------------GCTAAACTCTACATCGATGTATTAGGCCTTCCAAAGAATGGCCCAGAAGCCAATAAACTGTTGAACTACCGTGCTCCGACTACAACCCAAGGAGAAGCTGGAGACTTTGCTGGCATG…
CL839_4	ATGGAGGGAACTTCCAAAAGTGATACTGCGGGTCAGCCCTCTGTTGCTGCACAGGTTCCTTTCCTTCACCTGTGTACCACATTAGAGAAAATCCAGAAGTCTAAACTCCGTCCAGATAAATCCAAGATCCTTGGGGATTTCATTGAGTCATGGAGGAAGTTTCATTCTGCCCTCCACAAAGACAACCCCAAAACAACAGACTCCTTCTACCCAGCTATTCGTCTCATAGTTCCCCCCTTTGAACGAGAGCGTATGGCGTATGGCATCAAAGAGAGCATGTTAGCTAAACTCTACATCGATGTATTAGGCCTTCCAAAGAATGGCCCAGAAGCCAATAAACTGTTGAACTACCGTGCTCCGACTACAACCCAAGGAGAAGCTGGAGACTTTGCTGGCATG…
CL839_5	---------------------------------------------------------------------------------------------------------------------------------------------------------------------------------------------------------------------------------------------------------------------------------------------------------------------------------------------------------------------------------------------------------------…
CL839_6	ATGGAGGGAACTTCCAAAAGTGATACTGCGGGTCAGCCCTCTGTTGCTGCACAGGTTCCTTTCCTTCACCTGTGTACCACATTAGAGAAAATCCAGAAGTCTAAACTCCGTCCAGATAAATCCAAGATCCTTGGGGATTTCATTGAGTCATGGAGGAAGTTTCATTCTGCCCTCCACAAAGACAACCCCAAAACAACAGACTCCTTCTACCCAGCTATTCGTCTCATAGTTCCCCCCTTTGAACGAGAGCGTATGGCGTATGGCATCAAAGAGAGCATGTTAGCTAAACTCTACATCGATGTATTAGGCCTTCCAAAGAATGGCCCAGAAGCCAATAAACTGTTGAACTACCGTGCTCCGACTACAACCCAAGGAGAAGCTGGAGACTTTGCTGGCATG…
CL934_1	ATGGAGGGAACTTCCAAAAGTGATGCTGCGGGTCAGCCCTCTGTTGCTGCACAGGTTCCTTTCCTTCACCTGTGTACCACATTAGAGAAAATCCAGAAGTCTAAACTCCGTCCAGATAAATCCAAGATCCTTGGGGATTTCATTGAGTCATGGAGGAAGTTTCATTCTGCCCTCCACAAAGACAACCCCAAAACAACAGACTCCTTCTACCCAGCTATTCGCCTCATAGTTCCCCCCTTCGAACGAGAGCGTATGGCGTATGGCATCAAAGAGAGCATGTTAGCTAAACTCTACATCGATGTATTAGGCCTTCCAAAGAATGGCCCAGAAGCCAATAAACTGTTGAACTACCGTGCTCCGACTACAACCCAAGGAGAAGCTGGAGACTTTGCTGGCATG…
CL934_2	ATGGAGGGAACTTCCAAAAGTGATGCTGCGGGTCAGCCCTCTGTTGCTGCACAGGTTCCTTTCCTTCACCTGTGTACCACATTAGAGAAAATCCAGAAGTCTAAACTCCGTCCAGATAAATCCAAGATCCTTGGGGATTTCATTGAGTCATGGAGGAAGTTTCATTCTGCCCTCCACAAAGACAACCCCAAAACAACAGACTCCTTCTACCCAGCTATTCGCCTCATAGTTCCCCCCTTCGAACGAGAGCGTATGGCGTATGGCATCAAAGAGAGCATGTTAGCTAAACTCTACATCGATGTATTAGGCCTTCCAAAGAATGGCCCAGAAGCCAATAAACTGTTGAACTACCGTGCTCCGACTACAACCCAAGGAGAAGCTGGAGACTTTGCTGGCATG…
CL937_2	---------------------------------------------------------------------------------------------------------------------------------------------------------------------------------------------------------------------------------------------------------------------------------------------------------------------------------------------------------------------------------------------------------------…
CL937_3	ATGGAGGGAACTTCCAAAAGTGATGCTGCAGGTCAGCCCTCTGTTGCTGCTCAGGTTCCTTTCCTTCACCTGTGTACCACATTAGAGAAAATCCAGAAGTCTAAACTCCGTCCAGATAAATCCAAGATCCTTGGGGATTTCATTGAGTCATGGAGGAAGTTTCATTCTGCCCTCCACAAAGACAACCCCAAAACAACAGACTCCTTCTACCCAGCTATTCGTCTCATAGTTCCCCCCTTCGAACGAGAGCGTATGGCGTATGGCATCAAAGAGAGCATGTTAGCTAAACTCTACATCGATGTATTAGGCCTTCCAAAGAATGGCCCAGAAGCCAATAAATTGTTGAACTACCGAGCTCCGACTACAACCCAAGGAGAAGCTGGAGACTTTGCTGGCATG…
CL938_1	ATGGAGGGAACTTCCAAAAGTGATGCTGCGGGTCAGCCCTCTGTTGCTGCACAGGTTCCTTTCCTTCACCTGTGTACCACATTAGAGAAAATCCAGAAGTCTAAACTCCGTCCAGATAAATCCAAGATCCTTGGGGATTTCATTGAGTCATGGAGGAAGTTTCATTCTGCCCTCCACAAAGACAACCCCAAAACAACAGACTCCTTCTACCCAGCTATTCGTCTCATAGTTCCCCCCTTTGAACGAGAGCGTATGGCGTATGGCATCAAAGAGAGCATGTTAGCTAAACTCTACATCGATGTATTAGGCCTTCCAAAGAATGGCCCAGAAGCCAATAAACTGTTGAACTACCGTGCTCCGACTACAACCCAAGGAGAAGCTGGAGACTTTGCTGGCATG…
CL939-1_2	ATGGAGGGAACTTCCAAAAGTGATGCTGCAGGTCGGCCCTCTGTTGCTGCTCAGGTTCCTTTCCTTCACCTGTGTACCACATTAGAGAAAATCCAGAAGTCTAAACTCCGTCCAGATAAATCCAAGATCCTTGGGGATTTCATTGAGTCATGGAGGAAGTTTCATTCTGCCCTCCACAAAGACAACCCCAAAACAACAGACTCCTTCTACCCAGCTATTCGTCTCATAGTTCCCCCCTTCGAACGAGAGCGTATGGCGTATGGCATCAAAGAGAGCATGTTAGCTAAACTCTACATCGATGTATTAGGCCTTCCAAAGAATGGCCCAGAAGCCAATAAATTGTTGAACTACCGAGCTCCGACTACAACCCAAGGAGAAGCTGGAGACTTTGCTGGCATG…
CL940_2	ATGGAGGGAACTTCCAAAAGCGATGCTGCAGGTCAGCTCTTTGTTGCTGCTCAGGTTCCTTTCCTTCACCTATGTAACACTTTAGAGAAAATCCAGAAGTCTAAACTCCGTCCAGATAAATCCAAGGTCCTTGGGGATTTCATTGAGTCATGGAGGAAGTTTCATTCTGCCCTCCACAAAGACAACCCCAAAACAACAGACTCTTTCTACCCAGCTATGCGTCTCATAGTACCCCCCTTTGAACGAGAGCGTATGGCGTATGGCATCAAAGAGAGCATGTTAGCTAAACTCTACATCGATGTATTAGGTCTCCCAAAGAATGGCCCAGAAGCCAGTAAACTTCTGAACTACCGTGCTCCGACTACGTCCCAAGGAGAAGCTGGAGACTTTGCTGGCATG…
CL940__1	---------------------------------------------------------------------------------------------------------------------------------------------------------------------------------------------------------------------------------------------------------------------------------------------------------------------------------------------------------------------------------------------------------------…
CL942_1	ATGGAGGGAACTTCCAAAAGTGATGCTGCGGGTCAGCCCTCTGTTGCTGCACAGGTTCCTTTCCTTCACCTGTGTACCACATTAGAGAAAATCCAGAAGTCTAAACTCCGTCCAGATAAATCCAAGATCCTTGGGGATTTCATTGAGTCATGGAGGAAGTTTCATTCTGCCCTCCACAAAGACAACCCCAAAACAACAGACTCCTTCTACCCAGCTATTCGTCTCATAGTTCCCCCCTTTGAACGAGAGCGTATGGCGTATGGCATCAAAGAGAGCATGTTAGCTAAACTCTACATCGATGTATTAGGCCTTCCAAAGAATGGCCCAGAAGCCAATAAACTGTTGAACTACCGTGCTCCGACTACAACCCAAGGAGAAGCTGGAGACTTTGCTGGCATG…
CL943_1	ATGGAGGGAACTTCCAAAAGTGATGCTGCGGGTCAGCCCTCTGTTGCTGCACAGGTTCCTTTCCTTCACCTGTGTACCACATTAGAGAAAATCCAGAAGTCTAAACTCCGTCCAGATAAATCCAAGATCCTTGGGGATTTCATTGAGTCATGGAGGAAGTTTCATTCTGCCCTCCACAAAGACAACCCCAAAACAACAGACTCCTTCTACCCAGCTATTCGTCTCATAGTTCCCCCCTTTGAACGAGAGCGTATGGCGTATGGCATCAAAGAGAGCATGTTAGCTAAACTCTACATCGATGTATTAGGCCTTCCAAAGAATGGCCCAGAAGCCAATAAACTGTTGAACTACCGTGCTCCGACTACAACCCAAGGAGAAGCTGGAGACTTTGCTGGCATG…
CL944_4	ATGGAGGGAACTTCCAAAAGCGATGCTGCAGGTCAGCCCTCTGTTGCTGCTCAGGTTCCTTTCCTTCACCTGTGTACCACATTAGAGAAAATCCAGAAGTCTAAACTCCGTCCAGATAAATCCAAGATCCTTGGGGATTTCATTGAGTCATGGAGGAAGTTTCATTCTGCCCTCCACAAAGACAACCCCAAAACAACAGACTCCTTCTACCCAGCTATTCGTCTCATAGTTCCCCCCTTCGAACGAGAGCGTATGGCGTATGGCATCAAAGAGAGCATGTTAGCTAAACTCTACATCGATGTATTAGGCCTTCCAAAGAATGGCCCAGAAGCCAATAAACTGTTGAACTACCGTGCTCCGACTACAACCCAAGGAGAAGCTGGAGACTTTGCTGGCATG…
CL945_3	ATGGAGGGAACTTCCAAAAGCGATGCTGCAGGTCAGCTCTCTGTTGCTGCTCAGGTTCCCTTCCTTCACCTATGTAACACTTTAGAGAAAATCCAGAAGTCTAAACTCCGTCCAGATAAATCCAAGGTCCTTGGGGATTTCATTGAGTCATGGAGGAAGTTTCATTCTGCCCTCCACAAAGACAACCCCAAAACAACAGACTCTTTCTACCCAGCTATGCGTCTCATAGTACCCCCCTTTGAACGAGAGCGTATGGCGTATGGTATCAAAGAGAGCATGTTAGCTAAACTCTACATCGATGTATTAGGCCTCCCAAAGAATGGCCCAGAAGCCAGTAAACTTCTGAACTACCGTGCTCCGACTACGTCCCAAGGAGAAGCTGGAGACTTTGCTGGCATG…
CL946	---------------------GATGCTGCAGGTCAGCCCTCTGTTGCTGCACAGGTTCCTTTCCTTCACCTGTGTACCACATTAGAGAAAATCCAGAAGTCTAAACTCCGTCCAGATAAATCCAAGATCCTTGGGGATTTCATTGAGTCATGGAGGAAGTTTCATTCTGCCCTCCACAAAGACAACCCCAAAACAACAGACTCCTTCTATCCAGCTATTCGTCTCATAGTTCCCCCCTTCGAACGAGAGCGTATGGCGTATGGCATCAAAGAGAGCATGTTAGCTAAACTCTACATCGATGTATTAGGCCTTCCAAAGAATGGCCCAGAAGCCAATAAATTGTTGAACTACCGTGCTCCGACTACAACCCAAGGAGAAGCTGGAGACTTTGCTGGCATG…
CL946_2	---------------------------------------------------------------------------------------------------------------------------------------------------------------------------------------------------------------------------------------------------------------------------------------------------------------------------------------------------------------------------------------------------------------…
CL947	ATGGAGGGAACTTCCAAAAGTGATGCTGTGGGTCAGCCCTCTGTTGCTGCACAGGTTCCTTTCCTACACCTGTGTACCACATTAGAGAAAATCCAGAAGTCTAAACTCCGTCCAGATAAATCCAAGATCCTTGGGGATTTCATTGAGTCATGGAGGAAGTTTCATTCTGCCCTCCACAAAGACAACCCCAAAACAACAGACTCCTTCTACCCAGCTATTCGTCTCATAGTTCCCCCCTTCGAACGAGAGCGTATGGCGTATGGCATCAAAGAGAGCATGTTAGCTAAACTCTACATCGATGTATTAGGCCTTCCAAAGAATGGTCCAGAAGCCAATAAACTGTTGAACTACCGTGCTCCGACTACAACCCAAGGAGAAGCTGGAGACTTTGCTGGCATG…
CL951_1	ATGGAGGGAACTTCCAAAAGTGATGCTGCGGGTCAGCCCTCTGTTGCTGCACAGGTTCCTTTCCTTCACCTGTGTACCACATTAGAGAAAATCCAGAAGTCTAAACTCCGTCCAGATAAATCCAAGATCCTTGGGGATTTCATTGAGTCATGGAGGAAGTTTCATTCTGCCCTCCACAAAGACAACCCCAAAACAACAGACTCCTTCTACCCAGCTATTCGTCTCATAGTTCCCCCCTTTGAACGAGAGCGTATGGCGTATGGCATCAAAGAGAGCATGTTAGCTAAACTCTACATCGATGTATTAGGCCTTCCAAAGAATGGCCCAGAAGCCAATAAACTGTTGAACTACCGTGCTCCGACTACAACCCAAGGAGAAGCTGGAGACTTTGCTGGCATG…
CL955_1	ATGGAGGGAACTTCCAAAAGTGATGCTGCGGGTCAGCCCTCTGTTGCTGCACAGGTTCCTTTCCTTCACCTGTGTACCACATTAGAGAAAATCCAGAAGTCTAAACTCCGTCCAGATAAATCCAAGATCCTTGGGGATTTCATTGAGTCATGGAGGAAGTTTCATTCTGCCCTCCACAAAGACAACCCCAAAACAACAGACTCCTTCTACCCAGCTATTCGTCTCATAGTTCCCCCCTTTGAACGAGAGCGTATGGCGTATGGCATCAAAGAGAGCATGTTAGCTAAACTCTACATCGATGTATTAGGCCTTCCAAAGAATGGCCCAGAAGCCAATAAACTGTTGAACTACCGTGCTCCGACTACAACCCAAGGAGAAGCTGGAGACTTTGCTGGCATG…
CL958_1	------------------------------------------------------------------------------------------------------------------------------------------------GAGTCATGGAGGAAGTTTCATTCTGCCCTCCACAAAGACAACCCCAAAACAACAGACTCTTTCTACCCAGCTATGCGTCTCATAGTACCCCCCTTTGAACGAGAGCGTATGGCGTATGGCATCAAAGAGAGCATGTTAGCTAAACTCTACATCGATGTATTAGGCCTCCCAAAGAATGGCCCAGAAGCCAGTAAACTTCTGAACTACCGTGCTCCGACTACGTCCCAAGGAGAAGCTGGAGACTTTGCTGGCATG…
CL961_2	ATGGAGGGAACTTCCAAAAGTGATGCTGTGGGTCAGCCCTCTGTTGCTGCACAGGTTCCTTTCCTACACCTGTGTACCACATTAGAGAAAATCCAGAAGTCTAAACTCCGTCCAGATAAATCCAAGATCCTTGGGGATTTCATTGAGTCATGGAGGAAGTTTCATTCTGCCCTCCACAAAGACAACCCCAAAACAACAGACTCCTTCTACCCAGCTATTCGTCTCATAGTTCCCCCCTTCGAACGAGAGCGTATGGCGTATGGCATCAAAGAGAGCATGTTAGCTAAACTCTACATCGATGTATTAGGCCTTCCAAAGAATGGTCCAGAAGCCAATAAACTGTTGAACTACCGTGCTCCGACTACAACCCAAGGAGAAGCTGGAGACTTTGCTGGCATG…
CL961_3	ATGGAGGGAACTTCCAAAAGTGATGCTGTGGGTCAGCCCTCTGTTGCAGCACAGGTTCCTTTCCTACACCTGTGTACCACATTAGAGAAAATCCAGAAGTCTAAACTCCGTCCAGATAAATCCAAGATCCTTGGGGATTTCATTGAGTCATGGAGGAAGTTTCATTCTGCCCTCCACAAAGACAACCCCAAAACAACAGACTCCTTCTACCCAGCTATTCGTCTCATAGTTCCCCCCTTCGAACGAGAGCGTATGGCGTATGGCATCAAAGAGAGCATGTTAGCTAAACTCTACATCGATGTATTAGGCCTTCCAAAGAATGGTCCAGAAGCCAATAAACTGTTGAACTACCGTGCTCCGACTACAACCCAAGGAGAAGCTGGAGACTTTGCTGGCATG…
[Danio_rerio.1.29798667.29798499 168 bp 6113-6280 bp]
CL831_1	TACGCAGATATTATAGTTCACCGCCTGCTGGCAGTGGCCATAGGAGCAGACAGCACCTACCCAGATTTGATGGACAAACGTAAGCAGTCAGCCCTCTCCAGCAACCTCAACTACAGACATAAAATGTCTCAGTATGCACAGAGGGCATCTGTGGCCTTCCACACACAG
CL839_1	TATGCAGATATTATAGTACACCGACTGCTGGCAGTGGCCATAGGAGCAGACAGCACCTACCCAGATTTGATGGACAAACGTAAGCAGTCAGCCCTCTCCAACAACCTCAACTACAGACATAAAATGTCTCAGTATGCACAGAGGGCATCTGTGGCCTTCCACACACAG
CL839_3	TATGCAGATATTATAGTACACCGACTGCTGGCAGTGGCCATAGGAGCAGACAGCACCTACCCAGATTTGATGGACAAACGTAAGCAGTCAGCCCTCTCCAACAACCTCAACTACAGACATAAAATGTCTCAGTATGCACAGAGGGCATCTGTGGCCTTCCACACACAG
CL839_4	TATGCAGATATTATAGTACACCGACTGCTGGCAGTGGCCATAGGAGCAGACAGCACCTACCCAGATTTGATGGACAAACGTAAGCAGTCAGCCCTCTCCAACAACCTCAACTACAGACATAAAATGTCTCAGTATGCACAGAGGGCATCTGTGGCCTTCCACACACAG
CL839_5	TATGCAGATATTATAGTACACCGACTGCTGGCAGTGGCCATAGGAGCAGACAGCACCTACCCAGATTTGATGGACAAACGTAAGCAGTCAGCCCTCTCCAACAACCTCAACTACAGACATAAAATGTCTCAGTATGCACAGAGGGCATCTGTGGCCTTCCACACACAG
CL839_6	TATGCAGATATTATAGTACACCGACTGCTGGCAGTGGCCATAGGAGCAGACAGCACCTACCCAGATTTGATGGACAAACGTAAGCAGTCAGCCCTCTCCAACAACCTCAACTACAGACATAAAATGTCTCAGTATGCACAGAGGGCATCTGTGGCCTTCCACACACAG
CL934_1	TACGCAGATATTATAGTACACCGACTGCTGGCAGTGGCCATAGGAGCAGACAGCACCTACCCAGATTTGATGGACAAACGTAAGCAGTCAGCCCTCTCCAACAACCTCAACTACAGACATAAAATGTCTCAGTATGCACAGAGGGCATCTGTGGCCTTCCACACACAG
CL934_2	TACGCAGATATTATAGTACACCGACTGCTGGCAGTGGCCATAGGAGCAGACAGCACCTACCCAGATTTGATGGACAAACGTAAGCAGTCAGCCCTCTCCAACAACCTCAACTACAGACATAAAATGTCTCAGTATGCACAGAGGGCATCTGTGGCGTTCCACACACAG
CL937_2	TACGCAGATATTATAGTACACCGACTGCTGGCAGTGGCCATAGGAGCAGACAGCACCTACCCAGATTTGATGGACAAACGTAAGCAGTCAGCCCTCTCCAACAACCTCAACTACAGACATAAAATGTCTCAGTATGCACAGAGGGCATCTGTGGCCTTCCACACACAG
CL937_3	TACGCAGATATTATAGTACACCGACTGCTGGCAGTGGCCATAGGAGCAGACAGCACCTACCCAGATTTGATGGACAAACGTAAGCAGTCAGCCCTCTCCAACAACCTCAACTACAGACATAAAATGTCTCAGTATGCACAGAGGGCATCTGTGGCCTTCCACACACAG
CL938_1	TATGCAGATATTATAGTACACCGACTGCTGGCAGTGGCCATAGGAGCAGACAGCACCTACCCAGATTTGATGGACAAACGTAAGCAGTCAGCCCTCTCCAACAACCTCAACTACAGACATAAAATGTCTCAGTATGCACAGAGGGCATCTGTGGCCTTCCACACACAG
CL939-1_2	TACGCAGATATTATAGTACACCGACTGCTGGCAGTGGCCATAGGAGCAGACAGCACCTACCCAGATTTGATGGACAAACGTAAGCAGTCAGCCCTCTCCAACAACCTCAACTACAGACATAAAATGTCTCAGTATGCACAGAGGGCATCTGTGGCCTTCCACACACAG
CL940_2	TACGCAGATATTATAGTTCACCGCCTGCTGGCAGTGGCCATAGGAGCAGACAGCACCTACCCAGATTTGATGGACAAACGTAAGCAGTCAGCCCTCTCCAGCAACCTCAACTACAGACATAAAATGTCTCAGTATGCACAGAGGGCATCTGTGGCCTTCCACACACAG
CL940__1	------------------------------------------------------------------------------------------------------------------------------------------------------------------------
CL942_1	TATGCAGATATTATAGTACACCGACTGCTGGCAGTGGCCATAGGAGCAGACAGCACCTACCCAGATTTGATGGACAAACGTAAGCAGTCAGCCCTCTCCAACAACCTCAACTACAGACATAAAATGTCTCAGTATGCACAGAGGGCATCTGTGGCCTTCCACACACAG
CL943_1	TATGCAGATATTATAGTACACCGACTGCTGGCAGTGGCCATAGGAGCAGACAGCACCTACCCAGATTTGATGGACAAACGTAAGCAGTCAGCCCTCTCCAACAACCTCAACTACAGACATAAAATGTCTCAGTATGCACAGAGGGCATCTGTGGCCTTCCACACACAG
CL944_4	TACGCAGATATTATAGTACACCGACTGCTGGCAGTGGCCATAGGAGCAGATAGCACCTACCCTGATTTGATGGACAAACGTAAGCAGTCAGCCCTCTCCAACAACCTCAACTACAGACATAAAATGTCTCAGTATGCACAGAGGGCATCTGTGGCCTTCCACACACAG
CL945_3	TACGCAGATATTATAGTTCACCGCCTGCTGGCAGTGGCCATAGGAGCAGACAGCACCTACCCAGATTTGATGGACAAACGTAAGCAGTCAGCCCTCTCCAGCAACCTCAACTACAGACATAAAATGTCTCAGTATGCACAGAGGGCATCTGTGGCCTTCCACACACAG
CL946	TATGCAGATATTATAGTACACCGACTGCTGGCAGTGGCCATAGGAGCAGACAGCACCTACCCAGATTTGATGGACAAACGTAAGCAGTCAGCCCTCTCCAACAACCTCAACTACAGACATAAAATGTCTCAGTATGCACAGAGGGCATCTGTGGCCTTCCACACACAG
CL946_2	TATGCAGATATTATAGTACACCGACTGCTGGCAGTGGCCATAGGAGCAGACAGCACCTACCCAGATTTGATGGACAAACGTAAGCAGTCAGCCCTCTCCAACAACCTCAACTACAGACATAAAATGTCTCAGTATGCACAGAGGGCATCTGTGGCCTTCCACACACAG
CL947	TACGCAGATATTATAGTACACCGACTGCTGGCAGTGGCCATAGGAGCAGACAGCACCTACCCAGATTTGATGGACAAACGTAAGCAGTCAGCCCTCTCCAACAACCTCAACTACAGACATAAAATGTCTCAGTATGCACAGAGGGCATCTGTGGCCTTCCACACACAG
CL951_1	TATGCAGATATTATAGTACACCGACTGCTGGCAGTGGCCATAGGAGCAGACAGCACCTACCCAGATTTGATGGACAAACGTAAGCAGTCAGCCCTCTCCAACAACCTCAACTACAGACATAAAATGTCTCAGTATGCACAGAGGGCATCTGTGGCCTTCCACACACAG
CL955_1	TATGCAGATATTATAGTACACCGACTGCTGGCAGTGGCCATAGGAGCAGACAGCACCTACCCAGATTTGATGGACAAACGTAAGCAGTCAGCCCTCTCCAACAACCTCAACTACAGACATAAAATGTCTCAGTATGCACAGAGGGCATCTGTGGCCTTCCACACACAG
CL958_1	TACGCAGATATTATAGTTCACCGCCTGCTGGCAGTGGCCATAGGAGCAGACAGCACCTACCCAGATTTGATGGACAAACGTAAGCAGTCAGCCCTCTCCAGCAACCTCAACTACAGACATAAAATGTCTCAGTATGCACAGAGGGCATCTGTGGCCTTCCACACACAG
CL961_2	TACGCAGATATTATAGTACACCGACTGCTGGCAGTGGCCATAGGAGCAGACAGCACCTACCCAGATTTGATGGACAAACGTAAGCAGTCAGCCCTCTCCAACAACCTCAACTACAGACATAAAATGTCTCAGTATGCACAGAGGGCATCTGTGGCCTTCCACACACAG
CL961_3	TACGCAGATATTATAGTACACCGACTGCTGGCAGTGGCCATAGGAGCAGACAGCACCTACCCAGATTTGATGGACAAACGTAAGCAGTCAGCCCTCTCCAACAACCTCAACTACAGACATAAAATGTCTCAGTATGCACAGAGGGCATCTGTGGCCTTCCACACACAG
[Danio_rerio.1.31116778.31116951 174 bp 6281-6454 bp]
CL831_1	GAGGCTTGTCAGATCCCAGGAATTGGAAAACGCATGGCAGACAAAATTGACGAGATCATGGAGAGCGGTCACCTGCGGAAGCTTGATCACATCGGGGAGGCTGTGCCAGTGTTGGAGCTCTTTAGTAACATCTGGGGCGCAGGAGCTAAAACTGCACAGCTGTGGTACCAACAG
CL839_1	GAGGCTTGTCAGATCCCAGGAATTGGAAAACGCATGGCCGACAAAATTGATGAGATCATGGAGAGCGGTCACCTGCGGAAGCTAGATCACATCGGGGAGGCTGTGCCAGTGTTGGAGCTCTTTAGTAACATCTGGGGCGCAGGAGCTAAAACTGCACAGCTGTGGTACCAACAG
CL839_3	GAGGCTTGTCAGATCCCAGGAATTGGAAAACGCATGGCCGACAAAATTGATGAGATCATGGAGAGCGGTCACCTGCGGAAGCTAGATCACATCGGGGAGGCTGTGCCAGTGTTGGAGCTCTTTAGTAACATCTGGGGCGCAGGAGCTAAAACTGCACAGCTGTGGTACCAACAG
CL839_4	GAGGCTTGTCAGATCCCAGGAATTGGAAAACGCATGGCCGACAAAATTGATGAGATCATGGAGAGCGGTCACCTGCGGAAGCTAGATCACATCGGGGAGGCTGTGCCAGTGTTGGAGCTCTTTAGTAACATCTGGGGCGCAGGAGCTAAAACTGCACAGCTGTGGTACCAACAG
CL839_5	GAGGCTTGTCAGATCCCAGGAATTGGAAAACGCATGGCCGACAAAATTGATGAGATCATGGAGAGCGGTCACCTGCGGAAGCTAGATCACATCGGGGAGGCTGTGCCAGTGTTGGAGCTCTTTAGTAACATCTGGGGCGCAGGAGCTAAAACTGCACAGCTGTGGTACCAACAG
CL839_6	GAGGCTTGTCAGATCCCAGGAATTGGAAAACGCATGGCCGACAAAATTGATGAGATCATGGAGAGCGGTCACCTGCGGAAGCTAGATCACATCGGGGAGGCTGTGCCAGTGTTGGAGCTCTTTAGTAACATCTGGGGCGCAGGAGCTAAAACTGCACAGCTGTGGTACCAACAG
CL934_1	GAGGCTTGTCAGATCCCAGGAATTGGAAAACGCATGGCCGACAAAATTGATGAGATCATGGAGAGCGGTCACCTGCGGAAGCTAGATCACATCGGGGAGGCTGTGCCAGTGTTGGAGCTCTTTAGTAACATCTGGGGCGCAGGAGCTAAAACTGCACAGCTGTGGTACCAACAG
CL934_2	GAGGCTTGTCAGATCCCAGGAATTGGAAAACGCATGGCCGACAAAATTGATGAGATCATGGAGAGCGGTCACCTGCGGAAGCTAGATCACATCGGGGAGGCTGTGCCAGTGTTGGAGCTCTTTAGTAACATCTGGGGCGCAGGAGCTAAAACTGCACAGCTGTGGTACCAACAG
CL937_2	GAGGCTTGTCAGATCCCAGGAATTGGAAAACGCATGGCCGACAAAATTGATGAGATCATGGAGAGCGGTCACCTGCGGAAGCTAGATCACATCGGGGAGGCTGTGCCAGTGTTGGAGCTCTTTAGTAACATCTGGGGCGCAGGAGCTAAAACTGCACAGCTGTGGTACCAACAG
CL937_3	GAGGCTTGTCAGATCCCAGGAATTGGAAAACGCATGGCCGACAAAATTGATGAGATCATGGAGAGCGGTCACCTGCGGAAGCTAGATCACATCGGGGAGGCTGTGCCAGTGTTGG-----------------------------------------------------------
CL938_1	GAGGCTTGTCAGATCCCAGGAATTGGAAAACGCATGGCCGACAAAATTGATGAGATCATGGAGAGCGGTCACCTGCGGAAGCTAGATCACATCGGGGAGGCTGTGCCAGTGTTGGAGCTCTTTAGTAACATCTGGGGCGCAGGAGCTAAAACTGCACAGCTGTGGTACCAACA-
CL939-1_2	GAGGCTTGTCAGATCCCAGGAATTGGAAAACGCATGGCCGACAAAATTGATGAGATCATGGAGAGCGGTCACCTGCGGAAGCTAGATCACATCGGGGAGGCTGTGCCAGTGTTGGAGCTCTTTAGTAACATCTGGGGCGCAGGAGCTAAAACTGCACAGCTGTGGTACCAACAG
CL940_2	GAGGCTTGTCAGATCCCAGGAATTGGAAAACGCATGGCAGACAAAATTGACGAGATCATGGAGAGCGGTCACCTGCGGAAGCTTGATCACATCGGGGAGGCTGTGCCAGTGTTGGAGCTCTTTAGTAACATCTGGGGCGCAGGAGCTAAAACTGCACAGCTGTGGTACCAACAG
CL940__1	------------------------------------------------------------------------------------------------------------------------------------------------------------------------------
CL942_1	GAGGCTTGTCAGATCCCAGGAATTGGAAAACGCATGGCCGACAAAATTGATGAGATCATGGAGAGCGGTCACCTGCGGAAGCTAGATCACATCGGGGAGGCTGTGCCAGTGTTGGAGCTCTTTAGTAACATCTGGGGCGCAGGAGCTAAAACTGCACAGCTGTGGTACCAACA-
CL943_1	GAGGCTTGTCAGATCCCAGGAATTGGAAAACGCATGGCCGACAAAATTGATGAGATCATGGAGAGCGGTCACCTGCGGAAGCTAGATCACATCGGGGAGGCTGTGCCAGTGTTGGAGCTCTTTAGTAACATCTGGGGCGCAGGAGCTAAAACTGCACAGCTGTGGTACCAACA-
CL944_4	GAGGCTTGTCAGATCCCAGGAATTGGAAAACGCATGGCCGACAAAATTGATGAGATCATGGAGAGCGGTCACCTGCGGAAGCTAGATCACATTGGGGAAGCTGTGCCAGTGTTGGAGCTCTTTAGTAACATCTGGGGCGCAGGAGCTAAAACTGCACAGCTGTGGTACCAACAG
CL945_3	GAGGCTTGTCAGATCCCAGGAATTGGAAAACGCATGGCAGACAAAATTGACGAGATCATGGAGAGCGGTCACCTGCGGAAGCTTGATCACATCGGAGAGGCAGTGCCGGTGTTGGAGCTCTTTAGTAACATCTGGGGCGCAGGAGCTAAAACTGCACAGCTGTGGTACCAACAG
CL946	GAGGCTTGTCAGATCCCAGGAATTGGAAAACGCATGGCCGACAAAATTGATGAGATCATGGAGAGCGGTCACCTGCGGAAGCTAGATCACATCGGGGAGGCTGTGCCAGTGTTGGAGCTCTTTAGTAACATCTGGGGCGCAGGAGCTAAAACTGCACAGCTGTGGTACCAACAG
CL946_2	GAGGCTTGTCAGATCCCAGGAATTGGAAAACGCATGGCCGACAAAATTGATGAGATCATGGAGAGCGGTCACCTGCGGAAGCTAGATCACATCGGGGAGGCTGTGCCAGTGTTGGAGCTCTTTAGTAACATCTGGGGCGCAGGAGCTAAAACTGCACAGCTGTGGTACCAACAG
CL947	GAGGCTTGTCAGATCCCAGGAATTGGAAAACGCATGGCCGACAAAATTGATGAGATCATGGAGAGCGGTCACCTGCGGAAGCTAGATCACATCGGGGAGGCTGTGCCAGTGTTGGAGCTCTTTAGTAACATCTGGGGCGCAGGAGCTAAAACTGCACAGCTGTGGTACCAACAG
CL951_1	GAGGCTTGTCAGATCCCAGGAATTGGAAAACGCATGGCCGACAAAATTGATGAGATCATGGAGAGCGGTCACCTGCGGAAGCTAGATCACATCGGGGAGGCTGTGCCAGTGTTGGAGCTCTTTAGTAA----------------------------------------------
CL955_1	GAGGCTTGTCAGATCCCAGGAATTGGAAAACGCATGGCCGACAAAATTGATGAGATCATGGAGAGCGGTCACCTGCGGAAGCTAGATCACATCGGGGAGGCTGTGCCAGTGTTGGAGCTCTTTAGTAACATCTGGGGCGCAGGAGCTAAAACTGCACAGCTGTGGTACCAACA-
CL958_1	GAGGCTTGTCAGATCCCAGGAATTGGAAAACGCATGGCAGACAAAATTGACGAGATCATGGAGAGCGGTCACCTGCGGAAGCTTGATCACATCGGAGAGGCAGTGCCGGTGTTGGAGCTCTTTAGTAACATCTGGGGCGCAGGAGCTAAAACTGCACAGCTGTGGTACCAACAG
CL961_2	GAGGCTTGTCAGATCCCAGGAATTGGAAAACGCATGGCCGACAAAATTGATGAGATCATGGAGAGCGGTCACCTGCGGAAGCTAGATCACATCGGGGAGGCTGTGCCAGTGTTGGAGCTCTTTAGTAACATCTGGGGCGCAGGAGCTAAAACTGCACAGCTGTGGTACCAACAG
CL961_3	------------------------------------------------------------------------------------------------------------------------------------------------------------------------------
[Danio_rerio.1.34298180.34298015 166 bp 6455-6620 bp]
CL831_1	GTTTCGTCAGCTGCAGCTGGGTAGTGACAGCCGGGTTGCGGAACTGTCCAACCAGGCCAAGCTGCACTCCTTCGAAGCTGAGCGTGCTCAGATGGTCAAGGAAGAGACGGCTAAGGCCCTGGCCCAGTGCCAGGTGGAGTGTGAGAAACAGCAGAAGAAACTGGAG
CL839_1	----------------------------------------GAACTGTCCAGCCAGGCCAAGTTGCACTCCTTCGAAGCTGAGCGCGCTCAGATGGTCAAGGAAGAGACGGCTAAGGCCCTGGCCCAGTGCCAGTTGGAGTGTGAGAAACAGCAGAAGAAACTGGAG
CL839_3	GTTTCGGCAGCTCCAGCTGGGTACTGACAGCCGGGTTGCAGAACTGTCCAGCCAGGCCAAGTTGCACTCCTTCGAAGCTGAGCGCGCTCAGATGGT----------------------------------------------------------------------
CL839_4	-----------------------------------------------CCAGCCAGGCCAAGTTGCACTCCTTCGAAGCTGAGCGCGCTCAGATGGTCAAGGAAGAGACGGCTAAGGCCCTGGCCCAGTGCCAGTTGGAGTGTGAGAAACAGCAGAAGAAACTGGAG
CL839_5	-------------------------------------------------------------------------GAAGCTGAGCGCGCTCAGATGGTCAAGGAAGAGACGGCTAAGGCCCTGGCCCAGTGCCAGTTGGAGTGTGAGAAACAGCAGAAGAAACTGGAG
CL839_6	----------------------------------------------------------------------------------------------------------------------------------------------------------------------
CL934_1	GTTTCGTCAGCTCCAGCTGGGTACTGACAGCCGGGTTGCAGAACTGTCCAGCCAGGCCAAGTTGCACTCCTTCGAAGCTGAGCGCGCTCAGATGGTCAAGGAAGAGACGGCTAAGGCCCTGGCCCAGTGCCAGTTGGAGTGTGAGAAACAGCAGAAGAAACTGGAG
CL934_2	GTTTCGTCAGCTCCAGCTGGGTACTGACAGCCGGGTTGCAGAACTGTCCAGCCAGGCCAAGTTGCACTCCTTCGAAGCTGAGCGCGCTCAGATGGTCAAGGAAGAGACGGCTAAGGCCCTGGCCCAGTGCCAGTTGGAGTGTGAGAAACAGCAGAAGAAACTGGAG
CL937_2	----------------------------------------------------------------------------------------------------------------------------------------------------------------------
CL937_3	----------------------------------------------------------------------------------------------------------------------------------------------------------------------
CL938_1	GTTTCGGCAGCTCCAGCTGGGTACTGACAGCCGGGTTGCAGAACTGTCCAGCCAGGCCAAGTTGCACTCCTTCGAAGCTGAGCGCGCTCAGATGGTCAAGGAAGAGACGGCTAAGGCCCTGGCCCAGTGCCAGTTGGAGTGTGAGAAACAGCAGAAGAAACTGGAG
CL939-1_2	GTTTCGTCAGCTCCAGCTGGGTACTGACAGCCGGGTTGCAGAACTGTCCAGCCAAGCCAAGTTGCACTCCTTCGAAGCTGAGCG----------------------------------------------------------------------------------
CL940_2	----------------------------------------------------------------------------------------------------------------------------------------------------------------------
CL940__1	----------------------------------------------------------------------------------------------------------------------------------------------------------------------
CL942_1	GTTTCGGCAGCTCCAGCTGGGTACTGACAGCCGGGTTGCAGAACTGTCCAGCCAGGCCAAGTTGCACTCCTTCGAAGCTGAGCGCGCTCAGATGGTCAAGGAAGAGACGGCTAAGGCCCTGGCCCA----------------------------------------
CL943_1	----------------------------------------------------------------------------------------------------------------------------------------------------------------------
CL944_4	GTTTCGTCAGCTCCAGCTGGGTACTGACAGCCGGGTTGCAGAACTGTCCAGCCAGGCCAAGTTGCACTCCTTCGAAGCTGAGCGCGCTCAGATGGTCAAGGAAGAGACGGCTAAGGCCCTGGCCCAGTGCCAGTTGGAGTGTGAGAAACAGCAGAAGAAACTGGAG
CL945_3	GTTTCGTCAGCTGCAGCTGGGTACTGACAGCCGGGTTGCGGAACTGTCCAACCAGGCCAAGCTGCACTCCTTCGAAGCTGAGCGTGCTCAGATGGTCAAGGAAGAGACGGCTAAGGCCCTGGCCCAGTGCCAGGTGGAGTGTGAAAAACAGCAGAAGAAACTGGAG
CL946	GTTTCGTCAGCTCCAGCTGGGTACTGACAGCCGGGTTGCAGAACTGTCCAGCCAGGCCAAGTTGCACTCCTTCGAAGCTGAGCGCGCTCAGATGGTCAAGGAAGAGACGGCTAAGACCCTGGCCCAGTGCCAGTTGGAGTGTGAGAAACAGCAGAAGAAACTGGAG
CL946_2	GTTTCGTCAGCTCCAGCTGGGTACTGACAGCCGGGTTGCAGAACTGTCCAGCCAGGCCAAGTTGCACTCCTTCGAAGCTGAGCGCGCTCAGATGGTCAAGGAAGAGACGGCTAAGACCCTGGCCCAGTGCCAGTTGGAGTGTGAGAAACAGCAGAAGAAACTGGAG
CL947	GTTTCGTCAGCTCCAGCTGGGTACTGACAGCCGGGTTGCAGAACTGTCCAGCCAGGCCAAGTTGCACTCCTTCGAAGCTGAGCGCGCTCAGATGGTCAAGGAAGAGACGGCTAAGGCCCTGGCCCAGTG-------------------------------------
CL951_1	GTTTCGGCAGCTCCAGCTGGATACTGACAGCCGGGTTGCAGAACTGTCCAGCCAGGCCAAGTTGCACTCCTTCGAAGCTGAGCGCGCTCAGATGGTCAAGGAAGAGACGGCTAAGGCCCTGGCCCAGTGCCAGTTGGAGTGTGAGAAACAGCAGAAGAAACTGGAG
CL955_1	----------------------------------------------------------------------------------------------------------------------------------------------------------------------
CL958_1	GTTTCGTCAGCTGCAGCTGGGTACTGACAGCCGGGTTGCGGAACTGTCCAACCAGGCCAAGCTGCACTCCTTCGAAGCTGAGCGTGCTCAGATGGTCAAGGAAGAGACGGCTAAGGCCCTGGCCCAGTGCCAGGTGGAGTGTGAAAAACAGCAGAAGAAACTGGAG
CL961_2	----------------------------------------------------------------------------------------------------------------------------------------------------------------------
CL961_3	----------------------------------------------------------------------------------------------------------------------------------------------------------------------
[Danio_rerio.1.34312197.34312072 126 bp 6621-6746 bp]
CL831_1	AGACTGCTATAAGTCAGAGTACGAGACCAAGTTGAGAGAGGAGTTGGAGAACATCAGGCTGAAAACCAGTCAGGAGATCGAGAACCTGCAGAGAACCTCCAGGGAGATGTATGAGAGGGAGAACAG
CL839_1	AGACCGCTATAAGTCAGAGTACGAGACCAAGTTGAGAGAGGAGTTGGAGAACATCAGGCTGAAAACCAGTCAGGAGATAGACAATCTGCAGAGAACCTCCAGGGAGATGTATGAGAGGGAGAACAG
CL839_3	AGACCGCTATAAGTCAGAGTACGAGACCAAGTTGAGAGAGGAGTTGGAGAACATCAGGCTGAAAACCAGTCAGGAGATAGACAATCTGCAGAGAACCTCCAGGGAGATGTATGAGAGGGAGAACAG
CL839_4	AGACCGCTATAAGTCAGAGTACGAGACCAAGTTGAGAGAGGAGTTGGAGAACATCAGGCTGAAAACCAGTCAGGAGATAGACAATCTGCAGAGAACCTCCAGGGAGATGTATGAGAGGGAGAACAG
CL839_5	AGACCGCTATAAGTCAGAGTACGAGACCAAGTTGAGAGAGGAGTTGGAGAACATCAGGCTGAAAACCAGTCAGGAGATAGACAATCTGCAGAGAACCTCCAGGGAGATGTATGAGAGGGAGAACAG
CL839_6	AGACCGCTATAAGTCAGAGTACGAGACCAAGTTGAGAGAGGAGTTGGAGAACATCAGGCTGAAAACCAGTCAGGAGATAGACAATCTGCAGAGAACCTCCAGGGAGATGTATGAGAGGGAGAACAG
CL934_1	AGACCGCTATAAGTCAGAGTACGAGACCAAGTTGAGAGAGGAGTTGGAGAACATCAGGCTGAAAACCAGTCAGGAGATAGACAATCTGCAGAGAACCTCCAGGGAGATGTATGAGAGGGAGAACAG
CL934_2	AGACCGCTATAAGTCAGAGTACGAGACCAAGTTGAGAGAGGAGTTGGAGAACATCAGGCTGAAAACCAGTCAGGAGATAGACAATCTGCAGAGAACCTCCAGGGAGATGTATGAGAGGGAGAACAG
CL937_2	AGACCGCTATAAGTCAGAGTACGAGACCAAGTTGAGAGAGGAGTTGGAGAACATCAGGCTGAAAACCAGTCAGGAGATAGACAATCTGCAGAGAACCTCCAGGGAGATGTATGAGAGGGAGAACAG
CL937_3	AGACCGCTATAAGTCAGAGTACGAGACCAAGTTGAGAGAGGAGTTGGAGAACATCAGGCTGAAAACCAGTCAGGAGATAGACAATCTGCAGAGAACCTCCAGGGAGATGTATGAGAGGGAGAACAG
CL938_1	AGACCGCTATAAGTCAGAGTACGAGACCAAGTTGAGAGAGGAGTTGGAGAACATCAGGCTGAAAACCAGTCAGGAGATAGACAATCTGCAGAGAACCTCCAGGGAGATGTATGAGAGGGAGAACAG
CL939-1_2	AGACCGCTATAAGTCAGAGTACGAGACCAAGTTGAGAGAGGAGTTGGAGAACATCAGGCTGAAAACCAGTCAGGAGATAGACAATCTGCAGAGAACCTCCAGGGAGATGTATGAGAGGGAGAACAG
CL940_2	AGACTGCTATAAGTCAGAGTACGAGTCCAAGTTGAGAGAGGAGTTGGAGAACATCAGGCTGAAAACCAGTCAAGAGATCGAGAACCTGCAGAGAACCTCCAGGGAGATGTATGAGAGGGAGAACAG
CL940__1	------------------------------------------------------------------------------------------------------------------------------
CL942_1	AGACCGCTATAAGTCAGAGTACGAGACCAAGTTGAGAGAGGAGTTGGAGAACATCAGGCTGAAAACCAGTCAGGAGATAGACAATCTGCAGAGAACCTCCAGGGAGATGTATGAGAGGGAGAACAG
CL943_1	AGACCGCTATAAGTCAGAGTACGAGACCAAGTTGAGAGAGGAGTTGGAGAACATCAGGCTGAAAACCAGTCAGGAGATAGACAATCTGCAGAGAACCTCCAGGGAGATGTATGAGAGGGAGAACAG
CL944_4	AGACCGCTATAAGTCAGAGTACGAGACCAAGTTGAGAGAGGAGTTGGAGAACATCAGGCTGAAAACCAGTCAGGAGATAGACAATCTGCAGAGAACCTCCAGGGAGATGTATGAGAGGGAGAACAG
CL945_3	AGACCGCTATAAGTCAGAGTACGAGACCAAGTTGAGAGAGGAGTTGGAGAACATCAGGCTTAAAACCGGTCAGGAGATAGAGAACCTGCAGAGAACCTCCAGGGAGATGTATGAGAGGGAGAACAG
CL946	AGACCGCTATAAGTCAGAGTACGAGACCAAGTTGAGAGAGGAGTTGGAGAACATCAGGCTGAAAACCAGTCAGGAGATAGACAATCTGCAGAGAACCTCCAGGGAGATGTATGAGAGGGAGAACAG
CL946_2	AGACCGCTATAAGTCAGAGTACGAGACCAAGTTGAGAGAGGAGTTGGAGAACATCAGGCTGAAAACCAGTCAGGAGATAGACAATCTGCAGAGAACCTCCAGGGAGATGTATGAGAGGGAGAACAG
CL947	AGACCGCTATAAGTCAGAGTACGAGACCAAGTTGAGAGAGGAGTTGGAGAACATCAGGCTGAAAACCAGTCAGGAGATAGACAATCTGCAGAGAACCTCCAGGGAGATGTATGAGAGGGAGAACAG
CL951_1	AGACCGCTATAAGTCAGAGTACGAGACCAAGTTGAGAGAGGAGTTGGAGAACATCAGGCTGAAAACCAGTCAGGAGATAGACAATCTGCAGAGAACCTCCAGGGAGATGTATGAGAGGGAGAACAG
CL955_1	AGACCGCTATAAGTCAGAGTACGAGACCAAGTTGAGAGAGGAGTTGGAGAACATCAGGCTGAAAACCAGTCAGGAGATAGACAATCTGCAGAGAACCTCCAGGGAGATGTATGAGAGGGAGAACAG
CL958_1	AGACCGCTATAAGTCAGAGTACGAGACCAAGTTGAGAGAGGAGTTGGAGAACATCAGGCTTAAAACCGGTCAGGAGATAGAGAACCTGCAGAGAACCTCCAGGGAGATGTATGAGAGGGAGAACAG
CL961_2	AGACCGCTATAAGTCAGAGTACGAGACCAAGTTGAGAGAGGAGTTGGAGAACATCAGGCTGAAAACCAGTCAGGAGATAGACAATCTGCAGAGAACCTCCAGGGAGATGTATGAGAGGGAGAACAG
CL961_3	AGACCGCTATAAGTCAGAGTACGAAACCAAGTTGAGAGAGGAGTTGGAGAACATCAGGCTGAAAACCAGTCAGGAGATAGACAATCTGCAGAGAACCTCCAGGGAGATGTATGAGAGGGAGAACAG
[Danio_rerio.1.34312560.34312379 108 bp 6747-6854 bp]
CL831_1	CAGCAGTCAGTGACTCTCCTGCAAAAGGACAAGGAGTACCTACACAGGCAGAACATGGAGCTTAGTGTCCGCTGTGCACATGAAGAAGACCGCCTGGAGAGGCTGCAG
CL839_1	CAGCAGTCAGTGACCCTCCTGCAGAAGGACAAGGAGTACCTACACAGGCAGAACATGGAGCTTAGTGTCCGCTGTGCACATGAAGAAGACCGCCTGGAGAGGCTGCAG
CL839_3	CAGCAGTCAGTGACCCTCCTGCAGAAGGACAAGGAGTACCTACACAGGCAGAACATGGAGCTTAGTGTCCGCTGTGCACATGAAGAAGACCGCCTGGAGAGGCTGCAG
CL839_4	CAGCAGTCAGTGACCCTCCTGCAGAAGGACAAGGAGTACCTACACAGGCAGAACATGGAGCTTAGTGTCCGCTGTGCACATGAAGAAGACCGCCTGGAGAGGCTGCAG
CL839_5	CAGCAGTCAGTGACCCTCCTGCAGAAGGACAAGGAGTACCTACACAGGCAGAACATGGAGCTTAGTGTCCGCTGTGCACATGAAGAAGACCGCCTGGAGAGGCTGCAG
CL839_6	------------------------------------------------------------------------------------------------------------
CL934_1	CAGCAGTCAGTGACCCTCCTACAGAAGGACAAGGAGTACCTACACAGGCAGAACATGGAGATTAGTGTCCGCTGTGCACATGAAGAAGACCGCCTGGAGAGGCTGCAG
CL934_2	CAGCAGTCAGTGACCCTCCTACAGAAGGACAAGGAGTACCTACACAGGCAGAACATGGAGATTAGTGTCCGCTGTGCACATGAAGAAGACCGCCTGGAGAGGCTGCAG
CL937_2	------------------------------------------------------------------------------------------------------------
CL937_3	CAGCAGTCAGTGACCCTCCTACAGAAGGACAAGGAGTACCTACACAGGCAGAACATGGAGCTTAGTGTCCGCTGTGCACATGAAGAAGACCGCCTGGAGAGGCTGCAG
CL938_1	CAGCAGTCAGTGACCCTCCTGCAGAAGGACAAGGAGTACCTACACAGGCAGAACATGGAGCTTAGTGTCCGCTGTGCACATGAAGAAGACCGCCTGGAGAGGCTGCAG
CL939-1_2	CAGCAGTCAGTGACCCTCCTACAGAAGGACAAGGAGTACCTACACAGGCAGAACATGGAGCTTAGTGTCCGCTGTGCACATGAAGAAGACCGCCTGGAGAGGCTGCAG
CL940_2	CAGCAGTCAGTGACTCTCCTGCAAAAGGACAAGGAGTACCTACACAGGCAGAACATGGAGCTTAGTGTCCGCTGTGCACATGAAGAAGACCGCCTGGAGAGGCTGCAG
CL940__1	------------------------------------------------------------------------------------------------------------
CL942_1	CAGCAGTCAGTGACCCTCCTGCAGAAGGACAAGGAGTACCTACACAGGCAGAACATGGAGCTTAGTGTCCGCTGTGCACATGAAGAAGACCGCCTGGAGAGGCTGCAG
CL943_1	CAGCAGTCAGTGACCCTCCTGCAGAAGGACAAGGAGTACCTACACAGGCAGAACATGGAGCTTAGTGTCCGCTGTGCACATGAAGAAGACCGCCTGGAGAGGCTGCAG
CL944_4	CAGCAGTCAGTGACCCTCCTGCAGAAGGACAAGGAGTACCTACACAGGCAGAACATGGAGCTTAGTGTCCGCTGTGCACATGAAGAAGACCGCCTGGAGAGGCTGCAG
CL945_3	CAGCAGTCAGTGACTCTCCTGCAAAAGGACAAGGAGTACCTACACAGGCAGAACATGGAGCTTAGTGTCCGCTGTGCACATGAAGAAGACCGCCTGGAGAGGCTGCAG
CL946	CAGCAGTCAGTGACCCTCCTACAGAAGGACAAGGAGTACCTACACAGGCAGAACATGGAGCTTAGTGTCCGCTGTGCACATGAAGAAGACCGCCTGGAGAGGCTGCAG
CL946_2	------------------------------------------------------------------------------------------------------------
CL947	CAGCAGTCAGTGACCCTCCTACAGAAGGACAAGGAGTACCTACACAGGCAGAACATGGAGCTTAGTGTCCGCTGTGCACATGAAGAAGACCGCCTGGAGAGGCTGCAG
CL951_1	CAGCAGTCAGTGACCCTCCTGCAGAAGGACAAGGAGTACCTACACAGGCAGAACATGGAGCTTAG-------------------------------------------
CL955_1	CAGCAGTCAGTGACCCTCCTGCAGAAGGACAAGGAGTACCTACACAGGCAGAACATGGAGCTTAGTGTCCGCTGTGCACATGAAGAAGACCGCCTGGAGAGGCTGCAG
CL958_1	CAGCAGTCAGTGACTCTCCTGCAAAAGGACAAGGAGTACCTACACAGGCAGAACATGGAGCTTAGTGTCCGCTGTGCACATGAAGAAGACCGCCTGGAGAGGCTGCAG
CL961_2	CAGCAGTCAGTGACCCTCCTACAGAAGGACAAGGAGTACCTACACAGGCAGAACATGGAGCTTAGTGTCCGCTGTGCACATGAAGAAGACCGCCTGGAGAGGCTGCAG
CL961_3	------------------------------------------------------------------------------------------------------------
[Danio_rerio.1.35295365.35295668 301 bp 6855-7155 bp]
CL831_1	AAAAACAAAGGAATGATGCCTGTGGGTAGCCAGTCTGCAGAAGAGGTGGACCAGAACTATGTACCCATGAGTGCCAACTCCCCGTCACACCATCACTCAGGCAGTTTGCCAGAGCCGATGCACGAACCGAACTATGTGCCCATGACCCCAAGCACCATGGAGTTCTCCTCCCTAGGAAAACAGGTCCCCCCACCAGCCCACATGGGCTTCCGCTCCAGTCCCAAGACCCCTCCTCGCAGGCCAATGCTCAGTGACTGCCAGCCCCCACCTGTGGACCGAAATTTGAAACCTGATCGCAAAG
CL839_1	AAAAACAAAGGAATGTTGCCAGTGGGTAGCCAGTCCACAGAAGAGGTAGACCAGAACTACGTACCCATGAGTGCAAACTCCCCGTCACATCATCACTCAAGCAGTTTGCCAGAGCCGATGCACGAACCGAACTATGTGCCCATGACCCCAAGCACCATGGAGTTCTCCTCCCTGGGAAAGCAGGTCCCCCCACCCGCCCACATGGGCTTCCGCTCCAGTCCCAAGACCCCTCCTCGCAGGCCAATGCTCAGTGACTGCCAGCCCCCACCTGTGGACCGAAATCTCAAACCTGATCGCAAAG
CL839_3	AAAAACAAAGGAATGTTGCCAGTGGGTAGCCAGTCCACAGAAGAGGTAGACCAGAACTACGTACCCATGAGTGCAAACTCCCCGTCACATCATCACTCAAGCAGTTTGCCAGAGCCGATGCACGAACCGAACTATGTGCCCATGACCCCAAGCACCATGGAGTTCTCCTCCCTGGGAAAGCAGGTCCCCCCACCCGCCCACATGGGCTTCCGCTCCAGTCCCAAGACCCCTCCTCGCAGGCCAATGCTCAGTGACTGCCAGCCCCCACCTGTGGACCGAAATCTCAAACCTGATCGCAAAG
CL839_4	AAAAACAAAGGAATGTTGCCAGTGGGTAGCCAGTCCACAGAAGAGGTAGACCAGAACTACGTACCCATGAGTGCAAACTCCCCGTCACATCATCACTCAAGCAGTTTGCCAGAGCCGATGCACGAACCGAACTATGTGCCCATGACCCCAAGCACCATG----------------------------------------------------------------------------------------------------------------------------------------------
CL839_5	AAAAACAAAGGAATGTTGCCAGTGGGTAGCCAGTCCACAGAAGAGGTAGACCAGAACTACGTACCCATGAGTGCAAACTCCCCGTCACATCATCACTCAAGCAGTTTGCCAGAGCCGATGCACGAACCGAACTATGTGCCCATGACCCCAAGCACCATGGAGTTCTCCTCCCTGGGAAAGCAGGTCCCCCCACCCGCCCACATGGGCTTCCGCTCCAGTCCCAAGACCCCTCCTCGCAGGCCAATGCTCAGTGACTGCCAGCCCCCACCTGTGGACCGAAATCTCAAACCTGATCGCAAAG
CL839_6	AAAAACAAAGGAATGTTGCCAGTGGGTAGCCAGTCCACAGAAGAGGTAGACCAGAACTACGTACCCATGAGTGCAAACTCCCCGTCACATCATCACTCAAGCAGTTTGCCAGAGCCGATGCACGAACCGAACTATGTGCCCATGACCCCAAGCACCATGGAGTTCTCCTCCCTGGGAAAGCAGGTCCCCCCACCCGCCCACATGGGCTTCCGCTCCAGTCCCAAGACCCCTCCTCGCAGGCCAATGCTCAGTGACTGCCAGCCCCCACCTGTGGACCGAAATCTCAAACCTGATCGCAAAG
CL934_1	AAAAACAAAGGAATGTTGCCAGTGGGTAGCCAGTCCACAGAAGAGGTAGACCAGAACTACGTACCCATGAGTGCCAACTCCCCGTCACATCATCACTCAAGCAGTTTGCCAGAGCCGATGCACGAACCGAACTATGTGCCCATGACCCCAAGCACCATGGAGTTCTCCTCCCTGGGAAAGCAGGTCCCCCCACCCGCCCACATGGGCTTCCGCTCCAGTCCCAAGACCCCTCCTCGCAGGCCAATGCTCAGTGACTGCCAGCCCCCACCTGTGGACCGAAATCTCAAACCTGATCGCAAAG
CL934_2	AAAAACAAAGGAATGTTGCCAGTGGGTAGCCAGTCCACAGAAGAGGTAGACCAGAACTACGTACCCATGAGTGCCAACTCCCCGTCACATCATCACTCAAGCAGTTTGCCAGAGCCGATGCACGAACCGAACTATGTGCCCATGACCCCAAGCACCATGGAGTTCTCCTCCCTGGGAAAGCAGGTCCCCCCACCCGCCCACATGGGCTTCCGCTCCAGTCCCAAGACCCCTCCTCGCAGGCCAATGCTCAGTGACTGCCAGCCCCCACCTGTGGACCGAAATCTCAAACCTGATCGCAAAG
CL937_2	AAAAACAAAGGAATGTTGCCAGTGGGTAGCCAGTCCACAGAAGAGGTAGACCAGAACTACGTACCCATGAGTGCCAACTCCCCGTCACATCATCACTCAAGCAGTTTGCCAGAGCCAATGCACGAACCGAACTATGTGCCCATGACCCCAAGCACCATGGAGTTCTCCTCCCTGGGAAAGCAGGTCCCCCCACCCGCCCACATGGGCTTCCGCTCCAGTCCCAAGACCCCTCCTCGCAGGCCAATGCTCAGTGACTGCCAGCCCCCACCTGTGGACCGAAATCTCAAACCTGATCGCAAAG
CL937_3	AAAAACAAAGGAATGTTGCCAGTGGGTAGCCAGTCCACAGAAGAGGTAGACCAGAACTACGTACCCATGAGTGCCAACTCCCCGTCACATCATCACTCAAGCAGTTTGCCAGAGCCAATGCACGAACCGAACTATGTGCCCATGACCCCAAGCACCATGGAGTTCTCCTCCCTGGGAAAGCAGGTCCCCCCACCCGCCCACATGGGCTTCCGCTCCAGTCCCAAGACCCCTCCTCGCAGGCCAATGCTCAGTGACTGCCAGCCCCCACCTGTGGACCGAAATCTCAAACCTGATCGCAAAG
CL938_1	AAAAACAAAGGAATGTTGCCAGTGGGTAGCCAGTCCACAGAAGAGGTAGACCAGAACTACGTACCCATGAGTGCCAACTCCCCGTCACATCATCACTCAAGCAGTTTGCCAGAGCCGATGCACGAACCGAACTATGTGCCCATGACCCCAAGCACCATGGAGTTCTCCTCCCTGGGAAAGCAGGTCCCCCCACCCGCCCACATGGGCTTCCGCTCCAGTCCCAAGACCCCTCCTCGCAGGCCAATGCTCAGTGACTGCCAGCCCCCACCTGTGGACCGAAATCTCAAACCTGATCGCAAAG
CL939-1_2	AAAAACAAAGGAATGTTGCCAGTGGGTAGCCAGTCCACAGAAGAGGTAGACCAGAACTACGTACCCATGAGTGCCAACTCCCCGTCACATCATCACTCAAGCAGTTTGCCAGAGCCAATGCACGAACCGAACTATGTGCCCATGACCCCAAGCACCATGGAGTTCTCCTCCCTGGGAAAGCAGGTCCCCCCACCCGCCCACATGGGCTTCCGCTCCAGTCCCAAGACCCCTCCTCGCAGGCCAATGCTCAGTGACTGCCAGCCCCCACCTGTGGACCGAAATCTCAAACCTGATCGCAAAG
CL940_2	-------------------------------------------------------------------------------------------------------------------------------------------------------------------------------------------------------------------------------------------------------------------------------------------------------------
CL940__1	-------------------------------------------------------------------------------------------------------------------------------------------------------------------------------------------------------------------------------------------------------------------------------------------------------------
CL942_1	AAAAACAAAGGAATGTTGCCAGTGGGTAGCCAGTCCACAGAAGAGGTAGACCAGAACTACGTACCCATGAGTGCCAACTCCCCGTCACATCATCACTCAAGCAGTTTGCCAGAGCCGATGCACGAACCGAACTATGTGCCCATGACCCCAAGCACCATGGAGTTCTCCTCCCTGGGAAAGCAGGTCCCCCCACCCGCCCACATGGGCTTCCGCTCCAGTCCCAAGACCCCTCCTCGCAGGCCAATGCTCAGTGACTGCCAGCCCCCACCTGTGGACCGAAATCTCAAACCTGATCGCAAAG
CL943_1	AAAAACAAAGGAATGTTGCCAGTGGGTAGCCAGTCCACAGAAGAGGTAGACCAGAACTACGTACCCATGAGTGCCAACTCCCCGTCACATCATCACTCAAGCAGTTTGCCAGAGCCGATGCACGAACCGAACTATGTGCCCATGACCCCAAGCACCATGGAGTTCTCCTCCCTGGGAAAGCAGGTCCCCCCACCCGCCCACATGGGCTTCCGCTCCAGTCCCAAGACCCCTCCTCGCAGGCCAATGCTCAGTGACTGCCAGCCCCCACCTGTGGACCGAAATCTCAAACCTGATCGCAAAG
CL944_4	AAAAACAAAGGAATGTTGCCAGTGGGTAGCCAGTCCACAGAAGAGGTAGACCAGAACTACGTACCCATGAGTGCCAACTCCCCGTCACATCATCACTCAGGCAGTTTGCCAGAGCCGATGCACGAACCGAACTATGTGCCCATGACCCCAAGCACCATGGAGTTCTCCTCCCTGGGAAAGCAGGTCCCCCCACCCGCCCACATGGGCTTCCGCTCCAGTCCCAAGACCCCTCCTCGCAGGCCAATGCTCAGTGACTGCCAGCCCCCACCTGTGGACCGAAATCTCAAACCTGATCGCAAAG
CL945_3	AAAAACAAAGGAATGATGCCTGTGGGTAGCCAGTCTGCAGAAGAGGTGGACCAGAACTATGTACCCATGAGTGCCAACTCCCCGTCACACCATCACTCAGGCAGTTTGCCAGAGCCGATGCACGAACCGAACTATGTGCCCATGACCCCGAGCACCATGGAGTTCTCCTCCCTAGGAAAACAGGTCCCCCCACCAGCCCACATGGGCTTCCGCTCCAGTCCCAAGACCCCTCCTCGCAGGCCAATGCTCAGTGACTGCCAGCCCCCACCTGTGGACCGAAATCTGAAACCTGATCGCAAAG
CL946	AAAAACAAAGGAATGTTGCCAGTGGGTAGCCAGTCCACAGAAGAGGTAGACCAGAACTACGTACCCATGAGTGCCAACTCCCCGTCACATCATCACTCAAGCAGTTTGCCAGAGCCGATGCACGAACCGAACTATGTGCCCATGACCCCAAGCACCATGGAGTTCTCCTCCCTGGGAAAGCAGGTACCCCCACCCGCCCACATGGGCTTCCGCTCCAGTCCCAAGACCCCTCCTCGCAGGCCAATGCTCAGTGACTGCCAGCCCCCACCTGTGGACCGAAATCTCAAACCTGATCGCAAAG
CL946_2	AAAAACAAAGGAATGTTGCCAGTGGGTAGCCAGTCCACAGAAGAGGTAGACCAGAACTACGTACCCATGAGTGCCAACTCCCCGTCACATCATCACTCAAGCAGTTTGCCAGAGCCGATGCACGAACCGAACTATGTGCCCATGACCCCAAGCACCATGGAGTTCTCCTCCCTGGGAAAGCAGGTACCCCCACCCGCCCACATGGGCTTCCGCTCCAGTCCCAAGACCCCTCCTCGCAGGCCAATGCTCAGTGACTGCCAGCCCCCACCTGTGGACCGAAATCTCAAACCTGATCGCAAAG
CL947	AAAAACAAAGGAATGTTGCCAGTGGGTAGCCAGTCCACAGAAGAGGTAGACCAGAACTACGTACCCATGAGTGCCAACTCCCCGTCACATCATCACTCAAGCAGTTTGCCAGAGCCGATGCACGAACCAAACTATGTGCCCATGACCCCAAGCACCATGGAGTTCTCCTCCCTGGGAAAGCAGGTCCCCCCACCCGCCCACATGGGCTTCCGCTCCAGTCCCAAGACCCCTCCTCGCAGGCCAATGCTCAGTGACTGCCAGCCCCCACCTGTGGACCGAAATCTCAAACCTGATCGCAAAG
CL951_1	AAAACCAAAGGAATGTTGCCAGTGGGTAGCCAGTCCACAGAAGAGGTAGACCAGAACTACGTACCCATGAGTGCCAACTCCCCGTCACATCATCACTCAAGCAGTTTGCCAGAGCCGATGCACGAACCGAACTATGTGCCCATGACCCCAAGCACCATGGAGTTCTCCTCCCTGGGAAAGCAGGTCCCCCCACCCGCCCACATGGGCTTCCGCTCCAGTCCCAAGACCCCTCCTCGCAGGCCAATGCTCAGTGACTGCCAG----------------------------------------
CL955_1	AAAAACAAAGGAATGTTGCCAGTGGGTAGCCAGTCCACAGAAGAGGTAGACCAGAACTACGTACCCATGAGTGCCAACTCCCCGTCACATCATCACTCAAGCAGTTTGCCAGAGCCGATGCACGAACCGAACTATGTGCCCATGACCCCAAGCACCATGGAGTTCTCCTCCCTGGGAAAGCAGGTCCCCCCACCCGCCCACATGGGCTTCCGCTCCAGTCCCAAGACCCCTCCTCGCAGGCCAATGCTCAGTGACTGCCAGCCCCCACCTGTGGACCGAAATCTCAAACCTGATCGCAAAG
CL958_1	AAAAACAAAGGAATGATGCCTGTGGGTAGCCAGTCTGCAGAAGAGGTGGACCAGAACTATGTACCCATGAGTGCCAACTCCCCGTCACACCATCACTCAGGCAGTTTGCCAGAGCCGATGCACGAACCGAACTATGTGCCCATGACCCCGAGCACCATGGAGTTCTCCTCCCTAGGAAAACAGGTCCCCCCACCAGCCCACATGGGCTTCCGCTCCAGTCCCAAGACCCCTCCTCGCAGGCCAATGCTCAGTGACTGCCAGCCCCCACCTGTGGACCGAAATCTGAAACCTGATCGCAAAG
CL961_2	AAAAACAAAGGAATGTTGCCAGTGGGTAGCCAGTCCACAGAAGAGGTAGACCAGAACTACGTACCCATGAGTGCCAACTCCCCGTCACATCATCACTCAAGCAGTTTGCCAGAGCCGATGCACGAACCAAACTATGTGCCCATGACCCCAAGCACCATGGAGTTCTCCTCCCTGGGAAAGCAGGTCCCCCCACCCGCCCACATGGGCTTCCGCTCCAGTCCCAAGACCCCTCCTCGCAGGCCAATGCTCAGTGACTGCCAGCCCCCACCTGTGGACCGAAATCTCAAACCTGATCGCAAAG
CL961_3	AAAAACAAAGGAATGTTGCCAGTGGGTAGCCAGTCCACAGAAGAGGTAGACCAGAACTACGTACCCATGAGTGCCAACTCCCCGTCACATCATCACTCAAGCAGTTTGCCAGAGCCGATGCACGAACCAAACTATGTGCCCATGACCCCAAGCACCATGGAGTTCTCCTCCCTGGGAAAGCAGGTCCCCCCACCCGCCCACATGGGCTTCCGCTCCAGTCCCAAGACCCCTCCTCGCAGGCCAATGCTCAGTGACTGCCAGCCCCCACC--------------------------------
[Danio_rerio.1.35520156.35520299 144 bp 7156-7299 bp]
CL831_1	TGATTTCACAGGGTCCATCCTGAGGGTAGATGTGGACACAGACTTCTGCACATCACCTTATTCCATACCACGGAAAAACCCGTACTTCAACAGCACTAACCAGCCACCTGAAATCTTTGCCCATGGATTACATGACCCAGGCAG
CL839_1	------------------------------------------------------------------------------------------------------------------------------------------------
CL839_3	------------------------------------------------------------------------------------------------------------------------------------------------
CL839_4	TGATTTCACAGGGTCCGTCCTGAGGGTAGATGTGGACACGGACTGCTGCACATCACCTTATTCCATACCACGGACCAACCCGTACTTCAACAGCACTAACCAGCCACCTGAAATCTATGCCCATGGATTACATGACCCAGGCAG
CL839_5	------------------------------------------------------------------------------------------------------------------------------------------------
CL839_6	------------------------------------------------------------------------------------------------------------------------------------------------
CL934_1	------------------------------------------------------------------------------------------------------------------------------------------------
CL934_2	------------------------------------------------------------------------------------------------------------------------------------------------
CL937_2	------------------------------------------------------------------------------------------------------------------------------------------------
CL937_3	------------------------------------------------------------------------------------------------------------------------------------------------
CL938_1	------------------------------------------------------------------------------------------------------------------------------------------------
CL939-1_2	TGATTTCACAGGGTCCGTCCTGAGGGTAGATGTGGACACGGACTGCTGCACATCACCTTATTCCATACCACGGACCAACCCGTACTTCAACAGCACTTGCCAGCCACCTGAAATCTATGCCCATGGATTACATGACCCAGGCAG
CL940_2	------------------------------------------------------------------------------------------------------------------------------------------------
CL940__1	------------------------------------------------------------------------------------------------------------------------------------------------
CL942_1	------------------------------------------------------------------------------------------------------------------------------------------------
CL943_1	------------------------------------------------------------------------------------------------------------------------------------------------
CL944_4	------------------------------------------------------------------------------------------------------------------------------------------------
CL945_3	TGATTTCACAGGGTCCATCCTGAGGGTAGATGTGGACACAGACTTCTGCACATCACCTTATTCCATACCACGGAAAAACCCGTACTTCAACAGCACTAACCAGCCACCTGAAATCTTTGCCCATGGATTACATGACCCAGGCAG
CL946	TGATTTCACAGGGTCCGTCCTGAGGGTAGATGTGGACACGGACTGCTGCACATCACCTTATTCCATACCACGGACCAACCCGTACTTCAACAGCACTAACCAGCCACCTGAAATCTATGCCCATGGATTACATGACCCAGGCAG
CL946_2	------------------------------------------------------------------------------------------------------------------------------------------------
CL947	TGATTTCACAGGGTCCGTCCTGAGGGTAGATGTGGACACGGACTGCTGCACATCACCTTATTCCATACCACGGACCAACCCGTACTTCAACAGCACTAACCAGCCACCTGAAATCTATGCCCATGGATTACATGACCCAGGCAG
CL951_1	------------------------------------------------------------------------------------------------------------------------------------------------
CL955_1	-------------------CTGAGGGTAGATGTGGACACGGACTGCTGCACATCACCTTATTCCATACCACGGACCAACCCGTACTTTAACAGCACTAACCAGCCACCTGAAATCTATGCCCATGGATTACATGACCCAGGCAG
CL958_1	TGATTTCACAGGGTCCATCCTGAGGGTAGATGTGGACACAGACTTCTGCACATCACCTTATTCCATACCACGGAAAAACCCGTACTTCAACAGCACTAACCAGCCACCTGAAATCTTTGCCCATGGATTACATGACCCAGGCAG
CL961_2	TGATTTCACAGGGTCCGTCCTGAGGGTAGATGTGGACACGGACTGCTGCACATCACCTTATTCCATACCACGGACCAACCCGTACTTCAACAGCACTAACCAGCCACCTGAAATCTATGCCCATGGATTACATGACCCAGGCAG
CL961_3	------------------------------------------------------------------------------CCCGTACTTCAACAGCACTAACCAGCCACCTGAAATCTATGCCCATGGATTACATGACCCAGGCAG
[Danio_rerio.1.36478631.36478483 149 bp 7300-7448 bp]
CL831_1	GAGTCCTTCAGGTTCACTCTCTTCAAGTGGGCAGAAGAGCTGGACTCTGTGGGCCGCATTCAGGACCTCTTTGACTGTTATGAACAAGCGCTGGAACTGTTTCCTGCTGATGAGGTTATCCTGAACAGCATGGGTGAACACCTGTTCAG
CL839_1	GAGTCCTTCAGGTTCACTCTCTTCAAATGGTCAGAGGAGCTGGACTCTGTGGGCCGCATTCAGGACCTCTTTGACTGTTATGAACAAGCGCTGGAACTGTTTCCTGCTGATGAGGTTATCCTGAACAGCATGGGTGAACACCTGTTCAG
CL839_3	GAGTCCTTCAGGTTCACTCTCTTCAAATGGTCAGAGGAGCTGGACTCTGTGGGCCGCATTCAGGACCTCTTTGACTGTTATGAACAAGCGCTGGAACTGTTTCCTGCTGATGAGGTTATCCTGAACAGCATGGGTGAACACCTGTTCAG
CL839_4	-----------------------------------------------------------------------------------------------------------------------------------------------------
CL839_5	-----------------------------------------------------------------------------------------------------------------------------------------------------
CL839_6	GAGTCCTTCAGGTTCACTCTCTTCAAATGGTCAGAGGAGCTGGACTCTGTGGGCCGCATTCAGGACCTCTTTGACTGTTATGAACAAGCGCTGGAACTGTTTCCTGCTGATGAGGTTATCCTGAACAGCATGGGTGAACACCTGTTCAG
CL934_1	-----------------------------------------------------------------------------------------------------------------------------------------------------
CL934_2	GAGTCCTTCAGGTTCACTCTCTTCAAATGGTCAGAAGAGCTGGACTCTGTGGGCCGCATTCAGGACCTCTTTGACTGTTATGAACAAGCGCTGGAACTGTTTCCTGCTGATGAGGTTATCCTGAACAGCATGGGTGAACACCTGTTCAG
CL937_2	GAGTCCTTCAGGTTCACTCTCTTCAAATGGTCAGAAGAGCTGGACTCTGTGGGCCGCATTCAGGACCTCTTTGACTGTTATGAACAAGCGCTGGAACTGTTTCCTGCTGATGAGGTTATCCTGAACAGCATGGGTGAACACCTGTTCAG
CL937_3	GAGTCCTTCAGGTTCACTCTCTTCAAATGGTCAGAAGAGCTGGACTCTGTGGGCCGCATTCAGGACCTCTTTGACTGTTATGAACAAGCGCTGGAACTGTTTCCTGCTGATGAGGTTATCCTGAACAGCATGGGTGAACACCTGTTCAG
CL938_1	GAGTCCTTCAGGTTCACTCTCTTCAAATGGTCAGAGGAGTTGGACTCTGTGGGCCGCATTCAGGACCTCTTTGACTGTTATGAACAAGCGCTGGAACTGTTTCCTGCTGATGAGGTTATCCTGAACAGCATGGGTGAACACCTGTTCAG
CL939-1_2	GAGTCCTTCAGGTTCACTCTCTTCAAATGGTCAGAAGAGCTGGACTCTGTGGGCCGCATTCAGGACCTCTTTGACTGTTATGAACAAGCGCTGGAACTGTTTCCTGCTGATGAGGTTATCCTGAACAGCATGGGTGAACACCTGTTCAG
CL940_2	GAGTCCTTCAGGTTCACTCTCTTCAAGTGGGCAGAAGAGCTGGACTCTGTGGGCCGCATTCAGGACCTCTTTGACTGTTATGAACAAGCGCTGGAACTGTTTCCTGCTGATGAGGTTATCCTGAACAGCATGGGTGAACACCTGTTCAG
CL940__1	-----------------------------------------------------------------------------------------------------------------------------------------------------
CL942_1	GAGTCCTTCAGGTTCACTCTCTTCAAATGGTCAGAGGAGTTGGACTCTGTGGGCCGCATTCAGGACCTCTTTGACTGTTATGAACAAGCGCTGGAACTGTTTCCTGCTGATGAGGTTATCCTGAACAGCATGGGTGAACACCTGTTCAG
CL943_1	GAGTCCTTCAGGTTCACTCTCTTCAAATGGTCAGAGGAGTTGGACTCTGTGGGCCGCATTCAGGACCTCTTTGACTGTTATGAACAAGCGCTGGAACTGTTTCCTGCTGATGAGGTTATCCTGAACAGCATGGGTGAACACCTGTTCAG
CL944_4	GAGTCCTTCAGGTTCACTCTCTTCAAATGGTCAGAAGAGCTGGACTCTGTGGGCCGCATTCAGGACCTCTTTGACTGTTATGAGCAAGCACTGGAACTGTTTCCTGCTGATGAGGTTATCCTGAACAGCATGGGTGAACACCTGTTCAG
CL945_3	GAGTCCTTCAGGTTCACTCTCTTCAAGTGGGCAGAAGAGCTGGACTCTGTTGGCCGCATTCAGGACCTCTTTGACTGTTATGAACAAGCGCTGGAACTGTTTCCTGCTGATGAGGTTATCCTGAACAGCATGGGTGAAC----------
CL946	GAGTCCTTCAGGTTCACTCTCTTCAAATGGTCAGAAGAGCTGGACTCTGTGGGCCGCATTCAGGACCTCTTTGACTGTTATGAACAAGCGCTGGAACTGTTTCCTGCTGATGAGGTTATCCTGAACAGCATGGGTGAACACCTGTTCAG
CL946_2	GAGTCCTTCAGGTTCACTCTCTTCAAATGGTCAGAAGAGCTGGACTCTGTGGGCCGCATTCAGGACCTCTTTGACTGTTATGAACAAGCGCTGGAACTGTTTCCTGCTGATGAGGTTATCCTGAACAGCATGGGTGAACACCTGTTCAG
CL947	GAGTCCTTCAGGTTCACTCTCTTCAAATGGTCAGAAGAGCTGGACTCTGTGGGCCGCATTCAGGACCTCTTTGACTGTTATGAACAAGCGCTGGAACTGTTTCCTGCTGATGAGGTTATCCTGAACAGCATGGGTGAACACCTGTTCAG
CL951_1	GAGTCCTTCAGGTTCACTCTCTTCAAATGGTCAGAGGAGTTGGACTCTGTGGGCCGCATTCAGGACCTCTTTGACTGTTATGAACAAGCGCTGGAACTGTTTCCTGCTGATGAGGTTATCCTGAACAGCATGGGTGAACACCTGTTCAG
CL955_1	GAGTCCTTCAGGTTCACTCTCTTCAAATGGTCAGAGGAGTTGGACTCTGTGGGCCGCATTCAGGACCTCTTTGACTGTTATGAACAAGCGCTGGAACTGTTTCCTGCTGATGAGGTTATCCTGAACAGCATGGGTGAACACCTGTTCAG
CL958_1	-----------------------------------------------------------------------------------------------------------------------------------------------------
CL961_2	GAGTCCTTCAGGTTCACTCTCTTCAAATGGTCAGAAGAGCTGGACTCTGTGGGCCGCATTCAGGACCTCTTTGACTGTTATGAACAAGCGCTGGAACTGTTTCCTGCTGATGAGGTTATCCTGAACAGCATGGGTGAACACCTGTTCAG
CL961_3	GAGTCCTTCAGGTTCACTCTCTTCAAATGGTCAGAAGAGCTGGACTCTGTGGGCCGCATTCAGGACCTCTTTGACTGTTATGAACAAGCGCTGGAACTGTTTCCTGCTGATGAGGTTATCCTGAACAGCATGGGTGAACACCTGTTCAG
[Danio_rerio.1.42238686.42238912 225 bp 7449-7673 bp]
CL831_1	AAAGCAACTTTGGAGCTTGGAGCCACCTGGATCCATGGTGCCAATGGGAACCCAGTGTACCACCTGGCAGAGGACAACGGGCTGCTGGAGCACACCACGGATGGGGAGCGGAGCGTGGGACGCATCAGCCTGTACACCAAGAACGGTGTGGCTCATTACCAGACCAACGTCGGCAAGAGGATACCCAAGGACCTGGTGGAGGAGTTCAGTGACCTGTACAACGAG
CL839_1	AAAGCAACTTTGGAGCTTGGAGCCACCTGGATCCATGGTGCCAATGGGAACCCAGTGTACCACCTGGCAGAGGACAACGGGCTGCTGGAGCACACCACGGACGGGGAGAGAAGCGTGGGACGCATCAGCCTGTACACCAAGAACGGTGTGGCTCATTACCAGACCAACGTCGGGAAGAGGATCCCCAAGGACCTGGTGGAGGAGTTCAGTGACCTGTACAACGAG
CL839_3	AAAGCAACTTTGGAGCTTGGAGCCACCTGGATCCATGGTGCCAATGGGAACCCAGTGTACCACCTGGCAGAGGACAACGGGCTGCTGGAGCACACCACGGACGGGGAGAGAAGCGTGGGACGCATCAGCCTGTACACCAAGAACGGTGTGGCTCATTACCAGACCAACGTCGGGAAGAGGATCCCCAAGGACCTGGTGGAGGAGTTCAGTGACCTGTACAACGAG
CL839_4	AAAGCAACTTTGGAGCTTGGAGCCACCTGGATCCATGGTGCCAATGGGAACCCAGTGTACCACCTGGCAGAGGACAACGGGCTGCTGGAGCACACCACGGACGGGGAGAGAAGCGTGGGACGCATCAGCCTGTACACCAAGAACGGTGTGGCTCATTACCAGACCAACGTCGGGAAGAGGATCCCCAAGGACCTGGTGGAGGAGTTCAGTGACCTGTACAACGAG
CL839_5	AAAGCAACTTTGGAGCTTGGAGCCACCTGGATCCATGGTGCCAATGGGAACCCAGTGTACCACCTGGCAGAGGACAACGGGCTGCTGGAGCACACCACGGACGGGGAGAGAAGCGTGGGACGCATCAGCCTGTACACCAAGAACGGTGTGGCTCATTACCAGACCAACGTCGGGAAGAGGATCCCCAAGGACCTGGTGGAGGAGTTCAGTGACCTGTACAACGAG
CL839_6	AAAGCAACTTTGGAGCTTGGAGCCACCTGGATCCATGGTGCCAATGGGAACCCAGTGTACCACCTGGCAGAGGACAACGGGCTGCTGGAGCACACCACGGACGGGGAGAGAAGCGTGGGACGCATCAGCCTGTACACCAAGAACGGTGTGGCTCATTACCAGACCAACGTTGGGAAGAGGATCCCCAAGGACCTGGTGGAGGAGTTCAGTGACCTGTACAACGAG
CL934_1	AAAGCAACTTTGGAGCTTGGAGCCACCTGGATCCATGGTGCCAATGGGAACCCAGTGTACCACCTGGCAGAGGACAACGGGCTGCTGGAGCACACCACGGACGGGGAGAGAAGCGTGGGACGCATCAGCCTGTACACCAAGAACGGTGTGGCTCATTACCAGACCAACGTCGGGAAGAGGATCCCCAAGGACCTGGTGGAGGAGTTCAGTGACCTGTACAACGAG
CL934_2	AAAGCAACTTTGGAGCTTGGAGCCACCTGGATCCATGGTGCCAATGGGAACCCAGTGTACCACCTGGCAGAGGACAACGGGCTGCTGGAGCACACCACGGACGGGGAGAGAAGCGTGGGACGCATCAGCCTGTACACCAAGAACGGTGTGGCTCATTACCAGACCAACGTCGGGAAGAGGATCCCCAAGGACCTGGTGGAGGAGTTCAGTGACCTGTACAACGAG
CL937_2	AAAGCAACTTTGGAGCTTGGAGCCACCTGGATCCATGGTGCCAATGGGAACCCAGTGTACCACCTGGCAGAGGACAACGGGCTGCTGGAGCACACCACGGACGGGGAGAGAAGTGTGGGACGCATCAGCCTGTACACCAAGAACGGTGTGGCTCATTACCAGACCAACGTCGGGAAGAGGATCCCCAAGGACCTGGTGGAGGAGTTCAGTGACCTGTACAACGAG
CL937_3	AAAGCAACTTTGGAGCTTGGAGCCACCTGGATCCATGGTGCCAATGGGAACCCAGTGTACCACCTGGCAGAGGACAACGGGCTGCTGGAGCACACCACGGACGGGGAGAGAAGTGTGGGACGCATCAGCCTGTACACCAAGAACGGTGTGGCTCATTACCAGACCAACGTCGGGAAGAGGATCCCCAAGGACCTGGTGGAGGAGTTCAGTGACCTGTACAACGAG
CL938_1	AAAGCAACTTTGGAGCTTGGAGCCACCTGGATCCATGGTGCCAATGGGAACCCAGTGTACCACCTGGCAGAGGACAACGGGCTGCTGGAGCACACCACGGACGGGGAGAGAAGCGTGGGACGCATCAGCCTGTACACCAAGAACGGTGTGGCTCATTACCAGACCAACGTCGGGAAGAGGATCCCCAAGGACCTGGTGGAGGAGTTCAGTGACCTGTACAACGAG
CL939-1_2	AAAGCAACTTTGGAGCTTGGAGCCACCTGGATCCATGGTGCCAATGGGAACCCAGTGTACCACCTGGCAGAGGACAACGGGCTGCTGGAGCACACCACGGACGGGGAGAGAAGTGTGGGACGCATCAGCCTGTACACCAAGAACGGTGTGGCTCATTACCAGACCAACGTCGGGAAGAGGATCCCCAAGGACCTGGTGGAGGAGTTCAGTGACCTGTACAACGAG
CL940_2	AAAGCAACTTTGGAGCTTGGAGCCACCTGGATCCATGGTGCCAATGGGAACCCAGTGTACCACCTGGCAGAGGACAACGGGCTGCTGGAGCACACCACGGATGGGGAGCGGAGCGTGGGACGCATCAGCCTGTACACCAAGAACGGTGTGGCTCATTACCAGACCAACGTCGGCAAGAGGATACCCAAGGACCTGGTGGAGGAGTTCAGTGACCTGTACAACGAG
CL940__1	---------------------------------------------------------------------------------------------------------------------------------------------------------------------------------------------------------------------------------
CL942_1	AAAGCAACTTTGGAGCTTGGAGCCACCTGGATCCATGGTGCCAATGGGAACCCAGTGTACCACCTGGCAGAGGACAACGGGCTGCTGGAGCACACCACGGACGGGGAGAGAAGCGTGGGACGCATCAGCCTGTACACCAAGAACGGTGTGGCTCATTACCAGACCAACGTCGGGAAGAGGATCCCCAAGGACCTGGTGGAGGAGTTCAGTGACCTGTACAACGAG
CL943_1	AAAGCAACTTTGGAGCTTGGAGCCACCTGGATCCATGGTGCCAATGGGAACCCAGTGTACCACCTGGCAGAGGACAACGGGCTGCTGGAGCACACCACGGACGGGGAGAGAAGCGTGGGACGCATCAGCCTGTACACCAAGAACGGTGTGGCTCATTACCAGACCAACGTCGGGAAGAGGATCCCCAAGGACCTGGTGGAGGAGTTCAGTGACCTGTACAACGAG
CL944_4	AAAGCAACTTTGGAGCTTGGAGCCACCTGGATCCATGGTGCCAATGGGAACCCAGTGTACCACCTGGCAGAGGACAACGGGCTGCTGGAGCACACCACGGACGGGGAGAGAAGCGTGGGACGCATCAGCCTGTACACCAAGAATGGTGTGGCTCATTACCAGACCAACGTCGGGAAGAGGATCCCCAAGGACCTGGTGGAGGAGTTCAGTGACCTGTACAACGAG
CL945_3	AAAGCAACTTTGGAGCTTGGAGCCACCTGGATCCATGGTGCCAATGGGAACCCAGTGTACCACCTGGCAGAGGACAACGGGCTGCTGGAGCACACCACGGATGGGGAGCGGAGCGTGGGACGCATCAGCCTGTACACCAAGAACGGTGTGGCTCATTACCAGACCAACGTCGGGAAGAGGATCCCCAAGGACCTGGTGGAGGAGTTCAGTGACCTGTACAACGAG
CL946	AAAGCAACTTTGGAGCTTGGAGCCACCTGGATCCATGGTGCCAATGGGAACCCAGTGTACCACCTGGCAGAGGACAACGGGCTGCTGGAGCACACCACAGACGGGGAGAGAAGCGTGGGACGCATCAGCCTGTACACCAAGAACGGTGTGGCTCATTACCAGACCAACGTCGGGAAGAGGATCCCCAAGGACCTGGTGGAGGAGTTCAGTGACCTGTACAACGAG
CL946_2	AAAGCAACTTTGGAGCTTGGAGCCACCTGGATCCATGGTGCCAATGGGAACCCAGTGTACCACCTGGCAGAGGACAACGGGCTGCTGGAGCACACCACGGACGGGGAGAGAAGCGTGGGACGCATCAGCCTGTACACCAAGAACGGTGTGGCTCATTACCAGACCAACGTCGGGAAGAGGATCCCCAAGGACCTGGTGGAGGAGTTCAGTGACCTGTACAACGAG
CL947	AAAGCAACTTTGGAGCTTGGAGCCACCTGGATCCATGGTGCCAATGGGAACCCAGTGTACCACCTGGCAGAGGACAACGGGCTGCTGGAGCACACCACGGACGGGGAGAGAAGCGTGGGACGCATCAGCCTGTACACCAAGAACGGTGTGGCTCATTACCAGACCAACGTCGGGAAGAGGATCCCCAAGGACCTGGTGGAGGAGTTCAGTGACCTGTACAACGAG
CL951_1	AAAGCAACTTTGGAGCTTGGAGCCACCTGGATCCATGGTGCCAATGGGAACCCAGTGTACCACCTGGCAGAGGACAACGGGCTGCTGGAGCACACCACGGACGGGGAGAGAAGCGTGGGACGCATCAGCCTGTACACCAAGAACGGTGTGGCTCATTACCAGACCAACGTCGGGAAGAGGATCCCCAAGGACCTGGTGGAGGAGTTCAGTGACCTGTACAACGAG
CL955_1	AAAGCAACTTTGGAGCTTGGAGCCACCTGGATCCATGGTGCCAATGGGAACCCAGTGTACCACCTGGCAGAGGACAACGGGCTGCTGGAGCACACCACGGACGGGGAGAGAAGCGTGGGACGCATCAGCCTGTACACCAAGAACGGTGTGGCTCATTACCAGACCAACGTCGGGAAGAGGATCCCCAAGGACCTGGTGGAGGAGTTCAGTGACCTGTACAACGAG
CL958_1	AAAGCAACTTTGGAGCTTGGAGCCACCTGGATCCATGGTGCCAATGGGAACCCAGTGTACCACCTGGCAGAGGACAACGGGCTGCTGGAGCACACCACGGATGGGGAGCGGAGCGTGGGACGCATCAGCCTGTACACCAAGAACGGTGTGGCTCATTACCAGACCAACGTCGGGAAGAGGATCCCCAAGGACCTGGTGGAGGAGTTCAGTGACCTGTACAACGAG
CL961_2	AAAGCAACTTTGGAGCTTGGAGCCACCTGGATCCATGGTGCCAATGGGAACCCAGTGTACCACCTGGCAGAGGACAACGGGCTGCTGGAGCACACCACGGACGGGGAGAGAAGCGTGGGACGCATCAGCCTGTACACCAAGAACGGTGTGGCTCATTACCAGACCAACGTCGGGAAGAGGATCCCCAAGGACCTGGTGGAGGAGTTCAGTGACCTGTACAACGAG
CL961_3	AAAGCAACTTTGGAGCTTGGAGCCACCTGGATCCATGGTGCCAATGGGAACCCAGTGTACCACCTGGCAGAGGACAACGGGCTGCTGGAGCACACCACGGACGGGGAGAGAAGCGTGGGACGCATCAGCCTGTACACCAAGAACGGTGTGGCTCATTACCAGACCAACGTCGGGAAGAGGATCCCCAAGGACCTGGTGGAGGAGTTCAGTGACCTGTACAACGAG
[Danio_rerio.1.42241149.42241322 174 bp 7674-7847 bp]
CL831_1	---------------------------------------------TGTGCTGAAAGCCAGAATAGCGTTGGCATCTTTACACGGGATGTGGTGCGCAAGAAGATCATGTTGGATCCTGATGATTCTGAGAGCACCAAGAAGCTCAAACTGTCCATGCTTCAACAGTATCTCAAG
CL839_1	GTGTACGAGCTGACTCAGGAGTTCTTCCAAAATGGGAAGCCAGTTTGTGCTGAAAGCCAGAACAGCGTTGGCGTCTTTACACGGGACGTGGTGCGCAAGAAGATCATGTTGGATCCTGATGATTCTGAGAGCACCAAGAAGCTCAAACTGTCCATGCTTCAACAGTACCTCAAG
CL839_3	GTGTACGAGCTGACTCAGGAGTTCTTCCAAAATGGGAAGCCAGTTTGTGCTGAAAGCCAGAACAGCGTTGGCGTCTTTACACGGGACGTGGTGCGCAAGAAGATCATGTTGGATCCTGATGATTCTGAGAGCACCAAGA-----------------------------------
CL839_4	GTGTACGAGCTGACTCAGGAGTTCTTCCAAAATGGGAAGCCAGTTTGTGCTGAAAGCCAGAACAGCGTTGGCGTCTTTACACGGGACGTGGTGCGCAAGAAGATCATGTTGGATCCTGATGATTCTGAGAGCACCAAGAAGCTCAAACTGTCCATGCTTCAACAGTACCTCAAG
CL839_5	GTGTACGAGCTGACTCAGGAGTTCTTCCAAAATGGGAAGCCAGTTTGTGCTGAAAGCCAGAACAGCGTTGGCGTCTTTACACGGGACGTGGTGCGCAAGAAGATCATGTTGGATCCTGATGATTCTGAGAGCACCAAGAAGCTCAAACTGTCCATGCTTCAACAGTACCTCAAG
CL839_6	GTGTACGAGCTGACTCAGGAGTTCTTCCAAAATGGGAAGCCAGTTTGTGCTGAAAGCCAGAACAGCGTTGGCGTCTTTACACGGGACGTGGTGCGCAAGAAGATCATGTTGGATCCTGATGATTCTGAGAGCACCAAGAAGCTCAAACTGTC----------------------
CL934_1	GTGTATGAGCTGACTCAGGAGTTCTTCCAAAATGGGAAGCCAGTTTGTGCTGAAAGCCAGAACAGCGTTGGCGTCTTTACACGGGACGTGGTGCGCAAGAAGATCATGTTGGATCCTGATGATTCTGAGAGCACCAAGAAGCTCAAACTGTCAATGCTTCAACAGTACCTCAAG
CL934_2	GTGTATGAGCTGACTCAGGAGTTCTTCCAAAACGGGAAGCCAGTTTGTGCTGAAAGCCAGAACAGCGTTGGCGTCTTTACACGGGACGTGGTGCGCAAGAAGATCATGTTGGATCCTGATGATTCTGAGAGCACCAAGAAGCTCAAACTGTCAATGCTTCAACAGTACCTCAAG
CL937_2	--------------------------------------------------------CCAGAACAGCGTTGGCGTCTTTACACGGGACGTGGTGCGCAAGAAGATCATGTTGGATCCTGATGATTCTGAGAGCACCAAGAAGCTCAAACTGTCCATGCTTCAACAGTACCTCAAG
CL937_3	GTGTACGAGCTGACTCAGGAGTTCTTCCAAAATGGGAAGCCAGTTTGTGCTGAAAGCCAGAACAGCGTTGGCGTCTTTACACGGGACGTGGTGCGCAAGAAGATCATGTTGGATCCTGATGATTCTGAGAGCACC---------------------------------------
CL938_1	GTGTACGAGCTGACTCAGGAGTTCTTCCAAAATGGGAAGCCAGTTTGTGCTGAAAGCCAGAACAGCGTTGGCGTCTTTACACGGGACGTGGTGCGCAAGAAGATCATGTTGGATCCTGATGATTCTGAGAGCACCAAGAAGCTCAAACTGTCCATGCTTCAACAGTACCTCAAG
CL939-1_2	-----------------GGAGTTCTTCCAAAATGGGAAGCCAGTTTGTGCTGAAAGCCAGAACAGCGTTGGCGTCTTTACACGGGACGTGGTGCGCAAGAAGATCATGTTGGATCCTGATGATTCTGAGAGCACCAAGAAGCTCAAACTGTCCATGCTTCAACAGTACCTCAAG
CL940_2	------------------------------------------------------------------------------------------------------------------------------------------------------------------------------
CL940__1	------------------------------------------------------------------------------------------------------------------------------------------------------------------------------
CL942_1	GTGTACGAGCTGACTCAGGAGTTCTTCCAAAATGGGAAGCCAGTTTGTGCTGAAAGCCAGAACAGCGTTGGCGTCTTTACACGGGACGTGGTGCGCAAGAAGATCATGTTGGATCCTGATGATTCTGAGAGCACCAAGAAGCTCAAACTGTCCATGCTTCAACAGTACCTCAAG
CL943_1	------------------------------------------------------------------------------------------------------------------------------------------------------------------------------
CL944_4	GTGTACGAGCTGACTCAGGAGTTCTTCCAAAATGGGAAGCCAGTTTGTGCTGAAAGCCAGAACAGCGTTGGCGTCTTTACACGGGACGTGGTGCGCAAGAAGATCATGTTGGATCCTGATGATTCTGAGAGCACCAAGAAGCTCAAACTGTCCATGCTTCAACAGTACCTCAAG
CL945_3	---------------------------------------------------------------------------------CGGGATGTGGTGCGCAAGAAGATCATGTTGGATCCTGATGATTCTGAGAGCACCAAGAAGCTCAAACTGTCCATGCTTCAACAGTACCTCAAG
CL946	GTGTACGAGCTGACTCAGGAGTTCTTCCAAAATGGGAAGCCAGTTTGTGCTGAAAGCCAGAACAGCGTTGGCGTCTTTACACGGGACGTGGTGCGCAAGAAGATCATGTTGGATCCTGATGATTCTGAGAGCACCAAGAAGCTCAAACTGTCCATGCTTCAACAGTACCTCAAG
CL946_2	GTGTACGAGCTGACTCAGGAGTTCTTCCAAAATGGGAAGCCAGTTTGTGCTGAAAGCCAGAACAGCGTTGGCGTCTTTACACGGGACGTGGTGCGCAAGAAGATCATGTTGGATCCTGATGATTCTGAGAGCACCAAGAAGCTCAAACTGTCCATGCTTCAACAGTACCTCAAG
CL947	GTGTACGAGCTGACTCAGGAGTTCTTCCAAAATGGGAAGCCAGTTTGTGCTGAAAGCCAGAACAGCGTTGGCGTCTTTACACGGGACGTGGTGCGCAAGAAGATCATGTTGGATCCTGATGATTCTGAGAGCACCAAGAAGCTCAAACTGTCCATGCTTCAACAGTACCTCAAG
CL951_1	GTGTACGAGCTGACTCAGGAGTTCTTCCAAAATGGGAAGCCAGTTTGTGCTGAAAGCCAGAACAGCGTTGGCGTCTTTACACGGGACGTGGTGCGCAAGAAGATCATGTTGGATCCTGATGATTCTGAGAGCACCAAGAAGCTCAAACTGTCCATGCTTCAACAGTACCTCAAG
CL955_1	GTGTACGAGCTGACTCAGGAGTTCTTCCAAAATGGGAAGCCAGTTTGTGCTGAAAGCCAGAACAGCGTTGGCGTCTTTACACGGGACGTGGTGCGCAAGAAGATCATGTTGGATCCTGATGATTCTGAGAGCACCAAGAAGCTCAAACTGTCCATGCTTCAACAGTACCTCAAG
CL958_1	GTGTACGAGCTGACTCAGGAGTTCTTCCAGAATGGGAAGCCAGTTTGTGCTGAAAGCCAGAACAGCGTTGGCATCTTTACACGGGATGTGGTGCGCAAGAAGATCATGTTGGATCCTGATGATTCTGAGAGCACCAAGAA----------------------------------
CL961_2	----------------------TCTTCCAAAATGGGAAGCCAGTTTGTGCTGAAAGCCAGAACAGCGTTGGCGTCTTTACACGGGACGTGGTGCGCAAGAAGATCATGTTGGATCCTGATGATTCTGAGAGCACCAAGAAGCTCAAACTGTCCATGCTTCAACAGTACCTCAAG
CL961_3	------------------------------------------------------------------------------------------------------------------------------------------------------------------------------
[Danio_rerio.1.44041785.44041597 189 bp 7848-8036 bp]
CL831_1	---------------------------------------------------CCCGGCCGTAGGATGGGCCACGCCGGCGCCATCATCGCTGGTGGAAAGGGTGGAGCCAAAGAGAAGATTGCAGCCCTCCAGACAGCAGGAGTTGTAGTCAGCATGTCCCCTGCCCAGCTGGGCAGCACTATGTTCAAG
CL839_1	--------------------------------CGCAGGGCTAACTGCTCCTCCCGGCCGTAGGATGGGCCACGCTGGGGCCATCATCGCTGGTGGAAAGGGTGGAGCCAAAGAGAAGATTGCAGCCCTCCAGACAGCTGGAGTTGTAGTCAGCATGTCTCCTGCCCAGCTAGGCAGCACTATGTTCAAG
CL839_3	GGTGCTAACTCAAAGCCCGTGGTGTCCTTCATCGCAGGGCTAACTGCTCCTCCCGGCCGTAGGATGGGCCACGCTGGGGCCATCATCGCTGGTGGAAAGGGTGGAGCCAAAGAGAAGATTGCAGCCCTCCAGACAGCTGGAGTTGTAGTCAGCATGTCTCCTGCCCAGCTAGGCAGCACTATGTTCAAG
CL839_4	---------------------------------------------------------------------------------------------------------------------------------------------------------------------------------------------
CL839_5	GGTGCTAACTCAAAGCCCGTGGTGTCCTTCATCGCAGGGCTAACTGCTCCTCCCGGCCGTAGGATGGGCCACGCTGGGGCCATCATCGCTGGTGGAAAGGGTGGAGCCAAAGAGAAGATTGCAGCTCTCCAGACAGCTGGAGTTGTAGTCAGCATGTCTCCTGCCCAGCTAGGCAGCACTATGTTCAAG
CL839_6	---------------------------------------------------------------------------------------------------------------------------------------------------------------------------------------------
CL934_1	GGTGCTAACTCAAAGCCCGTGGTGTCCTTCATCGCAGGGCTAACTGCTCCTCCCGGCCGTAGGATGGGCCACGCTGGCGCCATCATCGCTGGTGGAAAGGGTGGAGCCAAAGAGAAGATTGCAGCCCTCCAGACAGCTGGAGTTGTAGTCAGCATGTCCCCTGCCCAGCTAGGCAGCACTATGTTCAAG
CL934_2	----------------------------TCATCGCAGGGCTAACTGCTCCTCCCGGCCGTAGGATGGGCCACGCTGGCGCCATCATCGCTGGTGGAAAGGGTGGAGCCAAAGAGAAGATTGCAGCCCTCCAGACAGCTGGAGTTGTAGTCAGCATGTCCCCTGCCCAGCTAGGCAGCAC----------
CL937_2	---------------------------------------------------------------------------------------------------------------------------------------------------------------------------------------------
CL937_3	---------------------------------------------------CCCGGCCGTAGGATGGGCCACGCTGGTGCCATCATCGCTGGTGGAAAGGGTGGAGCCAAAGAGAAGATTGCAGCCCTCCAGTCAGCTGGAGTTGTAGTCAGCATGTCCCCTGCCCAGCTAGGCAGCACTATGTTCAAG
CL938_1	GGTGCTAACTCAAAGCCCGTGGTGTCCTTCATCGCAGGGCTAACTGCTCCTCCCGGCCGTAGGATGGGCCACGCTGGCGCCATCATCGCTGGTGGAAAGGGTGGAGCCAAAGAGAAGATTGCAGCCCTCCAGTCAGCTGGAGTTGTAGTCAGCATGTCTCCTGCCCAGCTAGGCAGCACTATGTTCAAG
CL939-1_2	GGTGCTAACTCAAAGCCCGTGGTGTCCTTCATCGCAGGGCTAACTGCTCCTCCCGGCCGTAGGATGGGCCACGCTGGTGCCATCATCGCTGGTGGAAAGGGTGGAGCCAAAGAGAAGATTGCAGCCCTCCAGTCAGCTGGAGTTGTAGTCAGCATGTCCCCTGCCCAGCTAGGCAGCACTATGTTCAAG
CL940_2	---------------------------------------------------------------------------------------------------------------------------------------------------------------------------------------------
CL940__1	---------------------------------------------------------------------------------------------------------------------------------------------------------------------------------------------
CL942_1	-----------------------------------------AACTGCTCCTCCCGGCCGTAGGATGGGCCACGCTGGCGCCATCATCGCTGGTGGAAAGGGTGGAGCCAAAGAGAAGATTGCAGCCCTCCAGTCAGCTGGAGTTGTAGTCAGCATGTCTCCTGCCCAGCTAGGCAGCACTATGTTCAAG
CL943_1	-----------AAAGCCCGTGGTGTCCTTCATCGCAGGGCTAACTGCTCCTCCCGGCCGTAGGATGGGCCACGCTGGCGCCATCATCGCTGGTGGAAAGGGTGGAGCCAAAGAGAAGATTGCAGCCCTCCAGTCAGCTGGAGTTGTAGTCAGCATGTCTCCTGCCCAGCTAGGCAGCACTATGTTCAAG
CL944_4	---------------------------------------------------------------------------------------------------------------------------------------------------------------------------------------------
CL945_3	---------------------------------------------------------------------------------------------------------------------------------------------------------------------------------------------
CL946	GGTGCTAACTCAAAGCCCGTGGTGTCCTTCATCGCAGGGCTAACTGCTCCTCCCGGCCGTAGGATGGGCCACGCTGGCGCCATCATCGCTGGTGGAAAGGGTGGAGCCAAAGAGAAGATTGCAGCCCTCCAGTCAGCTGGAGTTGTAGTCAGCATGTCCCCTGCCCAGCTAGGCAGCACTATGTTCAAG
CL946_2	---------------------------------------------------------------------------------------------------------------------------------------------------------------------------------------------
CL947	GGTGCTAACTCAAAGCCCGTGGTGTCCTTCATCGCAGGGCTAACTGCTCCTCCCGGCCGTAGGATGGGCCACGCTGGCGCCATCATCGCTGGTGGAAAGGGTGGAGCCAAAGAGAAGATTGCAGCCCTCCAGTCAGCTGGAGTTGTAGTCAGCATGTCTCCTGCCCAGCTAGGCAGCACTATGTTCAAG
CL951_1	GGTGCTAACTCAAAGCCCGTGGTGTCCTTCATCGCAGGGCTAACTGCTCCTCCCGGCCGTAGGATGGGCCACGCTGGCGCCATCATCGCTGGTGGAAAGGGTGGAGCCAAAGAGAAGATTGCAGCCCTCCAGTCAGCTGGGGTTTTAGTCAGCATGTCTCCTGC-------------------------
CL955_1	GGTGCTAACTCAAAGCCCGTGGTGTCCTTCATCGCAGGGCTAACTGCTCCTCCCGGCCGTAGGATGGGCCACGCTGGCGCCATCATCGCTGGTGGAAAGGGTGGAGCCAAAGAGAAGATTGCAGCCCTCCAGTCAGCTGGAGGTGTAGTCAGCATGTCTCCTGCCCAGCTAGGC---------------
CL958_1	GGTGCCGACTCAAAGCCCGTGGTGTCCTTCATTGCGGGGCTCACCGCTCCTCCCGGCCGTAGGATGGGCCACGCCGGCGCCATCATCGCTGGTGGAAAGGGTGGAGCCAAAGAGAAGATTGCAGCCCTCCAGACAGCAGGAGTTGTAGTCAGCATGTCCCCTGCTCAGCTGGGCAGCACTATGTTCAAG
CL961_2	GGTGCTAACTCAAAGCCCGTGGTGTCCTTCATCGCAGGGCTAACTGCTCCTCCCGGCCGTAGGATGGGCCACGCTGGCGCCATCATCGCTGGTGGAAAGGGTGGAGCCAAAGAGAAGATTGCAGCCCTCCAGTCAGCTGGAGTTGTAGTCAGCATGTCTCCTGCCCAGCTAGGCAGCACTATGTTCAAG
CL961_3	---------------------------------------------------------------------------------------------------------------------------------------------------------------------------------------------
[Danio_rerio.1.44070566.44070840 216 bp 8037-8252 bp]
CL831_1	TCTGAGTGGCTCCGGTTGCTGCCTCTCCTGGGTATCCTGGCTTTGCTGGGCTATCTGACCATTCGCCCATTTCTGCCCAAGAAGAAGAAGCAGAGAGACAGCCTGATCAACCTGAAGATCCAGAAAGAGAACCCAAAAGTGGTCAACGAGATAGACATCGAGGACCTGAACAGCGCAAATGTGTGTTACTGTCGCTGCTGGCGCTCCAAAACTGTA
CL839_1	TCTGAGTGGCTCCGGTTGCTGCCTCTCCTGGGTATCCTGGCTTTGCTGGGCTATCTGACCATTCGCCCATTCCTGCCTAAGAAGAAGAAACAGAGAGACAGCCTGATCAACCTGAAGATCCAGAAAGAGAACCCAAAAGTGGTCAATGAGATAGACATCGAGGACCTGAACAGCACAAATGTGTGTTACTGTCGCTGCTGGAGGTCCAAAACTGTA
CL839_3	TCTGAGTGGCTCCGGTTGCTGCCTCTCCTGGGTATCCTGGCTTTGCTGGGCTATCTGACCATTCGCCCATTCCTGCCTAAGAAGAAGAAACAGAGAGACAGCCTGATCAACCTGAAGATCCAGAAAGAGAACCCAAAAGTGGTCAATGAGATAGACATCGAGGACCTGAACAGCACAAATGTGTGTTACTGTCGCTGCTGGAGGTCCAAAACTGTA
CL839_4	TCTGAGTGGCTCCGGTTGCTGCCTCTCCTGGGTATCCTGGCTTTGCTGGGCTATCTGACCATTCGCCCATTCCTGCCTAAGAAGAAGAAACAGAGAGACAGCCTGATCAACCTGAAGATCCAGAAAGAGAACCCAAAAGTGGTCAATGAGATAGACATCGAGGACCTGAACAGCACAAATGTGTGTTACTGTCGCTGCTGGAGGTCCAAAACTGTA
CL839_5	TCTGAGTGGCTCCGGTTGCTGCCTCTCCTGGGTATCCTGGCTTTGCTGGGCTATCTGACCATTCGCCCATTCCTGCCTAAGAAGAAGAAACAGAGAGACAGCCTGATCAACCTGAAGATCCAGAAAGAGAACCCAAAAGTGGTCAATGAGATAGACATCGAGGACCTGAACAGCACAAATGTGTGTTACTGTCGCTGCTGGAGGTCCAAAACTGTA
CL839_6	TCTGAGTGGCTCCGGTTGCTGCCTCTCCTGGGTATCCTGGCTTTGCTGGGCTATCTGACCATTCGCCCATTCCTGCCTAAGAAGAAGAAACAGAGAGACAGCCTGATCAACCTGAAGATCCAGAAAGAGAACCCAAAAGTGGTCAATGAGATAGACATCGAGGACCTGAACAGCACAAATGTGTGTTACTGTCGCTGCTGGAGGTCCAAAACTGTA
CL934_1	TCTGAGTGGCTCCGGTTGCTGCCTCTCCTGGGTATCCTGGCTTTGCTGGGCTATCTGACCATTCGCCCATTCCTGCCTAAGAAGAAGAAACAGAGAGACAGCCTGATCAACCTGAAGATCCAGAAAGAGAACCCTAAAGTGGTCAACGAGATAGACATCGAGGACCTGAACAGCACAAATGTGTGTTACTGTCGCTGCTGGCGCTCCAAAACTGTA
CL934_2	TCTGAGTGGCTCCGGTTGCTGCCTCTCCTGGGTATCCTGGCTTTGCTGGGCTATCTGACCATTCGCCCATTCCTGCCTAAGAAGAAGAAACAGAGAGACAGCCTGATCAACCTGAAGATCCAGAAAGAGAACCCTAAAGTGGTCAACGAGATAGACATCGAGGACCTGAACAGCACAAATGTGTGTTACTGTCGCTGCTGGCGCTCCAAAACTGTA
CL937_2	TCTGAGTGGCTCCGGTTGCTGCCTCTCCTGGGTATCCTGGCTTTGCTGGGCTATCTGACCATTCGCCCATTCCTGCCTAAGAAGAAGAAACAGAGAGACAGCCTGATCAACCTGAAGATCCAGAAAGAGAACCCAAAAGTGGTCAACGAGATAGACATTGAGGACCTGAACAGCACAAATGTGTGTTACTGTCGCTGCTGGCGCTCCAAAACTGTA
CL937_3	TCTGAGTGGCTCCGGTTGCTGCCTCTCCTGGGTATCCTGGCTTTGCTGGGCTATCTGACCATTCGCCCATTCCTGCCTAAGAAGAAGAAACAGAGAGACAGCCTGATCAACCTGAAGATCCAGAAAGAGAACCCAAAAGTGGTCAACGAGATAGACATTGAGGACCTGAACAGCACAAATGTGTGTTACTGTCGCTGCTGGCGCTCCAAAACTGTA
CL938_1	TCTGAGTGGCTCCGGTTGCTGCCTCTCCTGGGTATCCTGGCTTTGCTGGGCTATCTGACCATTCGCCCATTCCTGCCTAAGAAGAAGAAACAGAGAGACAGCCTGATCAACCTGAAGATCCAGAAAGAGAACCCAAAAGTGGTCAATGAGATAGACATCGAGGACCTGAACAGCACAAATGTGTGTTACTGTCGCTGCTGGCGCTCCAAAACTGTA
CL939-1_2	TCTGAGTGGCTCCGGTTGCTGCCTCTCCTGGGTATCCTGGCTTTGCTGGGCTATCTGACCATTCGCCCATTCCTGCCTAAGAAGAAGAAACAGAGAGACAGCCTGATCAACCTGAAGATCCAGAAAGAGAACCCAAAAGTGGTCAACGAGATAGACATTGAGGACCTGAACAGCACAAATGTGTGTTACTGTCGCTGCTGGCGCTCCAAAACTGTA
CL940_2	TCTGAGTGGCTCCGGTTGCTGCCTCTCCTGGGTATCCTGGCTTTGCTGGGCTATCTGACCATTCGCCCATTTCTGCCCAAGAAGAAGAAGCAGAGAGACAGCCTGATCAACCTGAAGATCCAGAAAGAGAACCCAAAAGTGGTCAACGAGATAGACATCGAGGACCTGAACAGCGCAAATGTGTGTTACTGTCGCTGCTGGCGCTCCAAAACTGTA
CL940__1	------------------------------------------------------------------------------------------------------------------------------------------------------------------------------------------------------------------------
CL942_1	------------------------------------------------------------------------------------------------------------------------------------------------------------------------------------------------------------------------
CL943_1	TCTGAGTGGCTCCGGTTGCTGCCTCTCCTGGGTATCCTGGCTTTGCTGGGCTATCTGACCATTCGCCCATTCCTGCCTAAGAAGAAGAAACAGAGAGACAGCCTGATCAACCTGAAGATCCAGAAAGAGAACCCAAAAGTGGTCAATGAGATAGACATCGAGGACCTGAACAGCACAAATGTGTGTTACTGTCGCTGCTGGCGCTCCAAAACTGTA
CL944_4	TCTGAGTGGCTCCGGTTGCTGCCTCTCCTGGGTATCCTGGCTTTGCTGGGCTATCTGACCATTCGCCCATTCCTGCCTAAGAAGAAGAAACAGAGAGACAGCCTGATCAACCTGAAGATCCAGAAAGAGAACCCAAAAGTGGTCAACGAGATAGACATCGAGGACCTGAACAGCACAAATGTGTGTTACTGTCGCTGCTGGCGCTCCAAAACTGTA
CL945_3	TCTGAGTGGCTCCGGTTGCTGCCTCTTCTGGGTATCCTGGCTTTGCTGGGCTATCTGACCATTCGCCCATTTCTGCCCAAGAAGAAGAAGCAGAGAGACAGCCTGATCAACCTGAAGATCCAGAAAGAGAACCCAAAAGTGGTCAACGAGATAGACATCGAGGACCTGAACAGTGCAAATGTGTGTTACTGTCGCTGCTGGCGCTCCAAAACTGTA
CL946	------------------------------------------------------------------------------------------------------------------------------------------------------------------------------------------------------------------------
CL946_2	TCTGAGTGGCTCCGGTTGCTGCCTCTCCTGGGTATCCTGGCTTTGCTGGGCTATCTGACCATTCGCCCATTCCTGCCTAAGAAGAAGAAACAGAGAGACAGCCTGATCAACCTGAAGATCCAGAAAGAGAACCCAAAAGTGGTCAACGAGATAGACATTGAGGACCTGAACAGCACAAATGTGTGTTACTGTCGCTGCTGGCGCTCCAAAACTGTA
CL947	------------------------------------------------------------------------------------------------------------------------------------------------------------------------------------------------------------------------
CL951_1	TCTGAGTGGCTCCGGTTGCTGCCTCTCCTGGGTATCCTGGCTTTGCTGGGCTATCTGACCATTCGCCCATTCCTGCCTAAGAAGAAGAAACAGAGAGACAGCCTGATCAACCTGAAGATCCAGAAAGAGAACCCAAAAGTGGTCAATGAGATAGACATCGAGGACCTGAACAGCACAAATGTGTGTTACTGTCGCTGCTGGCGCTCCAAAACTGTA
CL955_1	TCTGAGTGGCTCCGGTTGCTGCCTCTCCTGGGTATCCTGGCTTTGCTGGGCTATCTGACCATTCGCCCATTCCTGCCTAAGAAGAAGAAACAGAGAGACAGCCTGATCAACCTGAAGATCCAGAAAGAGAACCCAAAAGTGGTCAATGAGATAGACATCGAGGACCTGAACAGCACAAATGTGTGTTACTGTCGCTGCTGGCGCTCCAAAACTGTA
CL958_1	TCTGAGTGGCTCCGGTTGCTGCCTCTCCTGGGTATCCTGGCTTTGCTGGGCTATCTGACCATTCGCCCATTTCTGCCCAAGAAGAAGAAGCAGAGAGACAGCCTGATCAACCTGAAGATCCAGAAAGAGAACCCAAAAGTGGTCAACGAGATAGACATCGAGGACCTGAACAGTGCAAATGTGTGTTACTGTCGCTGCTGGCGCTCCAAAACTGTA
CL961_2	TCTGAGTGGCTCCGGTTGCTGCCTCTCCTGGGTATCCTGGCTTTGCTGGGCTATCTGACCATTCGCCCATTCCTGCCTAAGAAGAAGAAACAGAGAGACAGCCTGATCAACCTGAAGATCCAGAAAGAGAACCCAAAAGTGGTCAATGAGATAGACATCGAGGACCTGAACAGCACAAATGTGTGTTACTGTCGCTGCTGGCGCTCCAAAACTGTA
CL961_3	TCTGAGTGGCTCCGGTTGCTGCCTCTCCTGGGTATCCTGGCTTTGCTGGGCTATCTGACCATTCGCCCATTCCTGCCTAAGAAGAAGAAACAGAGAGACAGCCTGATCAACCTGAAGATCCAGAAAGAGAACCCAAAAGTGGTCAATGAGATAGACATCGAGGACCTGAACAGCACAAATGTGTGTTACTGTCGCTGCTGGCGCTCCAAAACTGTA
[Danio_rerio.1.44862914.44863096 183 bp 8253-8435 bp]
CL831_1	TTCCTTGGGCTGTGTGGTGCTGCCTACCGGCCGACAGAAGAGATCGACCTTCGCAGCATCGGCTGGGGAAACATCTTCCAGCTGCCTTTCAAACACCTGAGAGACTACCGCCTGCGGCTGCTCTGCCCCTTCTTCATCTACAGCGGATTTGAAGTGCTGTTCGCCGTCACCGGATTCTCCTTG
CL839_1	TTCCTTTTGCTGTGTGGTGCTGCCTACCGCCCGACAGAAGAAATCGACCTTCGCAGTATCGGCTGGGGAAACATCTTCCAGCTGCCTTTCAAACACCTGAGAGACTACCGCCTGCGGCTGCTCTGCCCCTTCTTCATCTACAGTGGATTTGAAGTGCTGTTTGCCGTCACCGGATTCTCCTTG
CL839_3	TTCCTTTTGCTGTGTGGTGCTGCCTACCGCCCGACAGAAGAAATCGACCTTCGCAGTATCGGCTGGGGAAACATCTTCCAGCTGCCTTTCAAACACCTGAGAGACTACCGCCTGCGGCTGCTCTGCCCCTTCTTCATCTACAGTGGATTTGAAGTGCTGTTTGCCGTCACCGGATTCTCCTTG
CL839_4	TTCCTTTTGCTGTGTGGTGCTGCCTACCGCCCGACAGAAGAAATCGACCTTCGCAGTATCGGCTGGGGAAACATCTTCCAGCTGCCTTTCAAACACCTGAGAGACTACCGCCTGCGGCTGCTCTGCCCCTTCTTCATCTACAGTGGATTTGAAGTGCTGTTTGCCGTCACCGGATTCTCCTTG
CL839_5	TTCCTTTTGCTGTGTGGTGCTGCCTACCGCCCGACAGAAGAAATCGACCTTCGCAGTATCGGCTGGGGAAACATCTTCCAGCTGCCTTTCAAACACCTGAGAGACTACCGCCTGCGGCTGCTCTGCCCCTTCTTCATCTACAGTGGATTTGAAGTGCTGTTTGCCGTCACCGGATTCTCCTTG
CL839_6	TTCCTTTTGCTGTGTGGTGCTGCCTACCGCCCGACAGAAGAAATCGACCTTCGCAGTATCGGCTGGGGAAACATCTTCCAGCTGCCTTTCAAACACCTGAGAGACTACCGCCTGCGGCTGCTCTGCCCCTTCTTCATCTACAGTGGATTTGAAGTGCTGTTTGCCGTCACCGGATTCTCCTTG
CL934_1	TTCCTTTTGCTGTGTGGTGCTGCCTACCGCCCGACAGAAGAAATCGACCTTCGCAGTATCGGCTGGGGAAACATCTTCCAGCTGCCTTTCAAACACCTGAGAGACTACCGCCTGCGGCTGCTCTGCCCCTTCTTCATCTATAGTGGATTTGAAGTGCTGTTTGCCGTCACTGGATTCTCCTTG
CL934_2	TTCCTTTTGCTGTGTGGTGCTGCCTACCGCCCGACAGAAGAAATCGACCTTCGCAGTATCGGCTGGGGAAACATCTTCCAGCTGCCTTTCAAACACCTGAGAGACTACCGCCTGCGGCTGCTCTGCCCCTTCTTCATCTATAGTGGATTTGAAGTGCTGTTTGCCGTCACTGGATTCTCCTTG
CL937_2	TTCCTTTTGCTGTGTGGTGCTGCCTACCGCCCGACAGAAGAAATCGACCTTCGCAGTATCGGCTGGGGAAACATCTTCCAGCTGCCTTTCAAACACCTGAGAGACTACCGCCTGCGGCTGCTCTGCCCCTTCTTCATCTACAGTGGATTTGAAGTGCTGTTTGCCGTCACCGGATTCTCCTTG
CL937_3	TTCCTTTTGCTGTGTGGTGCTGCCTACCGCCCGACAGAAGAAATCGACCTTCGCAGTATCGGCTGGGGAAACATCTTCCAGCTGCCTTTCAAACACCTGAGAGACTACCGCCTGCGGCTGCTCTGCCCCTTCTTCATCTACAGTGGATTTGAAGTGCTGTTTGCCGTCACCGGATTCTCCTTG
CL938_1	TTCCTTTTGCTGTGTGGTGCTGCCTACCGCCCGACAGAAGAAATCGACCTTCGCAGTATCGGCTGGGGAAACATCTTCCAGCTGCCTTTCAAACACCTGAGAGACTACCGCCTGCGGCTGCTTTGCCCCTTCTTCATCTACAGTGGATTTGAAGTGCTGTTTGCCGTCACCGGATTCTCCTTG
CL939-1_2	TTCCTTTTGCTGTGTGGTGCTGCCTACCGCCCGACAGAAGAAATCGACCTTCGCAGTATCGGCTGGGGAAACATCTTCCAGCTGCCTTTCAAACACCTGAGAGACTACCGCCTGCGGCTGCTCTGCCCCTTCTTCATCTACAGTGGATTTGAAGTGCTGTTTGCCGTCACCGGATTCTCCTTG
CL940_2	TTCCTTGGGCTGTGTGGTGCTGCCTACCGGCCGACAGAAGAGATCGACCTTCGCAGCATCGGCTGGGGAAACATCTTCCAGCTGCCTTTCAAACACCTGAGAGACTACCGCCTGCGGCTGCTCTGCCCCTTCTTCATCTACAGCGGATTTGAAGTGCTGTTCGCCGTCACCGGATTCTCCTTG
CL940__1	---------------------------------------------------------------------------------------------------------------------------------------------------------------------------------------
CL942_1	TTCCTTTTGCTGTGTGGTGCTGCCTACCGCCCGACAGAAGAAATCGACCTTCGCAGTATCGGCTGGGGAAACATCTTCCAGCTGCCTTTCAAACACCTGAGAGACTACCGCCTGCGGCTGCTTTGCCCCTTCTTCATCTACAGTGGATTTGAAGTGCTGTTTGCCGTCACCGGATTCTCCTTG
CL943_1	TTCCTTTTGCTGTGTGGTGCTGCCTACCGCCCGACAGAAGAAATCGACCTTCGCAGTATCGGCTGGGGAAACATCTTCCAGCTGCCTTTCAAACACCTGAGAGACTACCGCCTGCGGCTGCTTTGCCCCTTCTTCATCTACAGTGGATTTGAAGTGCTGTTTGCCGTCACCGGATTCTCCTTG
CL944_4	TTCCTTTTGCTGTGTGGTGCTGCATACCGCCCGACAGAAGAAATCGACCTTCGCAGTATCGGCTGGGGAAACATCTTCCAGCTGCCTTTCAAACACCTGAGAGACTACCGCCTGCGGCTGCTCTGCCCCTTCTTCATCTACAGTGGATTTGAAGTGCTGTTTGCCATCACCGGATTCTCCTTG
CL945_3	TTCCTTGGGCTGTGTGGTGCTGCCTACCGGCCGACAGAAGAGATCGACCTTCGCAGCATCGGCTGGGGAAACATCTTCCAGCTGCCTTTCAAACACCTGAGAGACTATCGCCTGCGGCTGCTCTGCCCCTTCTTCATCTACAGCGGATTTGAAGTGCTGTTCGCCGTCACCGGATTCTCCTTG
CL946	TTCCTTTTGCTGTGTGGTGCTGCCTACCGCCCGACAGAAGAAATCGACCTTCGCAGTATCGGCTGGGGAAACATCTTCCAGCTGCCTTTCAAACACCTGAGAGACTACCGCCTGCGGCTGCTCTGCCCCTTCTTCATCTACAGTGGATTTGAAGTGCTGTTTGCCGTCACCGGATTCTCCTTG
CL946_2	TTCCTTTTGCTGTGTGGTGCTGCCTACCGCCCGACAGAAGAAATCGACCTTCGCAGTATCGGCTGGGGAAACATCTTCCAGCTGCCTTTCAAACACCTGAGAGACTACCGCCTGCGGCTGCTCTGCCCCTTCTTCATCTACAGTGGATTTGAAGTGCTGTTTGCCGTCACCGGATTCTCCTTG
CL947	TTCCTTTTGCTGTGTGGTGCTGCCTACCGCCCGACAGAAGAAATCGACCTTCGCAGTATCGGCTGGGGAAACATCTTCCAGCTGCCTTTCAAACACCTGAGAGACTACCGCCTGCGGCTGCTCTGCCCCTTCTTCATCTACAGTGGATTTGAAGTGCTGTTTGCCGTCACCGGATTCTCCTTG
CL951_1	TTCCTTTTGCTGTGTGGTGCTGCCTACCGCCCGACAGAAGAAATCGACCTTCGCAGTATCGGCTGGGGAAACATCTTCCAGCTGCCTTTCAAACACCTGAGAGACTACCGCCTGCGGCTGCTTTGCCCCTTCTTCATCTACAGTGGATTTGAAGTGCTGTTTGCCGTCACCGGATTCTCCTTG
CL955_1	TTCCTTTTGCTGTGTGGTGCTGCCTACCGCCCGACAGAAGAAATCGACCTTCGCAGTATCGGCTGGGGAAACATCTTCCAGCTGCCTTTCAAACACCTGAGAGACTACCGCCTGCGGCTGCTTTGCCCCTTCTTCATCTACAGTGGATTTGAAGTGCTGTTTGCCGTCACCGGATTCTCCTTG
CL958_1	---------------------------------------------------------------------------------------------------------------------------------------------------------------------------------------
CL961_2	TTCCTTTTGCTGTGTGGTGCTGCCTACCGCCCGACAGAAGAAATCGACCTTCGCAGTATCGGCTGGGGAAACATCTTCCAGCTGCCTTTCAAACACCTGAGAGACTACCGCCTGCGGCTGCTCTGCCCCTTCTTCATCTACAGTGGATTTGAAGTGCTGTTTGCCGTCACCGGATTCTCCTTG
CL961_3	TTCCTTTTGCTGTGTGGTGCTGCCTACCGCCCGACAGAAGAAATCGACCTTCGCAGTATCGGCTGGGGAAACATCTTCCAGCTGCCTTTCAAACACCTGAGAGACTACCGCCTGCGGCTGCTCTGCCCCTTCTTCATCTACAGTGGATTTGAAGTGCTGTTTGCCGTCACCGGATTCTCCTTG
[Danio_rerio.1.46310620.46310764 141 bp 8436-8576 bp]
CL831_1	TGGTGCTCAATTTTTCAAGATGTCGTCGCTGGAACAGAGGCTGTCGCGAATCGAGGAGAAACTAAAGCAGGAAAATGCTGAATCTCGCCGGAGAATCGACCTCAACATCGACATGAGTCCACAGCGATCGCGTCCGAGGCC
CL839_1	TGGTGCTCAATTTTTCAAGATGTCGTCGCTGGAACAGAGGCTGTCGCGAATCGAGGAGAAACTAAAGCAGGAAAATGCAGAGTCTCGCCGGAGAATCGACCTCAACATCGACATGAGTCCACAGCGATCGCGTCCGAGGCC
CL839_3	TGGTGCTCAATTTTTCAAGATGTCGTCGCTGGAACAGAGGCTGTCGCGAATCGAGGAGAAACTAAAGCAGGAAAATGCAGAGTCTCGCCGGAGAATCGACCTCAACATCGACATGAGTCCACAGCGATCGCGTCCGAGGCC
CL839_4	TGGTGCTCAATTTTTCAAGATGTCGTCGCTGGAACAGAGGCTGTCGCGAATCGAGGAGAAACTAAAGCAGGAAAATGCAGAGTCTCGCCGGAGAATCGACCTCAACATCGACATGAGTCCACAGCGATCGCGTCCGAGGCC
CL839_5	TGGTGCTCAATTTTTCAAGATGTCGTCGCTGGAACAGAGGCTGTCGCGAATCGAGGAGAAACTAAAGCAGGAAAATGCAGAGTCTCGCCGGAGAATCGACCTCAACATCGACATGAGTCCACAGCGATCGCGTCCGAGGCC
CL839_6	TGGTGCTCAATTTTTCAAGATGTCGTCGCTGGAACAGAGGCTGTCGCGAATCGAGGAGAAACTAAAGCAGGAAAATGCAGAGTCTCGCCGGAGAATCGACCTCAACATCGACATGAGTCCACAGCGATCGCGTCCGAGGCC
CL934_1	TGGTGCTCAATTTTTCAAGATGTCGTCGCTGGAACAGAGGCTGTCGCGAATCGAGGAGAAACTAAAGCAGGAAAATGCAGAGTCTCGCCGGAGAATCGACCTCAACATCGACATGAGTCCACAGCGATCGCGTCCGAGGCC
CL934_2	TGGTGCTCAATTTTTCAAGATGTCGTCGCTGGAACAGAGGCTGTCGCGAATCGAGGAGAAACTAAAGCAGGAAAATGCAGAGTCTCGCCGGAGAATCGACCTCAACATCGACATGAGTCCACAGCGATCGCGTCCGAGGCC
CL937_2	TGGTGCTCAATTTTTCAAGATGTCGTCGCTGGAACAGAGGCTGTCGCGAATCGAGGAGAAACTAAAGCAGGAAAATGCAGAGTCTCGCCGGAGAATCGACCTCAACATCGACATGAGTCCACAGCGATCGCGTCCGAGGCC
CL937_3	TGGTGCTCAATTTTTCAAGATGTCGTCGCTGGAACAGAGGCTGTCGCGAATCGAGGAGAAACTAAAGCAGGAAAATGCAGAGTCTCGCCGGAGAATCGACCTCAACATCGACATGAGTCCACAGCGATCGCGTCCGAGGCC
CL938_1	TGGTGCTCAATTTTTCAAGATGTCGTCGCTGGAACAGAGGCTGTCGCGAATCGAGGAGAAACTAAAGCAGGAAAATGCAGAGTCTCGCCGGAGAATCGACCTCAACATCGACATGAGTCCACAGCGATCGCGTCCGAGGCC
CL939-1_2	TGGTGCTCAATTTTTCAAGATGTCGTCGCTGGAACAGAGGCTGTCGCGAATCGAGGAGAAACTAAAGCAGGAAAATGCAGAGTCTCGCCGGAGAATCGACCTCAACATCGACATGAGTCCACAGCGATCGCGTCCGAGGCC
CL940_2	TGGTGCTCAATTTTTCAAGATGTCGTCGCTGGAACAGAGGCTGTCGCGAATCGAGGAGAAACTAAAGCAGGAAAATGCTGAATCTCGCCGGAGAATCGACCTCAACATCGACATGAGTCCACAGCGATCGCGTCCGAGGCC
CL940__1	---------------------------------------------------------------------------------------------------------------------------------------------
CL942_1	TGGTGCTCAATTTTTCAAGATGTCGTCGCTGGAACAGAGGCTGTCGCGAATCGAGGAGAAACTAAAGCAGGAAAATGCAGAGTCTCGCCGGAGAATCGACCTCAACATCGACATGAGTCCACAGCGATCGCGTCCGAGGCC
CL943_1	TGGTGCTCAATTTTTCAAGATGTCGTCGCTGGAACAGAGGCTGTCGCGAATCGAGGAGAAACTAAAGCAGGAAAATGCAGAGTCTCGCCGGAGAATCGACCTCAACATCGACATGAGTCCACAGCGATCGCGTCCGAGGCC
CL944_4	TGGTGCTCAATTTTTCAAGATGTCGTCGCTGGAACAGAGGCTGTCGCGAATCGAGGAGAAACTAAAGCAGGAAAATGCAGAGTCTCGCCGGAGAATCGACCTCAACATCGACATGAGTCCACAGCGATCGCGTCCGAGGCC
CL945_3	TGGTGCTCAATTTTTCAAGATGTCGTCGCTGGAACAGAGGCTGTCGCGAATCGAGGAGAAACTAAAGCAGGAAAATGCTGAATCTCGCCGGAGAATCGACCTCAACATCGACATGAGTCCACAGCGATCGCGTCCGAGGCC
CL946	TGGTGCTCAATTTTTCAAGATGTCGTCGCTGGAACAGAGGCTGTCGCGAATCGAGGAGAAACTAAAGCAGGAAAATGCAGAGTCTCGCCGGAGAATCGACCTCAACATCGACATGAGTCCACAGCGATCGCGTCCGAGGCC
CL946_2	TGGTGCTCAATTTTTCAAGATGTCGTCGCTGGAACAGAGGCTGTCGCGAATCGAGGAGAAACTAAAGCAGGAAAATGCAGAGTCTCGCCGGAGAATCGACCTCAACATCGACATGAGTCCACAGCGATCGCGTCCGAGGCC
CL947	TGGTGCTCAATTTTTCAAGATGTCGTCGCTGGAACAGAGGCTGTCGCGAATCGAGGAGAAACTAAAGCAGGAAAATGCAGAGTCTCGCCGGAGAATCGACCTCAACATCGACATGAGTCCACAGCGATCGCGTCCGAGGCC
CL951_1	TGGTGCTCAATTTTTCAAGATGTCGTCGCTGGAACAGAGGCTGTCGCGAATCGAGGAGAAACTAAAGCAGGAAAATGCAGAGTCTCGCCGGAGAATCGACCTCAACATCGACATGAGTCCACAGCGATCGCGTCCGAGGCC
CL955_1	TGGTGCTCAATTTTTCAAGATGTCGTCGCTGGAACAGAGGCTGTCGCGAATCGAGGAGAAACTAAAGCAGGAAAATGCAGAGTCTCGCCGGAGAATCGACCTCAACATCGACATGAGTCCACAGCGATCGCGTCCGAGGCC
CL958_1	TGGTGCTCAATTTTTCAAGATGTCGTCGCTGGAACAGAGGCTGTCGCGAATCGAGGAGAAACTAAAGCAGGAAAATGCTGAATCTCGCCGGAGAATCGACCTCAACATCGACATGAGTCCACAGCGATCGCGTCCGAGGCC
CL961_2	TGGTGCTCAATTTTTCAAGATGTCGTCGCTGGAACAGAGGCTGTCGCGAATCGAGGAGAAACTAAAGCAGGAAAATGCAGAGTCTCGCCGGAGAATCGACCTCAACATCGACATGAGTCCACAGCGATCGCGTCCGAGGCC
CL961_3	TGGTGCTCAATTTTTCAAGATGTCGTCGCTGGAACAGAGGCTGTCGCGAATCGAGGAGAAACTAAAGCAGGAAAATGCAGAGTCTCGCCGGAGAATCGACCTCAACATCGACATGAGTCCACAGCGATCGCGTCCGAGGCC
[Danio_rerio.1.46410167.46410317 151 bp 8577-8727 bp]
CL831_1	-------------------------------------------------------------------------------------------------------------------------------------------------------
CL839_1	-------------------------------------------------------------------------------------------------------------------------------------------------------
CL839_3	-------------------------------------------------------------------------------------------------------------------------------------------------------
CL839_4	---------GAGCAGGAGCGTAAGGAGAAGAAGAAGCAGAAGGAGAAGGAGAGGAAGGAGCGCCTGAAGAAGGAGGGGAAGCTGCTGACGAAAGCCCAGAGGGAGGCTCGAGCTCGGGCGGAGGCCACGCTCAAGTTGCTGCAGGCTCAGG
CL839_5	GAGCGTCTGGAGCAGGAGCGTAAGGAGAAGAAGAAGCAGAAGGAGAAGGAGAGGAAGGAGCGTCTGAAGAAGGAGGGGAAGCTGCTGACGAAAGCCCAGAGGGAGGCTCGAGCTCGGGCCGAGGCCACGCTCAAGTTGCTGCAGGCTCAGG
CL839_6	---------------------AAGGAGAAGAAGAAGCAGAAGGAGAAGGAGAGGAAGGAGCGTCTGAAGAAGGAGGGGAAGCTGCTGACGAAAGCCTAGAGGGAGGCTCGAGCTCGGGCCGAGGCCACGCTCAAGTTGCTGCAGGCTCAGG
CL934_1	GAGCGTCTGGAGCAGGAGCGTAAGGAGAAGAAGAAGCAGAAGGAGAAGGAGAGGAAGGAGCGTCTGAAGAAGGAGGGGAAGCTGCTGACGAAAGCCCAGAGGGAGGCTCGAGCTCGGGCCGAGGCCACGCT--------------------
CL934_2	GAGCGTCTGGAGCAGGAGCGTAAGGAGAAGAAGAAGCAGAAGGAGAAGGAGAGGAAGGAGCGTCTGAAGAAGGAGGGGAAGCTGCTGACGAAAGCCCAGAGGGAGGCTCGAGCTCGGGCCGAGGCCACGCTCAAGTTGCTGCAGGCTCAGG
CL937_2	-------------------------------------------------------------------------------------------------------------------------------------------------------
CL937_3	---------GAGCAGGAGCGTAAGGAGAAGAAGAAGCAGAAGGAGAAGGAGAGGAAGGAGCGTCTGAAGAAGGAGGGGAAGCTGCTGACGAAAGCCCAGAGGGAGGCTCGAGCTCGGGCCGAGGCCACGCTCAAGCTGCTGCAGGCTCAGG
CL938_1	GAGCGTCTGGAGCAGGAGCGTAAGGAGAAGAAGAAGCAGAAGGAGAAGGAGAGGAAGGAGCGTCTGAAGAAGGAGGGGAAGCTGCTGACGAAAGCCCAGAGGGAGGCTCGAGCTCGGGCCGAGGCCACGCTCAAGTTGCTGCAGGCTCAGG
CL939-1_2	GAGCGTCTGGAGCAGGAGCGTAAGGAGAAGAAGAAGCAGAAGGAGAAGGAGAGGAAGGAGCGTCTGAAGAAGGAGGGGAAGCTGCTGACGAAAGCCCAGAGGGAGGCTCGAGCTCGGGCCGAGGCCACGCTCAAGCTGCTGCAGGCTCAGG
CL940_2	-------------------------------------------------------------------------------------------------------------------------------------------------------
CL940__1	-------------------------------------------------------------------------------------------------------------------------------------------------------
CL942_1	-------------------------------------------------------------------------------------------------------------------------------------------------------
CL943_1	-------------------------------------------------------------------------------------------------------------------------------------------------------
CL944_4	-------------------------------AGAAGCAGAAGGAGAAGGAGAGGAAGGAGCGCCTGAAGAAGGAGGGGAAGCTGCTGACGAAAGCCCAGAGGGAGGCTCGAGCTCGGGCCGAGGCCACGCTCAAGTTGCTGCAGGCTCAGG
CL945_3	-------------------------------------------------------------------------------------------------------------------------------------------------------
CL946	-------------------------------------------------------------------------------------------------------------------------------------------------------
CL946_2	------------------------------------------------GAGAGGAAGGAGCGTCTGAAGAAGGAGGGGAAGCTGCTGACGAAAGCCCAGAGGGAGGCTCGAGCTCGGGCCGAGGCCACGCTCAAGCTGCTGCAGGCTCAGG
CL947	-------------AGGAGCGTAAGGAGAAGAAGAAGCAGAAGGAGAAGGAGAGGAAGGAGCGTCTGAAGAAGGAGGGGAAGCTGCTGACGAAAGCCCAGAGGGAGGCTCGAGCTCGGGCCGAGGCCACGCTCAAGTTGCTGCAGGCTCAGG
CL951_1	GAGCGTCTGGAGCAGGAGCGTAAGGAGAAGAAGAAGCAGAAGGAGAAGGAGAGGAAGGAGCGCCTGAAGAAGGAGGGGAAGCTGCTGACGAAAGCCCAGAGGGAGGCTCGAGCTCGGGCCGAGGCCACGCTCAAGTTGCTGCAGGCTCAGG
CL955_1	GAGCGTCTGGAGCAGGAGCGTAAGGAGAAGAAGAAGCAGAAGGAGAAGGAGAGGAAGGAGCGCCTGAAGAAGGAGGGGAAGCTGCTGACGAAAGCCCAGAGGGAGGCTCGAGCTCGGGCCGAGGCCACGCTCAAGTTGCTGCAGGCTCAGG
CL958_1	----------AGCAGGAGCGTAAGGAGAAGAAGAAGCAGAAGGAGAAGGAGAGGAAGGAGCGCCTGAAGAAGGAGGGGAAGCTGCTGACCAAAGCCCAGAGGGAGGCTCGGGCTCGGGCCGAGGCCACGCTCAAGCTGCTGCAGGCTCAGG
CL961_2	GAGCGTCTGGAGCAGGAGCGTAAGGAGAAGAAGAAGCAGAAGGAGAAGGAGAGGAAGGAGCGTCTGAAGAAGGAGGGGAAGCTGCTGACGAAAGCCCAGAGGGAGGCTCGAGCTCGGGCCGAGGCCACGCTCAAGTTGCTGCAGGCTCAGG
CL961_3	GAGCGTCTGGAGCAGGAGCGTAAGGAGAAGAAGAAGCAGAAGGAGAAGGAGAGGAAGGAGCGTCTGAAGAAGGAGGGGAAGCTGCTGACGAAAGCCCAGAGGGAGGCTCGAGCTCGGGCCGAGGCCACGCTCAAGTTGCTGCAGGCTCAGG
[Danio_rerio.1.46424770.46424908 137 bp 8728-8864 bp]
CL831_1	GCACATCGCCGTGTTTCCCGTGAAGCTGCGAGTTCTTCCCCAGTTCATCTTCAACTCCAGGGACCCCATCGTGATGGGCGTCTCCATCGAGGCGGGCGTCCTGCGACAGGGGACGCCGCTCTGCGTCCCCAGCAAAG
CL839_1	GCACATAGCTGTGTTTCCGGTGAAGCTGCGAGTTCTTCCTCAGTTCATCTTCAACTCCAGAGATCCCATCGTGATGGGAGTTTCCATCGAGGCCGGAGTCCTGCGACAGGGCACGCCGCTGTGCGTCCCCAGCAAAG
CL839_3	GCACATAGCTGTGTTTCCGGTGAAGCTGCGAGTTCTTCCTCAGTTCATCTTCAACTCCAGAGATCCCATCGTGATGGGAGTTTCCATCGAGGCCGGAGTCCTGCGACAGGGCACGCCGCTGTGCGTCCCCAGCAAAG
CL839_4	GCACATAGCTGTGTTTCCGGTGAAGCTGCGAGTTCTTCCTCAGTTCATCTTCAACTCCAGAGATCCCATCGTGATGGGAGTTTCCATCGAGGCCGGAGTCCTGCGACAGGGCACGCCGCTGTGCGTCCCCAGCAAAG
CL839_5	GCACATAGCTGTGTTTCCGGTGAAGCTGCGAGTTCTTCCTCAGTTCATCTTCAACTCCAGAGATCCCATCGTGATGGGAGTTTCCATCGAGGCCGGAGTCCTGCGACAGGGCACGCCACTGTGCGTCCCCAGCAAAG
CL839_6	GCACATAGCTGTGTTTCCGGTGAAGCTGCGAGTTCTTCCTCAGTTCATCTTCAACTCCAGAGATCCCATCGTGATGGGAGTTTCCATCGAGGCCGGAGTCCTGCGACAGGGCACGCCGCTGTGCGTCCCCAGCAAAG
CL934_1	GCATATAGCTGTGTTTCCGGTGAAGCTGCGAGTTCTTCCTCAGTTCATCTTCAACTCCAGAGATCCCATCGTGATGGGTGTTTCCATCGAGGCCGGAGTCCTGCGACAAGGGACGCCGCTGTGCGTCCCCAGCAAAG
CL934_2	GCATATAGCTGTGTTTCCGGTGAAGCTGCGAGTTCTTCCTCAGTTCATCTTCAACTCCAGAGATCCCATCGTGATGGGAGTTTCCATCGAGGCCGGAGTCCTGCGACAAGGGACGCCGCTGTGCGTCCCCAGCAAAG
CL937_2	-CATATAGCTGTGTTTCCGGTGAAGCTGCGAGTTCTTCCTCAGTTCATCTTCAACTCCAGAGATCCCATCGTGATGGGAGTTTCCATCGAGGCCGGAGTCCTGCGACAAGGCACGCCGCTGTGCGTCCCCAGCAAAG
CL937_3	-CATATAGCTGTGTTTCCGGTGAAGCTGCGAGTTCTTCCTCAGTTCATCTTCAACTCCAGAGATCCCATCGTGATGGGAGTTTCCATCGAGGCCGGAGTCCTGCGACAAGGCACGCCGCTGTGCGTCCCCAGCAAAG
CL938_1	GCACATAGCTGTGTTTCCGGTGAAGCTGCGAGTTCTTCCTCAGTTCATCTTCAACTCCAGAGATCCCATCGTGATGGGAGTTTCCATCGAGGCCGGAGTCCTGCGACAGGGCACGCCGCTGTGCGTCCCCAGCAAAG
CL939-1_2	-CATATAGCTGTGTTTCCGGTGAAGCTGCGAGTTCTTCCTCAGTTCATCTTCAACTCCAGAGATCCCATCGTGATGGGAGTTTCCATCGAGGCCGGAGTCCTGCGACAAGGCACGCCGCTGTGCGTCCCCAGCAAAG
CL940_2	GCACATCGCCGTGTTTCCCGTGAAGCTGCGAGTTCTTCCCCAGTTCATCTTCAACTCCAGGGACCCCATCGTGATGGGCGTCTCCATCGAGGCGGGCGTCCTGCGACAGGGGACGCCGCTCTGCGTCCCCAGCAAAG
CL940__1	-----------------------------------------------------------------------------------------------------------------------------------------
CL942_1	GCACATAGCTGTGTTTCCGGTGAAGCTGCGAGTTCTTCCTCAGTTCATCTTCAACTCCAGAGATCCCATCGTGATGGGAGTTTCCATCGAGGCCGGAGTCCTGCGACAGGGCACGCCGCTGTGCGTCCCCAGCAAAG
CL943_1	GCACATAGCTGTGTTTCCGGTGAAGCTGCGAGTTCTTCCTCAGTTCATCTTCAACTCCAGAGATCCCATCGTGATGGGAGTTTCCATCGAGGCCGGAGTCCTGCGACAGGGCACGCCGCTGTGCGTCCCCAGCAAAG
CL944_4	GCACATAGCTGTGTTTCCGGTGAAGCTGCGAGTTCTTCCTCAGTTCATCTTCAACTCCAGAGATCCCATCGTGATGGGAGTTTCCATCGAGGCCGGAGTCCTGCGACAAGGGACGCCGCTGTGCGTCCCCAGCAAAG
CL945_3	GCACGTCGCCGTGTTTCCCGTGAAGCTGCGAGTTCTTCCCCAGTTCATCTTCAACTCCCGGGACCCCATCGTGATGGGCGTCTCCATCGAGGCGGGCGTCCTGCGACAGGGGACGCCGCTCTGCGTCCCCAGCAAAG
CL946	GCATATAGCTGTGTTTCCGGTGAAGTTGCGAGTTCTTCCTCAGTTCATCTTCAACTCCAGAGATCCCATCGTGATGGGAGTTTCCATCGAGGCCGGAGTCCTGCGACAGGGCACGCCGCTGTGCGTCCCCAGCAAAG
CL946_2	GCATATAGCTGTGTTTCCGGTGAAGCTGCGAGTTCTTCCTCAGTTCATCTTCAACTCCAGAGATCCCATCGTGATGGGAGTTTCCATCGAGGCCGGAGTCCTGCGACAGGGCACGCCGCTGTGCGTCCCCAGCAAAG
CL947	GCATATAGCTGTGTTTCCGGTGAAGCTGCGAGTTCTTCCTCAGTTCATCTTTAACTCCAGAGATCCCATCGTGATGGGAGTTTCCATCGAGGCCGGAGTCCTGCGACAAGGCACGCCGCTGTGCGTCCCCAGCAAAG
CL951_1	GCACATAGCTGTGTTTCCGGTGAAGCTGCGAGTTCTTCCTCAGTTCATCTTCAACTCCAGAGATCCCATCGTGATGGGAGTTTCCATCGAGGCCGGAGTCCTGCGACAGGGCACGCCGCTGTGCGTCCCCAGCAAAG
CL955_1	GCACATAGCTGTGTTTCCGGTGAAGCTGCGAGTTCTTCCTCAGTTCATCTTCAACTCCAGAGATCCCATCGTGATGGGAGTTTCCATCGAGGCCGGAGTCCTGCGACAGGGCACGCCGCTGTGCGTCCCCAGCAAAG
CL958_1	GCACGTCGCCGTGTTTCCCGTGAAGCTGCGAGTTCTTCCCCAGTTCATCTTCAACTCCCGGGACCCCATCGTGATGGGCGTCTCCATCGAGGCAGGCGTCCTGCGACAGGGGACGCCGCTCTGCGTCCCCAGCAAAG
CL961_2	GCATATAGCTGTGTTTCCGGTGAAGCTGCGAGTTCTTCCTCAGTTCATCTTTAACTCCAGAGATCCCATCGTGATGGGAGTTTCCATCGAGGCCGGAGTCCTGCGACAAGGCACGCCGCTGTGCGTCCCCAGCAAAG
CL961_3	GCATATAGCTGTGTTTCCGGTGAAGCTGCGAGTTCTTCCTCAGTTCATCTTCAACTCCAGAGATCCCATCGTGATGGGAGTTTCCATCGAGGCCGGAGTCCTGCGACAAGGCACGCCGCTGTGCGTCCCCAGCAAAG
[Danio_rerio.1.46425056.46425217 162 bp 8865-9026 bp]
CL831_1	------------------------------------------------------------------------------------------------------------------------------------------------------------------
CL839_1	TTTGTGGACATCGGCGTGGTCACCAGCATCGAGATGAATCATAAGTCTGTCGACAGCGCCAAGAAAGGCCAGGAGATCTGCATCAAGATCGAGCCCATTCCCGGAGAGTCACCCAAGATGTACGGCCGCCATTTTGAAGCCACCGACATGATGGTCAGCAAG
CL839_3	TTTGTGGACATCGGCGTGGTCACCAGCATCGAGATGAATCATAAGTCTGTCGACAGCGCCAAGAAAGGCCAGGAGATCTGCATCAAGATCGAGCCCATTCCCGGAGAGTCACCCAAGATGTACGGCCGCCATTTTGAAGCCACCGACATGATGGTCAGCAAG
CL839_4	------------------------------------------------------------------------------------------------------------------------------------------------------------------
CL839_5	TTTGTGGACATCGGCGTGGTCACCAGCATCGAGATGAATCATAAGTCTGTCGACAGCGCCAAGAAAGGCCAGGAGATCTGCATCAAGATCGAGCCCATTCCCGGAGAGTCACCCAAGATGTACGGCCGCCATTTTGAAGCCACCGACATGATGGTCAGCAAG
CL839_6	TTTGTGGACATCGGCGTGGTCACCAGCATCGAGATGAATCATAAGTCTGTCGACAGCGCCAAGAAAGGCCAGGAGATCTGCATCAAGATCGAGCCCATTCCCGGAGAGTCACCCAAGATGTACGGCCGCCATTTTGAAGCCACCGACATGATGGTCAGCAAG
CL934_1	TTTGTGGACATCGGCGTGGTCACCAGCATCGAGATGAATCATAAGTCTGTCGACAGCGCCAAGAAAGGCCAGGAGATCTGCATCAAGATCGAGCCCATTCCCGGAGAGTCACCCAAGATGTACGGCCGCCATTTTGAAGCCACCGACATGATGGTCAGCAAG
CL934_2	TTTGTGGACATCGGCGTGGTCACCAGCATCGAGATGAATCATAAGTCTGTCGACAGCGCCAAGAAAGGCCAGGAGATCTGCATCAAGATCGAGCCCATTCCCGGAGAGTCACCCAAGATGTACGGCCGCCATTTTGAAGCCACCGACATGATGGTCAGCAAG
CL937_2	TTTGTGGACATCGGCGTGGTCACCAGCATCGAGATGAATCATAAGTCTGTCGACAGCGCCAAGAAAGGCCAGGAGATCTGCATCAAGATCGAGCCCATTCCCGGAGAGTCACCCAAGATGTACGGCCGCCATTTTGAAGCCACCGACATGATGGTCAGCAAG
CL937_3	TTTGTGGACATCGGCGTGGTCACCAGCATCGAGATGAATCATAAGTCTGTCGACAGCGCCAAGAAAGGCCAGGAGATCTGCATCAAGATCGAGCCCATTCCCGGAGAGTCACCCAAGATGTACGGCCGCCATTTTGAAGCCACCGACATGATGGTCAGCAAG
CL938_1	TTTGTGGACATCGGCGTGGTCACCAGCATCGAGATGAATCATAAGTCTGTCGACAGCGCCAAGAAAGGCCAGGAGATCTGCATCAAGATCGAGCCCATTCCCGGAGAGTCACCCAAGATGTACGGCCGCCATTTTGAAGCCACCGACATGATGGTCAGCAAG
CL939-1_2	TTTGTGGACATCGGCGTGGTCACCAGCATCGAGATGAATCATAAGTCTGTCGACAGCGCCAAGAAAGGCCAGGAGATCTGCATCAAGATCGAGCCCATTCCCGGAGAGTCACCCAAGATGTACGGCCGCCATTTTGAAGCCACCGACATGATGGTCAGCAAG
CL940_2	------------------------------------------------------------------------------------------------------------------------------------------------------------------
CL940__1	------------------------------------------------------------------------------------------------------------------------------------------------------------------
CL942_1	TTTGTGGACATCGGCGTGGTCACCAGCATCGAGATGAATCATAAGTCTGTCGACAGCGCCAAGAAAGGCCAGGAGATCTGCATCAAGATCGAGCCCATTCCCGGAGAGTCACCCAAGATGTACGGCCGCCATTTTGAAGCCACCGACATGATGGTCAGCAAG
CL943_1	TTTGTGGACATCGGCGTGGTCACCAGCATCGAGATGAATCATAAGTCTGTCGACAGCGCCAAGAAAGGCCAGGAGATCTGCATCAAGATCGAGCCCATTCCCGGAGAGTCACCCAAGATGTACGGCCGCCATTTTGAAGCCACCGACATGATGGTCAGCAAG
CL944_4	TTTGTGGACATCGGCGTGGTCACCAGCATCGAGATGAATCATAAGTCTGTCGACAGCGCCAAGAAAGGCCAGGAGATCTGCATCAAGATCGAGCCCATTCCCGGAGAGTCACCCAAGATGTACGGCCGCCATTTTGAAGCCACCGACATGATGGTCAGCAAG
CL945_3	TTTGTGGACATCGGCGTGGTCACCAGCATCGAGATGAATCACAAGTCGGTCGACAGCGCCAAGAAAGGCCAGGAGATCTGCATCAAGATCGAGCCCATTCCCGGCGAGGCGCCCAAGATGTACGGCCGGCATTTTGAGGCCACCGACATCATGGTCAGCAAG
CL946	TTTGTGGACATCGGCGTGGTCACCAGCATCGAGATGAATCATAAGTCTGTCGACAGCGCCAAGAAAGGCCAGGAGATCTGCATCAAGATCGAGCCCATTCCCGGAGAGTCGCCCAAGATGTACGGCCGCCATTTTGAAGCCACCGACATGATGGTCAGCAAG
CL946_2	TTTGTGGACATCGGCGTGGTCACCAGCATCGAGATGAATCATAAGTCTGTCGACAGCGCCAAGAAAGGCCAGGAGATCTGCATCAAGATCGAGCCCATTCCCGGAGAGTCGCCCAAGATGTACGGCCGCCATTTTGAAGCCACCGACATGATGGTCAGCAAG
CL947	TTTGTGGACATCGGCGTGGTCACCAGCATCGAGATGAATCATAAGTCTGTCGACAGCGCCAAGAAAGGCCAGGAGATCTGCATCAAGATCGAGCCCATTCCCGGAGAGTCACCCAAGATGTACGGCCGCCATTTTGAAGCCACCGACATGATGGTCAGCAAG
CL951_1	TTTGTGGACATCGGCGTGGTCACCAGCATCGAGATGAATCATAAGTCTGTCGACAGCGCCAAGAAAGGCCAGGAGATCTGCATCAAGATCGAGCCCATTCCCGGAGAGTCACCCAAGATGTACGGCCGCCATTTTGAAGCCACCGACATGATGGTCAGCAAG
CL955_1	TTTGTGGACATCGGCGTGGTCACCAGCATCGAGATGAATCATAAGTCTGTCGACAGCGCCAAGAAAGGCCAGGAGATCTGCATCAAGATCGAGCCCATTCCCGGAGAGTCACCCAAGATGTACGGCCGCCATTTTGAAGCCACCGACATGATGGTCAGCAAG
CL958_1	TTTGTGGACATCGGCGTGGTCACCAGCATCGAGATGAATCACAAGTCGGTCGACAGCGCCAAGAAAGGCCAGGAGATCTGCATCAAGATCGAGCCCATTCCCGGCGAGGCGCCCAAGATGTACGGCCGGCATTTTGAGGCCACCGACATCATGGTCAGCAAG
CL961_2	TTTGTGGACATCGGCGTGGTCACCAGCATCGAGATGAATCATAAGTCTGTCGACAGCGCCAAGAAAGGCCAGGAGATCTGCATCAAGATCGAGCCCATTCCCGGAGAGTCACCCAAGATGTACGGCCGCCATTTTGAAGCCACCGACATGATGGTCAGCAAG
CL961_3	TTTGTGGACATCGGCGTGGTCACCAGCATCGAGATGAATCATAAGTCTGTCGACAGCGCCAAGAAAGGCCAGGAGATCTGCATCAAGATCGAGCCCATTCCCGGAGAGTCACCCAAGATGTACGGCCGCCATTTTGAAGCCACCGACATGATGGTCAGCAAG
[Danio_rerio.1.46924955.46925121 165 bp 9027-9191 bp]
CL831_1	CGGAAAGGAGGCGAGCTAGCCTCAGCTGTCCATTCTTACGGGAAAACAGGAGACCCACAGATGAGAGCGCTAGTTCAACACATCCTCAGCCTGGTGTCACACCCCATCCTCAACTTCCTGTATAGGTGGATCTATGACGGAGAGCTGGAAGATACCTACCACGAG
CL839_1	CGGAAAGGAGGCGAGCTGGCCTCAGCTGTCCACTCTTACGGGAAAACAGGAGACCCACAGATGAGAGCGCTGGTTCAACACATCCTCAGCCTGGTGTCACACCCCATCCTCAACTTCCTGTATAGGTGGATCTATGACGGAGAGCTAGAAGATACCTACCACGAG
CL839_3	CGGAAAGGAGGCGAGCTGGCCTCAGCTGTCCACTCTTACGGGAAAACAGGAGACCCACAGATGAGAGCGCTGGTTCAACACATCCTCAGCCTGGTGTCACACCCCATCCTCAACTTCCTGTATAGGTGGATCTATGACGGAGAGCTAGAAGATACCTACCACGAG
CL839_4	CGGAAAGGAGGCGAGCTGGCCTCAGCTGTCCACTCTTACGGGAAAACAGGAGACCCACAGATGAGAGCGCTGGTTCAACACATCCTCAGCCTGGTGTCACACCCCATCCTCAACTTCCTGTATAGGTGGATCTATGACGGAGAGCTAGAAGATACCTACCACGAG
CL839_5	CGGAAAGGAGGCGAGCTGGCCTCAGCTGTCCACTCTTACGGGAAAACAGGAGACCCACAGATGAGAGTGCTGGTTCAACACATCCTCAGCCTGGTGTCACACCCCATCCTCAACTTCCTGTATAGGTGGATCTATGACGGAGAGCTAGAAGATACCTACCACGAG
CL839_6	CGGAAAGGAGGCGAGCTGGCCTCAGCTGTCCACTCTTACGGGAAAACAGGAGACCCACAGATGAGAGCGCTGGTTCAACACATCCTCAGCCTGGTGTCACACCCCATCCTCAACTTCCTGTATAGGTGGATCTATGACGGAGAGCTAGAAGATACCTACCACGAG
CL934_1	CGGAAAGGAGGCGAGCTGGCCTCAGCTGTCCACTCTTACGGGAAAACAGGAGACCCACAGATGAGAGCGCTGGTTCAACACATCCTCAGCCTGGTGTCACACCCCATCCTCAACTTCCTGTATAGGTGGATCTATGACGGAGAGCTAGAAGATACCTACCACGAG
CL934_2	CGGAAAGGAGGCGAGCTGGCCTCAGCTGTCCACTCTTACGGGAAAACAGGAGACCCACAGATGAGAGCGCTGGTTCAACACATCCTCAGCCTGGTGTCACACCCCATCCTCAACTTCCTGTATAGGTGGATCTATGACGGAGAGCTAGAAGATACCTACCACGAG
CL937_2	CGGAAAGGAGGCGAGCTGGCCTCAGCTGTCCACTCTTACGGGAAAACAGGAGACCCACAGATGAGAGCGCTGGTTCAACACATCCTCAGCCTGGTGTCACACCCCATCCTCAACTTCCTGTATAGGTGGATCTATGACGGAGAGCTAGAAGATACCTACCACGAG
CL937_3	CGGAAAGGAGGCGAGCTGGCCTCAGCTGTCCACTCTTACGGGAAAACAGGAGACCCACAGATGAGAGCGCTGGTTCAACACATCCTCAGCCTGGTGTCACACCCCATCCTCAACTTCCTGTATAGGTGGATCTATGACGGAGAGCTAGAAGATACCTACCACGAG
CL938_1	CGGAAAGGAGGCGAGCTGGCCTCAGCTGTCCACTCTTACGGGAAAACAGGAGACCCACAGATGAGAGCGCTGGTTCAACACATCCTCAGCCTGGTGTCACACCCCATCCTCAACTTCCTGTATAGGTGGATCTATGACGGAGAGCTAGAAGATACCTACCACGAG
CL939-1_2	CGGAAAGGAGGCGAGCTGGCCTCAGCTGTCCACTCTTACGGGAAAACAGGAGACCCACAGATGAGAGCGCTGGTTCAACACATCCTCAGCCTGGTGTCACACCCCATCCTCAACTTCCTGTATAGGTGGATCTATGACGGAGAGCTAGAAGATACCTACCACGAG
CL940_2	CGGAAAGGAGGCGAGCTAGCCTCAGCTGTCCATTCTTATGGGAAAACAGGAGACCCACAGATGAGAGCGCTAGTTCAACACATCCTCAGCCTGGTGTCACACCCCATCCTCAACTTCCTGTATAGGTGGATCTATGACGGAGAGCTGGAAGATACCTACCACGAG
CL940__1	---------------------------------------------------------------------------------------------------------------------------------------------------------------------
CL942_1	CGGAAAGGAGGCGAGCTGGCCTCAGCTGTCCACTCTTACGGGAAAACAGGAGACCCACAGATGAGAGCGCTGGTTCAACACATCCTCAGCCTGGTGTCACACCCCATCCTCAACTTCCTGTATAGGTGGATCTATGACGGAGAGCTAGAAGATACCTACCACGAG
CL943_1	CGGAAAGGAGGCGAGCTGGCCTCAGCTGTCCACTCTTACGGGAAAACAGGAGACCCACAGATGAGAGCGCTGGTTCAACACATCCTCAGCCTGGTGTCACACCCCATCCTCAACTTCCTGTATAGGTGGATCTATGACGGAGAGCTAGAAGATACCTACCACGAG
CL944_4	CGGAAAGGAGGCGAGCTGGCCTCAGCTGTCCACTCTTACGGGAAAACAGGAGACCCACAGATGAGAGCGCTGGTTCAACACATCCTCAGCCTGGTGTCACACCCCATCCTCAACTTCCTGTATAGGTGGATCTATGACGGAGAGCTAGAAGATACCTACCACGAG
CL945_3	CGGAAAGGAGGCGAGCTAGCCTCAGCTGTCCATTCTTACGGGAAAACAGGAGACCCACAGATGAGAGCGCTAGTTCAACACATCCTCAGCCTGGTGTCACACCCCATCCTCAACTTCCTGTATAGGTGGATCTATGACGGAGAGCTGGAAGATACCTACCACGAG
CL946	CGGAAAGGAGGCGAGCTGGCCTCAGCTGTCCACTCTTACGGGAAAACAGGAGACCCACAGATGAGAGCGCTGGTTCAACACATCCTCAGCCTGGTGTCACACCCCATCCTCAACTTCCTGTATAGGTGGATCTATGACGGAGAGCTAGAAGATACCTACCACGAG
CL946_2	---AAAGGAGGCGAGCTGGCCTCAGCTGTCCACTCTTACGGGAAAACAGGAGACCCACAGATGAGAGCGCTGGTTCAACACATCCTCAGCCTGGTGTCACACCCCATCCTCAACTTCCTGTATAGGTGGATCTATGACGGAGAGCTAGAAGATACCTACCACGAG
CL947	CGGAAAGGAGGCGAGCTGGCCTCAGCTGTCCACTCTTACGGGAAAACAGGAGACCCACAGATGAGAGCGCTGGTTCAACACATCCTCAGCCTGGTGTCACACCCCATCCTCAACTTCCTGTATAGGTGGATCTATGACGGAGAGCTAGAAGATACCTACCACGAG
CL951_1	CGGAAAGGAGGCGAGCTGGCCTCAGCTGTCCACTCTTACGGGAAAACAGGAGACCCACAGATGAGAGCGCTGGTTCAACACATCCTCAGCCTGGTGTCACACCCCATCCTCAACTTCCTGTATAGGTGGATCTATGACGGAGAGCTAGAAGATACCTACCACGAG
CL955_1	CGGAAAGGAGGCGAGCTGGCCTCAGCTGTCCACTCTTACGGGAAAACAGGAGACCCACAGATGAGAGCGCTGGTTCAACACATCCTCAGCCTGGTGTCACACCCCATCCTCAACTTCCTGTATAGGTGGATCTATGACGGAGAGCTAGAAGATACCTACCACGAG
CL958_1	CGGAAAGGAGGCGAGCTAGCCTCAGCTGTCCATTCTTACGGGAAAACAGGAGACCCACAGATGAGAGCGCTAGTTCAACACATCCTCAGCCTGGTGTCACACCCCATCCTCAACTTCCTGTATAGGTGGATCTATGACGGAGAGCTGGAAGATACCTACCACGAG
CL961_2	CGGAAAGGAGGCGAGCTGGCCTCAGCTGTCCACTCTTACGGGAAAACAGGAGACCCACAGATGAGAGCGCTGGTTCAACACATCCTCAGCCTGGTGTCACACCCCATCCTCAACTTCCTGTATAGGTGGATCTATGACGGAGAGCTAGAAGATACCTACCACGAG
CL961_3	CGGAAAGGAGGCGAGCTGGCCTCAGCTGTCCACTCTTACGGGAAAACAGGAGACCCACAGATGAGAGCGCTGGTTCAACACATCCTCAGCCTGGTGTCACACCCCATCCTCAACTTCCTGTATAGGTGGATCTATGACGGAGAGCTAGAAGATACCTACCACGAG
[Danio_rerio.1.46934761.46934950 188 bp 9192-9379 bp]
CL831_1	GCAGAGCTGCTGTCAGACCTGGAGGGGGCGTTTCAGGAGAAGATCGATGCTGCCTACTTTGACACCAGCAAATACCTGCTGGATGTTCTCAACCGCAACTACCTGCTGCTGGAGCATCTGCAGGCCATGAGGAGATACCTGCTGCTGGGCCAGGGAGACTTCATCAGACACCTCATGGACCTGCTCAA
CL839_1	GCAGAGCTGCTGTCAGACCTGGAGGGGGCGTTTCAGGAGAAGATCGATGCTGCCTACTTCGACACCAGCAAATACCTGCTGGATGTTCTCAACCGCAACTACCTGCTGCTGGAGCATCTGCAGGCCATGAGGAGATACCTGCTGCTGGGCCAGGGAGACTTCATCAGACACCTCATGGACCTGCTCAA
CL839_3	GCAGAGCTGCTGTCAGACCTGGAGGGGGCGTTTCAGGAGAAGATCGATGCTGCCTACTTCGACACCAGCAAATACCTGCTGGATGTTCTCAACCGCAACTACCTGCTGCTGGAGCATCTGCAGGCCATGAGGAGATACCTGCTGCTGGGCCAGGGAGACTTCATCAGACACCTCATGGACCTGCTCAA
CL839_4	------------------------------------------------------------GACACCAGCAAATACCTGCTGGATGTTCTCAACCGCAACTACCTGCTGCTGGAGCATCTGCAGGCCATGAGGAGATACCTGCTGCTGGGCCAGGGAGACTTCATCAGACACCTCATGGACCTGCTCAA
CL839_5	GCAGAGCTGCTGTCAGACCTGGAGGGGGCGTTTCAGGAGAAGATCGATGCTGCCTACTTCGACACCAGCAAATACCTGCTGGATGTTCTCAACCGCAACTACCTGCTGCTGGAGCATCTGCAGGCCATGAGGAGATACCTGCTGCTGGGCCAGGGAGACTTCATCAGACACCTCATGGACCTGCTCAA
CL839_6	GCAGAGCTGCTGTCAGACCTGGAGGGGGCGTTTCAGGAGAAGATCGATGCTGCCTACTTCGACACCAGCAAATACCTGCTGGATGTTCTCAACCGCAACTACCTGCTGCTGGAGCATCTGCAGGCCATGAGGAGATACCTGCTGCTGGGCCAGGGAGACTTCATCAGACACCTCATGGACCTGCTCAA
CL934_1	GCAGAGCTGCTGTCAGACCTGGAGGGGGCGTTTCAGGAGAAGATCGATGCTGCCTACTTCGACACCAGCAAATACCTGCTGGATGTTCTCAACCGCAACTACCTGCTGCTGGAGCATCTGCAGGCCATGAGGAGATACCTGCTGCTGGGCCAGGGAGACTTCATCAGACACCTCATGGACCTGCTCAA
CL934_2	GCAGAGCTGCTGTCAGACCTGGAGGGGGCGTTTCAGGAGAAGATCGATGCTGCCTACTTCGACACCAGCAAATACCTGCTGGATGTTCTCAACCGCAACTACCTGCTGCTGGAGCATCTGCAGGCCATGAGGAGATACCTGCTGCTGGGCCAGGGAGACTTCATCAGACACCTCATGGACCTGCTCAA
CL937_2	GCAGAGCTGCTGTCAGACCTGGAGGGGGCGTTTCAGGAGAAGATCGATGCTGCCTACTTCGACACCAGCAAATACCTGCTGGATGTTCTCAACCGCAACTACCTGCTGCTGGAGCATCTGCAGGCCATGAGGAGATACCTGCTGCTGGGCCAGGGAGACTTCATCAGACACCTCATGGACCTGCTCAA
CL937_3	GCAGAGCTGCTGTCAGACCTGGAGGGGGCGTTTCAGGAGAAGATCGATGCTGCCTACTTCGACACCAGCAAATACCTGCTGGATGTTCTCAACCGCAACTACCTGCTGCTGGAGCATCTGCAGGCCATGAGGAGATACCTGCTGCTGGGCCAGGGAGACTTCATCAGACACCTCATGGACCTGCTCAA
CL938_1	GCAGAGCTGCTGTCAGACCTGGAGGGGGCGTTTCAGGAGAAGATCGATGCTGCCTACTTCGACACCAGCAAATACCTGCTGGATGTTCTCAACCGCAACTACCTGCTGCTGGAGCATCTGCAGGCCATGAGGAGATACCTGCTGCTGGGCCAGGGAGACTTCATCAGACACCTCATGGACCTGCTCAA
CL939-1_2	GCAGAGCTGCTGTCAGACCTGGAGGGGGCGTTTCAGGAGAAGATCGATGCTGCCTACTTCGACACCAGCAAATACCTGCTGGATGTTCTCAACCGCAACTACCTGCTGCTGGAGCATCTGCAGGCCATGAGGAGATACCTGCTGCTGGGCCAGGGAGACTTCATCAGACACCTCATGGACCTGCTCAA
CL940_2	GCAGAGCTGCTGTCAGACCTGGAGGGGGCGTTTCAGGAGAAGATCGATGCTGCCTACTTTGACACCAGCAAATACCTGCTGGATGTTCTCAACCGCAACTACCTGCTGCTGGAGCATCTGCAGGCCATGAGGAGATACCTGCTGCTGGGCCAGGGAGACTTCATCAGACACCTCATGGACCTGCTCAA
CL940__1	--------------------------------------------------------------------------------------------------------------------------------------------------------------------------------------------
CL942_1	GCAGAGCTGCTGTCAGACCTGGAGGGGGCGTTTCAGGAGAAGATCGATGCTGCCTACTTCGACACCAGCAAATACCTGCTGGATGTTCTCAACCGCAACTACCTGCTGCTGGAGCATCTGCAGGCCATGAGGAGATACCTGCTGCTGGGCCAGGGAGACTTCATCAGACACCTCATGGACCTGCTCAA
CL943_1	GCAGAGCTGCTGTCAGACCTGGAGGGGGCGTTTCAGGAGAAGATCGATGCTGCCTACTTCGACACCAGCAAATACCTGCTGGATGTTCTCAACCGCAACTACCTGCTGCTGGAGCATCTGCAGGCCATGAGGAGATACCTGCTGCTGGGCCAGGGAGACTTCATCAGACACCTCATGGACCTGCTCAA
CL944_4	GCAGAGCTGCTGTCAGACCTGGAGGGGGCGTTTCAGGAGAAGATCGATGCTGCCTACTTTGACACCAGCAAATACCTGCTGGATGTTCTCAACCGCAACTACCTGCTGCTGGAGCATCTGCAGGCCATGAGGAGATACCTGCTGCTGGGCCAGGGAGACTTCATCAGACACCTCATGGACCTGCTCAA
CL945_3	--------------------------------------------------------------------------------------------------------------------------------------------------------------------------------------------
CL946	GCAGAGCTGCTGTCAGACCTGGAGGGGGCGTTTCAGGAGAAGATCGATGCTGCCTACTTCGACACCAGCAAATACCTGCTGGATGTTCTCAACCGCAACTACCTGCTGCTGGAGCATCTGCAGGCCATGAGGAGATACCTGCTGCTGGGCCAGGGAGACTTCATCAGACACCTCATGGACCTGCTCAA
CL946_2	--------------------------------------------------------------------------------------------------------------------------------------------------------------------------------------------
CL947	GCAGAGCTGCTGTCAGACCTGGAGGGGGCGTTTCAGGAGAAGATCGATGCTGCCTACTTCGACACCAGCAAATACCTGCTGGATGTTCTCAACCGCAACTACCTGCTGCTGGAGCATCTGCAGGCCATGAGGAGATACCTGCTGCTGGGCCAGGGAGACTTCATCAGACACCTCATGGACCTGCTCAA
CL951_1	--------------------------------------------------------------------------------------------------------------------------------------------------------------------------------------------
CL955_1	GCAGAGCTGCTGTCAGACCTGGAGGGGGCGTTTCAGGAGAAGATCGATGCTGCCTACTTCGACACCAGCAAATACCTGCTGGATGTTCTCAACCGCAACTACCTGCTGCTGGAGCATCTGCAGGCCATGAGGAGATACCTGCTGCTGGGCCAGGGAGACTTCATCAGACACCTCATGGACCTGCTCAA
CL958_1	GCAGAGCTGCTGTCAGACCTGGAGGGGGCGTTTCAGGAGAAGATCGATGCTGCCTACTTTGACACCAGCAAATACCTGCTGGATGTTCTCAACCGCAACTACCTGCTGCTGGAGCATCTGCAGGCCATGAGGAGATACCTGCTGCTGGGCCAGGGAGACTTCATCAGACACCTCATGGACCTGCTCAA
CL961_2	GCAGAGCTGCTGTCAGACCTGGAGGGGGCGTTTCAGGAGAAGATCGATGCTGCCTACTTCGACACCAGCAAATACCTGCTGGATGTTCTCAACCGCAACTACCTGCTGCTGGAGCATCTGCAGGCCATGAGGAGATACCTGCTGCTGGGCCAGGGAGACTTCATCAGACACCTCATGGACCTGCTCAA
CL961_3	GCAGAGCTGCTGTCAGACCTGGAGGGGGCGTTTCAGGAGAAGATCGATGCTGCCTACTTCGACACCAGCAAATACCTGCTGGATGTTCTCAACCGCAACTACCTGCTGCTGGAGCATCTGCAGGCCATGAGGAGATACCTGCTGCTGGGCCAGGGAGACTTCATCAGACACCTCATGGACCTGCTCAA
[Danio_rerio.1.47116698.47116488 190 bp 9380-9569 bp]
CL831_1	AGGCATCAAACTGGAGGACCCCACCATGCTGTTTGTAACTAAATGTCCGTGCGATGAGTGTGTCCCTCTGATCAGAGGAGCCGGCATCACACACATCTACACCACCGACCAGGACAGGGACAAGGACAAGGGAGACATTTCCTACCTGAGGTTCAGCAGCCTGAAAAACATCAGCAAGTTCATTGTGAGT
CL839_1	AGGCATCAAACCGGAGGAGCCCACCATGCTGTTTGTAACTAAATGTCCGTGTGATGAGTGTATCCCTCTGATCAGAGGAGCCGGCATCACACACATCTACACCACCGACCAGGACAGGGACAAGGACAAGGGGGACATTTCCTACCTGAGGTTCAGCAGCCTGAAGAACATCAGCAAGTTCATAGTGAG-
CL839_3	AGGCATCAAACCGGAGGAGCCCACCATGCTGTTTGTAACTAAATGTCCGTGTGATGAGTGTATCCCTCTGATCAGAGGAGCCGGCATCACACACATCTACACCACCGACCAGGACAGGGACAAGGACAAGGGGGACATTTCCTACCTGAGGTTCAGCAGCCTGAAGAACATCAGCAAGTTCATAGTGAG-
CL839_4	AGGCATCAAACCGGAGGAGCCCACCATGCTGTTTGTAACTAAATGTCCGTGTGATGAGTGTATCCCTCTGATCAGAGGAGCCGGCATCACACACATCTACACCACCGACCAGGACAGGGACAAGGACAAGGGGGACATTTCCTACCTGAGGTTCAGCAGCCTGAAGAACATCAGCAAGTTCATAGTGAG-
CL839_5	AGGCATCAAACCGGAGGAGCCCACCATGCTGTTTGTAACTAAATGTCCGTGTGATGAGTGTATCCCTCTGATCAGAGGAGCCGGCATCACACACATCTACACCACCGACCAGGACAGGGACAAGGACAAGGGGGACATTTCCTACCTGAGGTTCAGCAGCCTGAAGAACATCAGCAAGTTCATAGTGAG-
CL839_6	AGGCATCAAACCGGAGGAGCCCACCATGCTGTTTGTAACTAAATGTCCGTGTGATGAGTGTATCCCTCTGATCAGAGGAGCCGGCATCACACACATCTACACCACCGACCAGGACAGGGACAAGGACAAGGGGGACATTTCCTACCTGAGGTTCAGCAGCCTGAAGAACATCAGCAAGTTCATAGTGAG-
CL934_1	AGGCATCAAACCGGAGGAGCCCACCATGCTGTTTGTAACTAAATGTCCGTGTGATGAGTGTATCCCTCTGATCAGAGGAGCCGGCATCACACACATCTACACCACCGACCAGGACAGGGACAAGGACAAGGGGGACATTTCCTACCTGAGGTTCAGCAGCCTGAAGAACATCAGCAAGTTCATAGTGAGT
CL934_2	AGGCATCAAACCGGAGGAGCCCACCATGCTGTTTGTAACTAAATGTCCGTGTGATGAGTGTATCCCTCTGATCAGAGGAGCCGGCATCACACACATCTACACCACCGACCAGGACAGGGACAAGGACAAGGGGGACATTTCCTACCTGAGGTTCAGCAGCCTGAAGAACATCAGCAAGTTCATAGTGAGT
CL937_2	AGGCATCAAACCGGAGGAGCCCACCATGCTGTTTGTAACTAAATGTCCGTGTGATGAGTGTATCCCTCTGATCAGAGGAGCCGGCATCACACACATCTACACCACCGACCAGGACAGGGACAAGGACAAGGGGGACATTTCCTACTTGAGGTTCAGCAGCCTGAAGAACATCAGCAAGTTCATAGTGAGT
CL937_3	AGGCATCAAACCGGAGGAGCCCACCATGCTGTTTGTAACTAAATGTCCGTGTGATGAGTGTATCCCTCTGATCAGAGGAGCCGGCATCACACACATCTACACCACCGACCAGGACAGGGACAAGGACAAGGGGGACATTTCCTACTTGAGGTTCAGCAGCCTGAAGAACATCAGCAAGTTCATAGTGAGT
CL938_1	AGGCATCAAACCGGAGGAGCCCACCATGCTGTTTGTAACTAAATGTCCGTGTGATGAGTGTATCCCTCTGATCAGAGGAGCCGGCATCACACACATCTACACCACCGACCAGGACAGGGACAAGGACAAGGGGGACATTTCCTACCTGAGGTTCAGCAGCCTGAAGAACATCAGCAAGTTCATAGTGAG-
CL939-1_2	AGGCATCAAACCGGAGGAGCCCACCATGCTGTTTGTAACTAAATGTCCGTGTGATGAGTGTATCCCTCTGATCAGAGGAGCCGGCATCACACACATCTACACCACCGACCAGGACAGGGACAAGGACAAGGGGGACATTTCCTACTTGAGGTTCAGCAGCCTGAAGAACATCAGCAAGTTCATAGTGAGT
CL940_2	AGGCATCAAACTGGAGGACCCCACCATGCTGTTTGTAACTAAATGTCCGTGCGATGAGTGTGTCCCTCTAATCAGAGGAGCCGGCATCACACACATCTACACCACCGACCAGGACAGGGACAAGGACAAGGGAGACATTTCCTACCTGAGGTTCAGCAGCCTGAAAAACATCAGCAAGTTCATTGTGAGT
CL940__1	----------------------------------------------------------------------------------------------------------------------------------------------------------------------------------------------
CL942_1	AGGCATCAAACCGGAGGAGCCCACCATGCTGTTTGTAACTAAATGTCCGTGTGATGAGTGTATCCCTCTGATCAGAGGAGCCGGCATCACACACATCTACACCACCGACCAGGACAGGGACAAGGACAAGGGGGACATTTCCTACCTGAGGTTCAGCAGCCTGAAGAACATCAGCAAGTTCATAGTGAG-
CL943_1	AGGCATCAAACCGGAGGAGCCCACCATGCTGTTTGTAACTAAATGTCCGTGTGATGAGTGTATCCCTCTGATCAGAGGAGCCGGCATCACACACATCTACACCACCGACCAGGACAGGGACAAGGACAAGGGGGACATTTCCTACCTGAGGTTCAGCAGCCTGAAGAACATCAGCAAGTTCATAGTGAG-
CL944_4	AGGCATCAAACCGGAGGAGCCCACCATGCTGTTTGTAACTAAATGTCCGTGTGATGAGTGTATCCCTCTGATCAGAGGAGCCGGCATCACACACATCTACACCACCGACCAGGACAGGGACAAGGACAAGGGGGACATTTCCTACCTGAGGTTCAGCAGCCTGAAGAACATCAGCAAGTTCATAGTGAGT
CL945_3	AGGCATCAAACTGGAGGACCCCACCATGCTGTTTGTAACTAAGTGTCCGTGCGATGAGTGTGTCCCTCTGATCAGGGGAGCCGGCATCACACACATCTACACCACCGACCAGGACAGGGACAAGGACAAGGGAGACATTTCCTACCTGAGGTTCAGCAGCCTGAAAAACATCAGCAAGTTCATTGTGAGT
CL946	AGGCATCAAACCGGAGGAGCCCACCATGCTGTTTGTAACTAAATGTCCATGTGATGAGTGTATCCCTCTGATCAGAGGAGCCGGCATCACACACATCTACACCACTGACCAGGACAGGGACAAGGACAAGGGGGACATTTCCTACCTGAGGTTCAGCAGCCTGAAGAACATCAGCAAGTTCATAGTGAGT
CL946_2	AGGCATCAAACCGGAGGAGCCCACCATGCTGTTTGTAACTAAATGTCCGTGTGATGAGTGTATCCCTCTGATCAGAGGAGCCGGCATCACACACATCTACACCACTGACCAGGACAGGGACAAGGACAAGGGGGACATTTCCTACCTGAGGTTCAGCAGCCTGAAGAACATCAGCAAGTTCATAGTGAGT
CL947	AGGCATCAAACCGGAGGAGCCCACCATGCTGTTTGTAACTAAATGTCCGTGTGATGAGTGTATCCCTCTGATCAGAGGAGCCGGCATCACACACATCTACACCACCGACCAGGACAGGGACAAGGACAAGGGGGACATTTCCTACCTGAGGTTCAGCAGCCTGAAGAACATCAGCAAGTTCATAGTGAGT
CL951_1	AGGCATCAAACCGGAGGAGCCCACCATGCTGTTTGTAACTAAATGTCCGTGTGATGAGTGTATCCCTCTGATCAGAGGAGCCGGCATCACACACATCTACACCACCGACCAGGACAGGGACAAGGACAAGGGGGACATTTCCTACCTGAGGTTCAGCAGCCTGAAGAACATCAGCAAGTTCATAGTGAG-
CL955_1	AGGCATCAAACCGGAGGAGCCCACCATGCTGTTTGTAACTAAATGTCCGTGTGATGAGTGTATCCCTCTGATCAGAGGAGCCGGCATCACACACATCTACACCACCGACCAGGACAGGGACAAGGACAAGGGGGACATTTCCTACCTGAGGTTCAGCAGCCTGAAGAACATCAGCAAGTTCATAGTGAG-
CL958_1	AGGCATCAAACTGGAGGACCCCACCATGCTGTTTGTAACTAAGTGTCCGTGCGATGAGTGTGTCCCTCTGATCAGGGGAGCCGGCATCACACACATCTACACCACCGACCAGGACAGGGACAAGGACAAGGGAGACATTTCCTACCTGAGGTTCAGCAGCCTGAAAAACATCAGCAAGTTCATTGTGAGT
CL961_2	AGGCATCAAACCGGAGGAGCCCACCATGCTGTTTGTAACTAAATGTCCGTGTGATGAGTGTATCCCTCTGATCAGAGGAGCCGGCATCACACACATCTACACCACCGACCAGGACAGGGACAAGGACAAGGGGGACATTTCCTACCTGAGGTTCAGCAGCCTGAAGAACATCAGCAAGTTCATAGTGAGT
CL961_3	AGGCATCAAACCGGAGGAGCCCACCATGCTGTTTGTAACTAAATGTCCGTGTGATGAGTGTATCCCTCTGATCAGAGGAGCCGGCATCACACACATCTACACCACCGACCAGGACAGGGACAAGGACAAGGGGGACATTTCCTACCTGAGGTTCAGCAGCCTGAAGAACATCAGCAAGTTCATAGTGAGT
[Danio_rerio.1.47608707.47608278 234 bp 9570-9803 bp]
CL831_1	------------------------------------------------------------------------------------------------------------------------------------------------------------------------------------------------------------------------------------------
CL839_1	TGGAAGCCTCGCCTCTCTCCCCTGCTGGCACTCTGTGTCTTCCTGGTGTGTGAGCGACAGCGAGGAGAGGCCTCTGATTGGTTCCACTACATCAACGTGCTGCCCACCACTTACACCTGCCCTGCCTATTTCACTGATGATGTCATGGCTGTTCTGCCTACCAGTGTGCGGAGACGGGCTTTAGAGCAGAGGGAGGCGGTGCGAGAAATCCACTCCTTTAATCAAGACTTTTTC
CL839_3	TGGAAGCCTCGCCTCTCTCCCCTGCTGGCACTCTGTGTCTTCCTGGTGTGTGAGCGACAGCGAGGAGAGGCCTCTGATTGGTTCCACTACATCAACGTGCTGCCCACCACTTACACCTGCCCTGCCTATTTCACTGATGATGTCATGGCTGTTCTGCCTACCAGTGTGCGGAGACGGGCTTTAGAGCAGAGGGAGGCGGTGCGAGAAATCCACTCCTTTAATCAAGACTTTTTC
CL839_4	TGGAAGCCTCGCCTCTCTCCCCTGCTGGCACTCTGTGTCTTCCTGGTGTGTGAGCGACAGCGAGGAGAGGCCTCTGATTGGTTCCACTACATCAACGTGCTGCCCACCACTTACACCTGCCCTGCCTATTTCACTGATGATGTCATGGCTGTTCTGCCTACCAGTGTGCGGAGACGGGCTTTAGAGCAGAGGGAGGCGGTGCGAGAAATCCACTCCTTTAATCAAGACTTTTTC
CL839_5	-----------------------------------------------------------------------------------------------------GCCCACCACTTACACCTGCCCTGCCTATTTCACTGATGATGTCATGGCTGTTCTGCCTACCAGTGTGCGGAGACGGGCTTTAGAGCAGAGGGAGGCGGTGCGAGAAATCCACTCCTTTAATCAAGACTTTTTC
CL839_6	TGGAAGCCTCGCCTCTCTCCCCTGCTGGCACTCTGTGTCTTCCTGGTGTGTGAGCGACAGCGAGGAGAGGCCTCTGATTGGTTCCACTACATCAACGTGCTGCCCACCACTTACACCTGCCCTGCCTATTTCACTGATGATGTCATGGCTGTTCTGCCTACCAGTGTGCGGAGACGGGCTTTAGAGCAGAGGGAGGCGGTGCGAGAAATCCACTCCTTTAATCAAGACTTTTTC
CL934_1	TGGAAGCCTCGCCTCTCTCCCCTGCTGGCACTCTGTGTCTTCCTGGTGTGTGAGCGACAGCGAGGAGAGGCCTCTGATTGGTTCCACTACATCAACGTGCTGCCCACCACTTACACCTGCCCTGCCTATTTCACTGATGATGTCATGGCTGTTCTGCCTACCAGTGTGCGGAGACGGGCTTTAGAGCAGAGGGAGGCGGTGCGAGAAATCCACTCCTTTAATCAAGACTTTTTC
CL934_2	TGGAAGCCTCGCCTCTCTCCCCTGCTGGCACTCTGTGTCTTCCTGGTGTGTGAGCGACAGCGAGGAGAGGCCTCTGATTGGTTCCACTACATCAACGTGCTGCCCACCACTTACACCTGCCCTGCCTATTTCACTGATGATGTCATGGCTGTTCTGCCTACCAGTGTGCGGAGACGGGCTTTAGAGCAGAGGGAGGCGGTGCGAGAAATCCACTCCTTTAATCAAGACTTTTTC
CL937_2	TGGAAGCCTCGCCTCTCTCCCCTGCTGGCACTCTGTGTCTTCCTGGTGTGTGAGCGACAGCGAGGAGAGGCCTCTGATTGGTTCCACTACATCAACGTGCTGCCCACCACTTACACCTGCCCTGCCTATTTCACTGATGATGTCATGGCTGTTCTGCCTACCAGTGTGTGGAGACGGGCTTTAGAGCAGAGGGAGGCGGTGCGAGAAATCCACTCCTTTAATCAAGACTTTTTC
CL937_3	TGGAAGCCTCGCCTCTCTCCCCTGCTGGCACTCTGTGTCTTCCTGGTGTGTGAGCGACAGCGAGGAGAGGCCTCTGATTGGTTCCACTACATCAACGTGCTGCCCACCACTTACACCTGCCCTGCCTATTTCACTGATGATGTCATGGCTGTTCTGCCTACCAGTGTGTGGAGACGGGCTTTAGAGCAGAGGGAGGCGGTGCGAGAAATCCACTCCTTTAATCAAGACTTTTTC
CL938_1	TGGAAGCCTCGCCTCTCTCCCCTGCTGGCACTCTGTGTCTTCCTGGTGTGTGAGCGACAGCGAGGAGAGGCCTCTGATTGGTTCCACTACATCAACGTGCTGCCCACCACTTACACCTGCCCTGCCTATTTCACTGATGATGTCATGGCTGTTCTGCCTACCAGTGTGCGGAGACGGGCTTTAGAGCAGAGGGAGGCGGTGCGAGAAATCCACTCCTTTAATCAAGACCTTTTC
CL939-1_2	TGGAAGCCTCGCCTCTCTCCCCTGCTGGCACTCTGTGTCTTCCTGGTGTGTGAGCGACAGCGAGGAGAGGCCTCTGATTGGTTCCACTACATCAACGTGCTGCCCACCACTTACACCTGCCCTGCCTATTTCACTGATGATGTCATGGCTGTTCTGCCTACCAGTGTGTGGAGACGGGCTTTAGAGCAGAGGGAGGCGGTGCGAGAAATCCACTCCTTTAATCAAGACTTTTTC
CL940_2	------------------------------------------------------------------------------------------------------------------------------------------------------------------------------------------------------------------------------------------
CL940__1	------------------------------------------------------------------------------------------------------------------------------------------------------------------------------------------------------------------------------------------
CL942_1	TGGAAGCCTCGCCTCTCTCCCCTGCTGGCACTCTGTGTCTTCCTGGTGTGTGAGCGACAGCGAGGAGAGGCCTCTGATTGGTTCCACTACATCAACGTGCTGCCCACCACTTACACCTGCCCTGCCTATTTCACTGATGATGTCATGGCTGTTCTGCCTACCAGTGTGCGGAGACGGGCTTTAGAGCAGAGGGAGGCGGTGCGAGAAATCCACTCCTTTAATCAAGACCTTTTC
CL943_1	TGGAAGCCTCGCCTCTCTCCCCTGCTGGCACTCTGTGTCTTCCTGGTGTGTGAGCGACAGCGAGGAGAGGCCTCTGATTGGTTCCACTACATCAACGTGCTGCCCACCACTTACACCTGCCCTGCCTATTTCACTGATGATGTCATGGCTGTTCTGCCTACCAGTGTGCGGAGACGGGCTTTAGAGCAGAGGGAGGCGGTGCGAGAAATCCACTCCTTTAATCAAGACCTTTTC
CL944_4	------------------------------------------------------------------------------------------------------------------------------------------------------------------------------------------------------------------------------------------
CL945_3	------------------------------------------------------------------------------------------------------------------------------------------------------------------------------------------------------------------------------------------
CL946	TGGAAGCCTCGCCTCTCTCCCCTGCTGGCACTCTGTGTCTTCCTGGTGTGTGAGCGACAGCGAGGAGAGGCCTCTGATTGGTTCCACTACATCAACGTGCTGCCCACCACTTACACCTGCCCTGCCTATTTCACTGATGATGTCATGGCTGTTCTGCCTACCAGTGTGCGGAGACGGGCTTTAGAGCAGAGGGAGGCGGTGCGAGAAATCCACTCCTTTAATCAAGACTTTTTC
CL946_2	TGGAAGCCTCGCCTCTCTCCCCTGCTGGCACTCTGTGTCTTCCTGGTGTGTGAGCGACAGCGAGGAGAGGCCTCTGATTGGTTCCACTACATCAACGTGCTGCCCACCACTTACACCTGCCCTGCCTATTTCACTGATGATGTCATGGCTGTTCTGCCTACCAGTGTGCGGAGACGGGCTTTAGAGCAGAGGGAGGCGGTGCGAGAAATCCACTCCTTTAATCAAGACTTTTTC
CL947	------------------------------------------------------------------------------------------------------------------------------------------------------------------------------------------------------------------------------------------
CL951_1	TGGAAGCCTCGCCTCTCTCCCCTGCTGGCACTCTGTGTCTTCCTGGTGTGTGAGCGACAGCGAGGAGAGGCCTCTGATTGGTTCCACTACATCAACGTGCTGCCCACCACTTACACCTGCCCTGCCTATTTCACTGATGATGTCATGGCTGTTCTGCCTACCAGTGTGCGGAGACGGGCTTTAGAGCAGAGGGAGGCGGTGCGAGAAATCCACTCCTTTAATCAAGACTTTTTC
CL955_1	------------------------------------------------------------------------------------------------------------------------------------------------------------------------------------------------------------------------------------------
CL958_1	TGGAAGCCCCGCCTCTCTCCCCTGCTGGCACTCTGTGTCTTCCTGGTGTGTGAGCGGCACCGAGGAGAGGCCTCCGATTGGTTCCCCTACATCGACGTGCTGCCCACCACTTACGCCGGCCCCGCCTATTACACGGATGACGTCATGGCTGCGCTGCCTGCCAGCGTGCGGAGACGGGCCTCAGAGCAGCGGGAGGCGGTGCGAGACCTCCACTCCCTTCATCAAGACTTTTTC
CL961_2	------------------------------------------------------------------------------------------------------------------------------------------------------------------------------------------------------------------------------------------
CL961_3	TGGAAGCCTCGCCTCTCTCCCCTGCTGGCACTCTGTGTCTTCCTGGTGTGTGAGCGACAGCGAGGAGAGGCCTCTGATTGGCTCCACTACATCAACGTGCTGCCCACCACTTACACCTGCCCTGCCTATTTCACTGATGATGTCATGGCTGTTCTGCCTACCAGTGTGCGGAGACGGGCTTTAGAGCAGAGGGAGGCGGTGCGAGAAATCCACTCCTTTAATCAAGACTTTTTC
[Danio_rerio.1.48377268.48377429 122 bp 9804-9925 bp]
CL831_1	---------------GATTGGAGGAAGAAGGTCAATGAGGCAGAGTGCAAGCTCAAACAGCAAGAGAACCAGCTGGAGACTGCCGTGTCTGAAAGAAACGTCTACAGCAAAAACCTCATTGA
CL839_1	--------------------------------------------------------------------------------------------------------------------------
CL839_3	--------------------------------------------------------------------------------------------------------------------------
CL839_4	--------------------------------------------------------------------------------------------------------------------------
CL839_5	--------------------------------------------------------------------------------------------------------------------------
CL839_6	--------------------------------------------------------------------------------------------------------------------------
CL934_1	GAGATGGAGATATTTGATTGGAGGAAGAAGGTCACTGAGGCAGAGTGCAAGCTCAAACAGCAAGAGAACCTGCTGGAGTCTGTCGTGTCTGAAAGAAACATCTACAGCAAAAACCTCATTGA
CL934_2	--------------------------------------------------------------------------------------------------------------------------
CL937_2	--------------------------------------------------------------------------------------------------------------------------
CL937_3	--------------------------------------------------------------------------------------------------------------------------
CL938_1	GAGATGGAGATATTTGATTGGAGGAAGAAGGTCACTGAGGCAGAGTGCAAGCTCAAACAGCAAGAGAACCTGCTGGAGTCCGTCGTGTCTGAAAGAAACATCTACAGCAAAAACCTCATTGA
CL939-1_2	--------------------------------------------------------------------------------------------------------------------------
CL940_2	--------------------------------------------------------------------------------------------------------------------------
CL940__1	--------------------------------------------------------------------------------------------------------------------------
CL942_1	GAGATGGAGATATTTGATTGGAGGAAGAAGGTCACTGAGGCAGAGTGCAAGCTCAAACAGCAAGAGAACCTGCTGG----------------------------------------------
CL943_1	--------------------------------------------------------------------------------------------------------------------------
CL944_4	GAGATGGAGATATTTGATTGGAGGAAGAAGGTCACTGAGGCAGAGTGCAAGCTCAAACAGCAAGAGAACCTGCTGGAGTCCGTCGTGTCTGAAAGAAACATCTACAACAAAAACCTCATTGA
CL945_3	GAGATGGAGATATTCGATTGGAGGAAGAAGGTCACTGAGGCAGAGTGCAAGCTCAAACAGCAAGAGAACCAGCTGGAGACTGCCGTGTCTGAAAGAAACGTCTACAGCAAAAACCTCATTGA
CL946	------------------------------------------------------------GAGAGTGACCTGCTGGAGTCCGTCGTGTCTGAAAGAAACATCTACAGCAAAAACCTCATTGA
CL946_2	--------------------------------------------------------------------------------------------------------------------------
CL947	-AGATGGAGATATTTGATTGGAGGAAGAAGGTCACTGAGGCAGAGTGCAAGCTCAAACAGCAAGAGAACCTGCTGGAGTCCGTCGTGTCTGAAAGAAACATCTACAGCAAAAACCTCATTGA
CL951_1	--------------------------------------------------------------------------------------------------------------------------
CL955_1	--------------------------------------------------------------------------------------------------------------------------
CL958_1	--------------------GAGGAAGAAGGTCACTGAGGCAGAGTGCAAGCTCAAACAGCAAGAGAACCAGCTGGAGACTGCCGTGTCTGAAAGAAACGTCTACAGCAAAAACCTCATTGA
CL961_2	GAGATGGAGATATTTGATTGGAGGAAGAAGGTCACTGAGGCAGAGTGCAAGCTCAAACAGCAAGAGAACCTGCTGGAGTCCGTCGTGTCTGAAAGAAACATCTACAGCAAAAACCTCATTGA
CL961_3	GAGATGGAGATATTTGATTGGAGGAAGAAGGTCACTGAGGCAGAGTGCAAGCTCAAACAGCAAGAGAACCTGCTGGAGTCCGTCGTGTCTGAAAGAAACATCTACAGCAAAAACCTCATTGA
[Danio_rerio.1.48788.48665 124 bp 9926-10049 bp]
CL831_1	----------------------------------------------------------------------------------------------------------------------------
CL839_1	GTATCTGTTGCTGAGGACTCACCAGCTGCCTCTGGACGCCTTCCTGGTGGCTCTGAAGATGATGCAGGTGGAGGATGTCGACATCGACGAGGTGCAGTGTATCCTGGCCAACCTCATCTACATG
CL839_3	GTATCTGTTGCTGAGGACTCACCAGCTGCCTCTGGACGCCTTCCTGGTGGCTCTGAAGATGATGCAGGTGGAGGATGTCGACATCGACGAGGTGCAGTGTATCCTGGCCAACCTCATCTACATG
CL839_4	GTATCTGTTGCTGAGGACTCACCAGCTGCCTCTGGACGCCTTCCTGGTGGCTCTGAAGATGATGCAGGTGGAGGATGTCGACATCGACGAGGTGCAGTGTATCCTGGCCAACCTCATCTACATG
CL839_5	----------------------------------------------------------------------------------------------------------------------------
CL839_6	GTATCTGTTGCTGAGGACTCACCAGCTGCCTCTGGACGCCTTCCTGGTGGCTCTGAAGATGATGCAGGTGGAGGATGTCGACATCGACGAGGTGCAGTGTATCCTGGCCAACCTCATCTACATG
CL934_1	GTATCTGTTGCTGAGGACTCACCAGCTGCCTCTGGACGCCTTCCTGGTGGCTCTGAAGATGATGCAGGTGGAGGATGTCGACATCGACGAGGTGCAGTGTATCCTGGCCAACCTCATCTACATG
CL934_2	GTATCTGTTGCTGAGGACTCACCAGCTGCCTCTGGACGCCTTCCTGGTGGCTCTGAAGATGATGCAGGTGGAGGATGTCGACATCGACGAGGTGCAGTGTATCCTGGCCAACCTCATCTACATG
CL937_2	GTATCTGTTGCTGAGGACTCACCAGCTGCCTCTGGACGCCTTCCTGGTGGCTCTGAAGATGATGCAGGTGGAGGATGTCGACATCGACGAGGTGCAGTGTATCCTGGCCAACCTCATCTACATG
CL937_3	----------------------------------------------------------------------------------------------------------------------------
CL938_1	----------------------------------------------------------------------------------------------------------------------------
CL939-1_2	GTATCTGTTGCTGAGGACTCACCAGCTGCCTCTGGACGCCTTCCTGGTGGCTCTGAAGATGATGCAGGTGGAGGATGTCGACATCGACGAGGTGCAGTGTATCCTGGCCAACCTCATCTACATG
CL940_2	----------------------------------------------------------------------------------------------------------------------------
CL940__1	----------------------------------------------------------------------------------------------------------------------------
CL942_1	----------------------------------------------------------------------------------------------------------------------------
CL943_1	----------------------------------------------------------------------------------------------------------------------------
CL944_4	----------------------------------------------------------------------------------------------------------------------------
CL945_3	----------------------------------------------------------------------------------------------------------------------------
CL946	----------------------------------------------------------------------------------------------------------------------------
CL946_2	GTATCTGTTGCTGAGGACTCACCAGCTGCCTCTGGACGCCTTCCTGGTGGCTCTGAAGATGATGCAGGTGGAGGATGTCGACATCGACGAGGTGCAGTGTATCCTGGCCAACCTCATCTACATG
CL947	----------------------------------------------------------------------------------------------------------------------------
CL951_1	----------------------------------------------------------------------------------------------------------------------------
CL955_1	----------------------------------------------------------------------------------------------------------------------------
CL958_1	GTATCTGTTGCTGAGGACCCACCAGCTGCCTCTGGACGCCTTCCTGGTGGCGCTGAAGATGATGCAGGTGGAGGATGTCGACCTTGACGAGGTGCAGTGCATCCTGGCCAACCTCATCTACATG
CL961_2	----------------------------------------------------------------------------------------------------------------------------
CL961_3	----------------------------------------------------------------------------------------------------------------------------
[Danio_rerio.1.53848151.53848280 130 bp 10050-10179 bp]
CL831_1	ATACTTGGACAGTGTGACCAATAAGGACAGCACCCTCCCTCCCATCCCCCACCTGCACTCGTTACTGACCGACAATGGAGAACCACATCCAGAGGTCGACATCTTCAAACTGGTCCGCAGCTCCTATGAG
CL839_1	ATACTTGGACAGTGTGACCAATAAGGACAGCACCCTCCCTCCCATCCCCCACCTGCACTCCTTACTGACAGACAATGGTGAACCACATCCAGAGGTCGACATCTTCAAACTGGTCCGCAGCTCCTACGAG
CL839_3	ATACTTGGACAGTGTGACCAATAAGGACAGCACCCTCCCTCCCATCCCCCACCTGCACTCCTTACTGACAGACAATGGTGAACCACATCCAGAGGTCGACATCTTCAAACTGGTCCGCAGCTCCTACGAG
CL839_4	ATACTTGGACAGTGTGACCAATAAGGACAGCACCCTCCCTCCCATCCCCCACCTGCACTCCTTACTGACAGACAATGGTGAACCACATCCAGAGGTCGACATCTTCAAACTGGTCCGCAGCTCCTACGAG
CL839_5	ATACTTGGACAGTGTGACCAATAAGGACAGCACCCTCCCTCCCATCCCCCACCTGCACTCCTTACTGACAGACAATGGTGAACCACATCCAGAGGTCGACATCTTCAAACTGGTCCGCAGCTCCTACGAG
CL839_6	ATACTTGGACAGTGTGACCAATAAGGACAGCACCCTCCCTCCCATCCCCCACCTGCACTCCTTACTGACAGACAATGGTGAACCACATCCAGAGGTCGACATCTTCAAACTGGTCCGCAGCTCCTACGAG
CL934_1	ATACTTGGACAGTGTGACCAATAAGGACAGCACCCTCCCTCCCATCCCCCACCTGCACTCCTTACTGACAGACAATGGAGAACCACATCCAGAGGTCGACATCTTCAAACTGGTCCGCAGCTCCTACGAG
CL934_2	ATACTTGGACAGTGTGACCAATAAGGACAGCACCCTCCCTCCCATCCCCCACCTGCACTCCTTACTGACAGACAATGGAGAACCACATCCAGAGGTCGACATCTTCAAACTGGTCCGCAGCTCCTACGAG
CL937_2	ATACTTGGACAGTGTGACCAATAAGGACAGCACCCTCCCTCCCATCCCCCACCTGCACTCCTTACTGACAGACAATGGAGAACCACATCCAGAGGTCGACATCTTCAAACTGGTCCGCAGCTCCTACGAG
CL937_3	ATACTTGGACAGTGTGACCAATAAGGACAGCACCCTCCCTCCCATCCCCCACCTGCACTCCTTACTGACAGACAATGGAGAACCACATCCAGAGGTCGACATCTTCAAACTGGTCCGCAGCTCCTACGAG
CL938_1	ATACTTGGACAGTGTGACCAATAAGGACAGCACCCTCCCTCCCATCCCCCACCTGCACTCCTTACTGACAGACAATGGAGAACCACATCCAGAGGTCGACATCTTCAAACTGGTCCGCAGCTCCTACGAG
CL939-1_2	ATACTTGGACAGTGTGACCAATAAGGACAGCACCCTCCCTCCCATCCCCCACCTGCACTCCTTACTGACAGACAATGGAGAACCACATCCAGAGGTCGACATCTTCAAACTGGTCCGCAGCTCCTACGAG
CL940_2	ATACTTGGACAGTGTGACCAATAAGGACAGCACCCTCCCTCCCATCCCCCACCTGCACTCGTTACTGACCGACAATGGAGAACCACATCCAGAGGTCGACATCTTCAAACTGGTCCGCAGCTCCTATGAG
CL940__1	----------------------------------------------------------------------------------------------------------------------------------
CL942_1	ATACTTGGACAGTGTGACCAATAAGGACAGCACCCTCCCTCCCATCCCCCACCTGCACTCCTTACTGACAGACAATGGAGAACCACATCCAGAGGTCGACATCTTCAAACTGGTCCGCAGCTCCTACGAG
CL943_1	ATACTTGGACAGTGTGACCAATAAGGACAGCACCCTCCCTCCCATCCCCCACCTGCACTCCTTACTGACAGACAATGGAGAACCACATCCAGAGGTCGACATCTTCAAACTGGTCCGCAGCTCCTACGAG
CL944_4	ATACTTGGACAGTGTGACCAATAAGGACAGCACCCTCCCTCCCATCCCCCACCTGCACTCCTTACTGACAGACAATGGAGAACCACATCCAGAGGTCGACATCTTCAAACTGGTCCGCAGCTCCTACGAG
CL945_3	ATACTTGGACAGTGTGACCAATAAGGACAGCACCCTCCCTCCCATCCCCCACCTGCACTCGTTACTGACTGACAATGGAGAACCACATCCAGAGGTCGACATCTTCAAACTGGTCCGCAGCTCCTATGAG
CL946	ATACTTGGACAGTGTGACCAATAAGGACAGCACCCTCCCTCCCATCCCCCACCTGCACTCCTTACTGACAGACAATGGAGAACCACATCCAGAGGTCGACATCTTCAAACTGGTCCGCAGCTCCTACGAG
CL946_2	ATACTTGGACAGTGTGACCAATAAGGACAGCACCCTCCCTCCCATCCCCCACCTGCACTCCTTACTGACAGACAATGGAGAACCACATCCAGAGGTCGACATCTTCAAACTGGTCCGCAGCTCCTACGAG
CL947	ATACTTGGACAGTGTGACCAATAAGGACAGCACCCTCCCTCCCATCCCCCACCTGCACTCCTTACTGACAGACAATGGAGAACCACATCCAGAGGTCGACATCTTCAAACTGGTCCGCAGCTCCTACGAG
CL951_1	ATACTTGGACAGTGTGACCAATAAGGACAGCACCCTCCCTCCCATCCCCCACCTGCACTCCTTACTGACAGACAATGGAGAACCACATCCAGAGGTCGACATCTTCAAACTGGTCCGCAGCTCCTACGAG
CL955_1	ATACTTGGACAGTGTGACCAATAAGGACAGCACCCTCCCTCCCATCCCCCACCTGCACTCCTTACTGACAGACAATGGAGAACCACATCCAGAGGTCGACATCTTCAAACTGGTCCGCAGCTCCTACGAG
CL958_1	ATACTTGGACAGTGTGACCAATAAGGACAGCACCCTCCCTCCCATCCCCCACCTGCACTCGTTACTGACTGACAATGGAGAACCACATCCAGAGGTCGACATCTTCAAACTGGTCCGCAGCTCCTATGAG
CL961_2	ATACTTGGACAGTGTGACCAATAAGGACAGCACCCTCCCTCCCATCCCCCACCTGCACTCCTTACTGACAGACAATGGAGAACCACATCCAGAGGTCGACATCTTCAAACTGGTCCGCAGCTCCTACGAG
CL961_3	ATACTTGGACAGTGTGACCAATAAGGACAGCACCCTCCCTCCCATCCCCCACCTGCACTCCTTACTGACAGACAATGGAGAACCACATCCAGAGGTCGACATCTTCAAACTGGTCCGCAGCTCCTACGAG
[Danio_rerio.1.54205436.54204965 123 bp 10180-10302 bp]
CL831_1	GACCCGTTCAGCTCCTGGAACACGGAGGAGAGGGAGAAATTACTGTTGTGTGCCGCCAAGATCTTCCAGATCCAGTTCCCGCTCTACACAGCCTACAAACACAACACACACCCCACCATAGAG
CL839_1	---------------------------------------------------------------------------------------------------------------------------
CL839_3	GACCCGTTCAGCTCCTGGAACACAGAGGAGAGGGAGAAATTACTGCTGTGTGCCGCCAAGATCTTCCAGATCCAGTTCCCCCTCTACACAGCCTACAAACACAACACACACCCTACCATAGAG
CL839_4	--CCCGTTCAGCTCCTGGAACACAGAGGAGAGGGAGAAATTACTGCTGTGTGCCGCCAAGATCTTCCAGATCCAGTTCCCCCTCTACACAGCCTACAAACACAACACACACCCTACCATAGAG
CL839_5	---------------------------------------------------------------------------------------------------------------------------
CL839_6	---------------------------------------------------------------------------------------------------------------------------
CL934_1	---------------------------------------------------------------------------------------------------------------------------
CL934_2	GACCCGTTCAGCTCCTGGAACACAGAGGAGAGGGAGAAATTACTGCTGTGTGCCGCCAAGATCTTCCAGATCCAGTTCCCCCTCTACACAGCCTACAAACACAACACACACCCTACCATAGAG
CL937_2	GACCCGTTCAGCTCCTGGAACACAGAGGAGAGGGAGAAATTACTGCTGTGTGCCGCCAAGATCTTCCAGATCCAGTTCCCCCTCTACACAGCCTACAAACACAACACACACCCCACCATAGAG
CL937_3	GACCCGTTCAGCTCCTGGAACACAGAGGAGAGGGAGAAATTACTGCTGTGTGCCGCCAAGATCTTCCAGATCCAGTTCCCCCTCTACACAGCCTACAAACACAACACACACCCCACCATAGAG
CL938_1	GACCCGTTCAGCTCCTGGAACACAGAGGAGAGGGAGAAATTACTGCTGTGTGCCGCCAAGATCTTCCAGATCCAGTTCCCCCTCTACACAGCCTACAAACACAACACACACCCTACCATAGAG
CL939-1_2	-------------------------------------------------GTGCCGCCAAGATCTTCCAGATCCAGTTCCCCCTCTACACAGCCTACAAACACAACACACACCCCACCATAGAG
CL940_2	GACCCGTTCAGCTCCTGGAACACGGAGGAGAGGGAGAAATTACTGTTGTGTGCCGCCAAGATCTTCCAGATCCAGTTCCCGCTCTACACAGCCTACAAACACAACACACACCCCACCATAGAG
CL940__1	---------------------------------------------------------------------------------------------------------------------------
CL942_1	GACCCGTTCAGCTCCTGGAACACAGAGGAGAGGGAGAAATTACTGCTGTGTGCCGCCAAGATCTTCCAGATCCAGTTCCCCCTCTACACAGCCTACAAACACAACACACACCCTACCATAGAG
CL943_1	---------------------------------------------------------------------------------------------------------------------------
CL944_4	GACCCGTTCAGCTCCTGGAACACAGAGGAGAGGGAGAAATTACTGTTGTGTGCCGCCAAGATCTTCCAGATCCAGTTCCCCCTCTACACAGCCTACAAACACAACACACACCCTACCATAGAG
CL945_3	GACCCGTTCAGCTCCTGGAACACGGAGGAGAGGGAGAAATTACTGTTGTGTGCCGCCAAGATCTTCCAGATCCAGTTCCCGCTCTACACAGCCTACAAACACAACACACACCCCACCATAGAG
CL946	GACCCGTTCAGCTCCTGGAACACAGAGGAGAGGGAGAAATTATTGCTGTGTGCCGCCAAGATCTTCCAGATCCAGTTCCCCCTCTACACAGCCTACAAACACAACACACACCCTACCATAGAG
CL946_2	------------------------GAGGAGAGGGAGAAATTATTGCTGTGTGCCGCCAAGATCTTCCAGATCCAGTTCCCCCTCTACACAGCCTACAAACACAACACACACCCTACCATAGAG
CL947	GACCCGTTCAGCTCCTGGAACACAGAGGAGAGGGAGAAATTACTGTTGTGTGCCGCCAAGATCTTCCAGATCCAGTTCCCCCTCTACACAGCCTACAAACACAACACACACCCTACCATAGAG
CL951_1	-------------------------------------------------------CCAAGATCTTCCAGATCCAGTTCCCCCTCTACACAGCCTACAAACACAACACACACCCTACCATAGAG
CL955_1	GACCCGTTCAGCTCCTGGAACACAGAGGAGAGGGAGAAATTACTGCTGTGTGCCGCCAAGATCTTCCAGATCCAGTTCCCCCTCTACACAGCCTACAAACACAACACACACCCTACCATAGAG
CL958_1	GACCCGTTCAGCTCCTGGAACACGGAGGAGAGGGAGAAATTACTGTTGTGTGCCGCCAAGATCTTCCAGATCCAGTTCCCGCTCTACACAGCCTACAAACACAACACACACCCCACCATAGAG
CL961_2	------------------------GAGGAGAGGGAGAAATTACTGTTGTGTGCTGCCAAGATCTTCCAGATCCAGTTCCCCCTCTACACAGCCTACAAACACAACACACACCCTACCATAGAG
CL961_3	GACCCGTTCAGCTCCTGGAACACAGAGGAGAGGGAGAAATTACTGTTGTGTGCCGCCAAGATCTTCCAGATCCAGTTCCCCCTCTACACAGCCTACAAACACAACACACACCCTACCATAGAG
[Danio_rerio.1.54479483.54478686 793 bp 10303-11095 bp]
CL831_1	GATGAGGAAGACGGCTCCGGCAGCGAGACGAAGACGCTGCGAGGTCACAGCGGCCCCGTGTTTCGTACCGCCTTCCTGACCGACAGCTCCGGCCTGCTCTCCTGCTCTGAGGACACAACCATCCGCTACTGGGACCTGGGTAGCTTCACCAACACAGCGCTCTACCAGGGCCACGCCTACCCGGTGTGGGACGTGGACGTCAGCCCCTGCAGCCTCTACTTCGCCAGCGGCTCCCACGACCGCACGGCCCGCCTCTGGACGTTCTCCCGCACGTACCCGCTGCGGCTCTACGCCGGGCATCTTGCCGACGTCGACTGCGTGAAATTCCATCCCAACTCCAACTACCTGGCCACGGGCTCCACAGACAAGACTGTCCGGCTGTGGAGCACCCAGCAGGGG…
CL839_1	GACGAAGAAGACGGCTCCGGCAGCGAGATAAAGACGCTGCGAGGTCACAGCGGCCCGGTGTTTCGTACCGCCTTCCTGACGGACAGCTCCGGCCTGCTCTCCTGCTCTGAGGACACAACCATCCGCTACTGGGACCTGGGTAGCTTCACCAACACCGCGCTCTACCAGGGCCACGCCTACCCGGTGTGGGACGTGGACGTCAGCCCCTGCAGCCTTTACTTCGCCAGCGGCTCCCACGACCGCACGGCCCGCCTCTGGACGTTCTCCCGCACTTACCCGCTGCGGCTTTACGCCGGGCATCTCGCCGACGTCGACTGTGTGAAATTCCATCCCAACTCCAACTACCTGGCCACCGGCTCCACAGACAAGACTGTCCGGCTGTGGAGCACCCAGCAGGGG…
CL839_3	GACGAAGAAGACAGCTCCGGCAGCGAGATAAAGACGCTGCGAGGTCACAGCGGCCCGGTGTTTCGTACCGCCTTCCTGACGGACAGCTCCGGCCTGCTCTCCTGCTCTGAGGACACAACCATCCGCTACTGGGACCTGGGTAGCTTCACCAACACCGCGCTCTACCAGGGCCACGCCTACCCGGTGTGGGACGTGGACGTCAGCCCCTGCAGCCTTTACTTCGCCAGCGGCTCCCACGACCGCACGGCCCGCCTCTGGACGTTCTCCCGCACTTACCCGCTGCGGCTTTACGCCGGGCATCTCGCCGACGTCGACTGTGTGAAATTCCATCCCAACTCCAACTACCTGGCCACCGGCTCCACAGACAAGACTGTCCGGCTGTGGAGCACCCAGCAGGGG…
CL839_4	GACGAAGAAGACGGCTCCGGCAGCGAGATAAAGACGCTGCGAGGTCACAGCGGCCCGGTGTTTCGTACCGCCTTCCTGACGGACAGCTCCGGCCTGCTCTCCTGCTCTGAGGACACAACCATCCGCTACTGGGACCTGGGTAGCTTCACCAACACCGCGCTCTACCAGGGCCACGCCTACCCGGTGTGGGACGTGGACGTCAGCCCCTGCAGCCTTTACTTCGCCAGCGGCTCCCACGACCGCACGGCCCGCCTCTGGACGTTCTCCCGCACTTACCCGCTGCGGCTTTACGCCGGGCATCTCGCCGACGTCGACTGTGTGAAATTCCATCCCAACTCCAACTACCTGGCCACCGGCTCCACAGACAAGACTGTCCGGCTGTGGAGCACCCAGCAGGGG…
CL839_5	GACGAAGAAGACGGCTCCGGCAGCGAGATAAAGACGCTGCGAGGTCACAGCGGCCCGGTGTTTCGTACCGCCTTCCTGACGGACAGCTCCGGCCTGCTCTCCTGCTCTGAGGACACAACCATCCGCTACTGGGACCTGGGTAGCTTCACCAACACCGCGCTCTACCAGGGCCACGCCTACCCGGTGTGGGACGTGGACGTCAGCCCCTGCAGCCTTTACTTCGCCAGCGGCTCCCACGACCGCACGGCCCGCCTCTGGACGTTCTCCCGCACTTACCCGCTGCGGCTTTACGCCGGGCATCTCGCCGACGTCGACTGTGTGAAATTCCATCCCAACTCCAACTACCTGGCCACCGGCTCCACAGACAAGACTGTCCGGCTGTGGAGCACCCAGCAGGGG…
CL839_6	GACGAAGAAGACGGCTCCGGCAGCGAGATAAAGACGCTGCGAGGTCACAGCGGCCCGGTGTTTCGTACCGCCTTCCTGACGGACAGCTCCGGCCTGCTCTCCTGCTCTGAGGACACAACCATCCGCTACTGGGACCTGGGTAGCTTCACCAACACCGCGCTCTACCAGGGCCACGCCTACCCGGTGTGGGACGTGGACGTCAGCCCCTGCAGCCTTTACTTCGCCAGCGGCTCCCACGACCGCACGGCCCGCCTCTGGACGTTCTCCCGCACTTACCCGCTGCGGCTTTACGCCGGGCATCTCGCCGACGTCGACTGTGTGAAATTCCATCCCAACTCCAACTACCTGGCCACCGGCTCCACAGACAAGACTGTCCGGCTGTGGAGCACCCAGCAGGGG…
CL934_1	GACGAAGAAGACGGCTCCGGCAGCGAGATAAAGACGCTGCGAGGTCACAGCGGCCCGGTGTTTCGTACCGCCTTCCTGACGGACAGCTCCGGCCTGCTCTCCTGCTCTGAGGACACAACCATCCGCTACTGGGACCTGGGTAGCTTCACCAACACCGCGCTCTACCAGGGCCACGCCTACCCGGTGTGGGATGTGGACGTCAGCCCCTGCAGCCTTTACTTCGCCAGCGGCTCCCACGACCGCACGGCCCGCCTCTGGACGTTCTCCCGCACTTACCCGCTGCGGCTTTACGCCGGGCATCTCGCCGACGTCGACTGTGTGAAATTCCATCCCAACTCCAACTACCTGGCCACCGGCTCCACAGACAAGACTGTCCGGCTGTGGAGCACCCAGCAGGGG…
CL934_2	GACGAAGAAGACGGCTCCGGCAGCGAGATAAAGACGCTGCGAGGTCACAGCGGCCCGGTGTTTCGTACCGCCTTCCTGACGGACAGCTCCGGCCTGCTCTCCTGCTCTGAGGACACAACCATCCGCTACTGGGACCTGGGTAGCTTCACCAACACCGCGCTCTACCAGGGCCACGCCTACCCGGTGTGGGATGTGGACGTCAGCCCCTGCAGCCTTTACTTCGCCAGCGGCTCCCACGACCGCACGGCCCGCCTCTGGACGTTCTCCCGCACTTACCCGCTGCGGCTTTACGCCGGGCATCTCGCCGACGTCGACTGTGTGAAATTCCATCCCAACTCCAACTACCTGGCCACCGGCTCCACAGACAAGACTGTCCGGCTGTGGAGCACCCAGCAGGGG…
CL937_2	GACGAAGAAGACGGATCCGGCAGCGAGATAAAGACGCTGCGAGGTCACAGCGGCCCGGTGTTTCGTACCGCCTTCCTGACGGACAGCTCCGGCCTGCTCTCCTGCTCTGAGGACACGACCATCCGCTACTGGGACCTGGGTAGCTTCACCAACACGGCGCTCTACCAGGGCCACGCCTACCCGGTGTGGGATGTGGACGTCAGCCCCTGCAGCCTTTACTTCGCCAGCGGCTCCCACGACCGCACGGCCCGCCTCTGGACGTTCTCCCGCACTTACCCGCTGCGGCTTTACGCCGGGCATCTCGCCGACGTCGACTGTGTGAAATTCCATCCCAACTCCAACTACCTGGCCACCGGCTCCACAGACAAGACTGTCCGGCTGTGGAGCACCCAGCAGGGG…
CL937_3	GACGAAGAAGACGGATCCGGCAGCGAGATAAAGACGCTGCGAGGTCACAGCGGCCCGGTGTTTCGTACCGCCTTCCTGACGGACAGCTCCGGCCTGCTCTCCTGCTCTGAGGACACGACCATCCGCTACTGGGACCTGGGTAGCTTCACCAACACTGCGCTCTACCAGGGCCACGCCTACCCGGTGTGGGATGTGGACGTCAGCCCCTGCAGCCTTTACTTCGCCAGCGGCTCCCACGACCGCACGGCCCGCCTCTGGACGTTCTCCCGCACTTACCCGCTGCGGCTTTACGCCGGGCATCTCGCCGACGTCGACTGTGTGAAATTCCATCCCAACTCCAACTACCTGGCCACCGGCTCCACAGACAAGACTGTCCGGCTGTGGAGCACCCAGCAGGGG…
CL938_1	GACGAAGAAGACGGCTCCGGCAGCGAGATAAAGACGCTGCGAGGTCACAGCGGCCCGGTGTTTCGTACCGCCTTCCTGACGGACAGCTCCGGCCTGCTCTCCTGCTCTGAGGACACAACCATCCGCTACTGGGACCTGGGTAGCTTCACCAACACCGCGCTCTACCAGGGCCACGCCTACCCGGTGTGGGACGTGGACGTCAGCCCCTGCAGCCTTTACTTCGCCAGCGGCTCCCACGACCGCACGGCCCGCCTCTGGACGTTCTCCCGCACTTACCCGCTGCGGCTTTACGCCGGGCATCTCGCCGACGTCGACTGTGTGAAATTCCATCCCAACTCCAACTACCTGGCCACCGGCTCCACAGACAAGACTGTCCGGCTGTGGAGCACCCAGCAGGGG…
CL939-1_2	GACGAAGAAGACGGCTCCGGCAGCGAGATAAAGACGCTGCGAGGTCACAGCGGCCCGGTGTTTCGTACCGCCTTCCTGACGGACAGCTCCGGCCTGCTCTCCTGCTCTGAGGACACGACCATCCGCTACTGGGACCTGGGTAGCTTCACCAACACGGCGCTCTACCAGGGCCACGCCTACCCGGTGTGGGATGTGGACGTCAGCCCCTGCAGCCTTTACTTCGCCAGCGGCTCCCACGACCGCACGGCCCGCCTCTGGACGTTCTCCCGCACTTACCCGCTGCGGCTTTACGCCGGGCATCTCGCCGACGTCGACTGTGTGAAATTCCATCCCAACTCCAACTACCTGGCCACCGGCTCCACAGACAAGACTGTCCGGCTGTGGAGCACCCAGCAGGGG…
CL940_2	-------------------------------------------------------------------------------------------------------------------------------------CCCGGTCTGCCTCTCCAACCCCAGCCCTCCCCCGGCCCCACCCCTCCCCTGTTGGGCCCGTGGCCTCCACCCCCTCCCCCCTTTCCTCCCCCGCCGCCCCCCACGCCCCCCCGCCCCGCCTCTGGACGTTCTCCCGCACGTACCCGCTGCGGCTCTACGCCGGGCATCTTGCCGACGTCGACTGCGTGAAATTCCATCCCAACTCCAACTACCTGGCCACGGGCTCCACAGACAAGACTGTCCGGCTGTGGAGCACCCAGCAGGGG…
CL940__1	---------------------------------------------------------------------------------------------------------------------------------------------------------------------------------------------------------------------------------------------------------------------------------------------------------------------------------------------------------------------------------------------------------------…
CL942_1	GACGAAGAAGACGGCTCCGGCAGCGAGATAAAGACGCTGCGAGGTCACAGCGGCCCGGTGTTTCGTACCGCCTTCCTGACGGACAGCTCCGGCCTGCTCTCCTGCTCTGAGGACACAACCATCCGCTACTGGGACCTGGGTAGCTTCACCAACACCGCGCTCTACCAGGGCCACGCCTACCCGGTGTGGGACGTGGACGTCAGCCCCTGCAGCCTTTACTTCGCCAGCGGCTCCCACGACCGCACGGCCCGCCTCTGGACGTTCTCCCGCACTTACCCGCTGCGGCTTTACGCCGGGCATCTCGCCGACGTCGACTGTGTGAAATTCCATCCCAACTCCAACTACCTGGCCACCGGCTCCACAGACAAGACTGTCCGGCTGTGGAGCACCCAGCAGGGG…
CL943_1	GACGAAGAAGACGGCTCCGGCAGCGAGATAAAGACGCTGCGAGGTCACAGCGGCCCGGTGTTTCGTACCGCCTTCCTGACGGACAGCTCCGGCCTGCTCTCCTGCTCTGAGGACACAACCATCCGCTACTGGGACCTGGGTAGCTTCACCAACACCGCGCTCTACCAGGGCCACGCCTACCCGGTGTGGGACGTGGACGTCAGCCCCTGCAGCCTTTACTTCGCCAGCGGCTCCCACGACCGCACGGCCCGCCTCTGGACGTTCTCCCGCACTTACCCGCTGCGGCTTTACGCCGGGCATCTCGCCGACGTCGACTGTGTGAAATTCCATCCCAACTCCAACTACCTGGCCACCGGCTCCACAGACAAGACTGTCCGGCTGTGGAGCACCCAGCAGGGG…
CL944_4	GACGAAGAAGACGGCTCCGGCAGCGAGATAAAGACGCTGCGAGGTCACAGCGGCCCGGTGTTTCGTACCGCCTTCCTGACGGACAGCTCCGGCCTGCTCTCCTGCTCTGAGGACACGACCATCCGCTACTGGGACCTGGGTAGCTTCACCAACACAGCGCTCTACCAGGGCCACGCCTACCCGGTGTGGGATGTGGACGTCAGCCCCTGCAGCCTTTACTTCGCCAGCGGCTCCCACGACCGCACGGCCCGCCTCTGGACGTTCTCCCGCACTTACCCGCTGCGGCTTTACGCCGGGCATCTCGCCGACGTCGACTGTGTGAAATTCCATCCCAATTCCAACTACCTGGCCACCGGCTCCACAGACAAGACTGTCCGGCTGTGGAGCACCCAGCAGGGG…
CL945_3	GACGAGGAAGACGGCTCCGGCAGCGAGACGAAGACGCTGCGAGGTCACAGCGGCCCCGTGTTTCGTACCGCCTTCCTGACCGACAGCTCCGGGCTGCTCTCCTGCTCTGAGGACACAACCATCCGCTACTGGGACCTGGGCAGCTTCACCAACACAGCGCTCTACCAGGGCCACGCCTACCCGGTGTGGGACGTGGACGTCAGCCCCTGCAGCCTCTACTTCGCCAGCGGCTCCCACGACCGCACGGCCCGCCTCTGGACGTTCTCCCGCACGTACCCGCTGCGGCTCTACGCCGGGCACCTTGCCGACGTCGACTGCGTGAAATTCCATCCCAACTCCAACTACCTGGCCACGGGCTCCACAGACAAGACTGTCCGGCTGTGGAGCACCCAGCAGGGG…
CL946	GACGAAGAAGACGGCTCCGGCAGCGAGATAAAGACGCTGCGAGGTCACAGCGGCCCGGTGTTTCGTACCGCCTTCCTGACGGACAGCTCCGGCCTGCTCTCCTGCTCTGAGGACACGACCATCCGCTACTGGGACCTGGGTAGCTTCACCAACACGGCGCTCTACCAGGGCCACGCCTACCCGGTGTGGGATGTGGACGTCAGCCCCTGCAGCCTTTACTTCGCCAGCGGCTCCCACGACCGCACGGCCCGCCTCTGGACGTTCTCCCGCACTTACCCGCTGCGGCTTTACGCCGGGCATCTCGCCGACGTCGACTGTGTGAAATTCCATCCCAACTCCAACTACCTGGCCACCGGCTCCACAGACAAGACTGTCCGGCTGTGGAGCACCCAGCAGGGG…
CL946_2	GACGAAGAAGACGGCTCCGGCAGCGAGATAAAGACGCTGCGAGGTCACAGCGGCCCGGTGTTTCGTACCGCCTTCCTGACGGACAGCTCCGGCCTGCTCTCCTGCTCTGAGGACACGACCATCCGCTACTGGGACCTGGGTAGCTTCACCAACACGGCGCTCTACCAGGGCCACGCCTACCCGGTGTGGGATGTGGACGTCAGCCCCTGCAGCCTTTACTTCGCCAGCGGCTCCCACGACCGCACGGCCCGCCTCTGGACGTTCTCCCGCACTTACCCGCTGCGGCTTTACGCCGGGCATCTCGCCGACGTCGACTGTGTGAAATTCCATCCCAACTCCAACTACCTGGCCACCGGCTCCACAGACAAGACTGTCCGGCTGTGGAGCACCCAGCAGGGG…
CL947	GACGAAGAAGACGGCTCCGGCAGCGAGATAAAGACGCTGCGAGGTCACAGCGGCCCGGTGTTTCGTACCGCCTTCCTGACGGACAGCTCCGGCCTGCTCTCCTGCTCTGAGGACACAACCATCCGCTACTGGGACCTGGGTAGCTTCACCAACACCGCGCTCTACCAGGGCCACGCCTACCCGGTGTGGGACGTGGACGTCAGCCCCTGCAGCCTTTACTTCGCCAGCGGCTCTCACGACCGCACGGCCCGCCTCTGGACGTTCTCCCGCACTTACCCGCTGCGGCTTTACGCCGGGCATCTCGCCGACGTCGACTGTGTGAAATTCCATCCCAACTCCAACTACCTGGCCACCGGCTCCACAGACAAGACTGTCCGGCTGTGGAGCACCCAGCAGGGG…
CL951_1	GACGAAGAAGACGGCTCCGGCAGCGAGATAAAGACGCTGCGAGGTCACAGCGGCCCGGTGTTTCGTACCGCCTTCCTGACGGACAGCTCCGGCCTGCTCTCCTGCTCTGAGGACACAACCATCCGCTACTGGGACCTGGGTAGCTTCACCAACACCGCGCTCTACCAGGGCCACGCCTACCCGGTGTGGGACGTGGACGTCAGCCCCTGCAGCCTTTACTTCGCCAGCGGCTCCCACGACCGCACGGCCCGCCTCTGGACGTTCTCCCGCACTTACCCGCTGCGGCTTTACGCCGGGCATCTCGCCGACGTCGACTGTGTGAAATTCCATCCCAACTCCAACTACCTGGCCACCGGCTCCACAGACAAGACTGTCCGGCTGTGGAGCACCCAGCAGGGG…
CL955_1	GACGAAGAAGACGGCTCCGGCAGCGAGATAAAGACGCTGCGAGGTCACAGCGGCCCGGTGTTTCGTACCGCCTTCCTGACGGACAGCTCCGGCCTGCTCTCCTGCTCTGAGGACACAACCATCCGCTACTGGGACCTGGGTAGCTTCACCAACACCGCGCTCTACCAGGGCCACGCCTACCCGGTGTGGGACGTGGACGTCAGCCCCTGCAGCCTTTACTTCGCCAGCGGCTCCCACGACCGCACGGCCCGCCTCTGGACGTTCTCCCGCACTTACCCGCTGCGGCTTTACGCCGGGCATCTCGCCGACGTCGACTGTGTGAAATTCCATCCCAACTCCAACTACCTGGCCACCGGCTCCACAGACAAGACTGTCCGGCTGTGGAGCACCCAGCAGGGG…
CL958_1	GACGAGGAAGACGGCTCCGGCAGCGAGACGAAGACGCTGCGAGGTCACAGCGGCCCCGTGTTTCGTACCGCCTTCCTGACCGACAGCTCCGGGCTGCTCTCCTGCTCTGAGGACACAACCATCCGCTACTGGGACCTGGGCAGCTTCACCAACACAGCGCTCTACCAGGGCCACGCCTACCCGGTGTGGGACGTGGACGTCAGCCCCTGCAGCCTCTACTTCGCCAGCGGCTCCCACGACCGCACGGCCCGCCTCTGGACGTTCTCCCGCACGTACCCGCTGCGGCTCTACGCCGGGCACCTTGCCGACGTCGACTGCGTGAAATTCCATCCCAACTCCAACTACCTGGCCACGGGCTCCACAGACAAGACTGTCCGGCTGTGGAGCACCCAGCAGGGG…
CL961_2	GACGAAGAAGACGGCTCCGGCAGCGAGATAAAGACGCTGCGAGGTCACAGCGGCCCGGTGTTTCGTACCGCCTTCCTGACGGACAGCTCCGGCCTGCTCTCCTGCTCTGAGGACACAACCATCCGCTACTGGGACCTGGGTAGCTTCACCAACACCGCGCTCTACCAGGGCCACGCCTACCCGGTGTGGGACGTGGACGTCAGCCCCTGCAGCCTTTACTTCGCCAGCGGCTCTCACGACCGCACGGCCCGCCTCTGGACGTTCTCCCGCACTTACCCGCTGCGGCTTTACGCCGGGCATCTCGCCGACGTCGACTGTGTGAAATTCCATCCCAACTCCAACTACCTGGCCACCGGCTCCACAGACAAGACTGTCCGGCTGTGGAGCACCCAGCAGGGG…
CL961_3	GACGAAGAAGACGGCTCCGGCAGCGAGATAAAGACGCTGCGAGGTCACAGCGGCCCGGTGTTTCGTACCGCCTTCCTGACGGACAGCTCCGGCCTGCTCTCCTGCTCTGAGGACACAACCATCCGCTACTGGGACCTGGGTAGCTTCACCAACACCGCGCTCTACCAGGGCCACGCCTACCCGGTGTGGGACGTGGACGTCAGCCCCTGCAGCCTTTACTTCGCCAGCGGCTCTCACGACCGCACGGCCCGCCTCTGGACGTTCTCCCGCACTTACCCGCTGCGGCTTTACGCCGGGCATCTCGCCGACGTCGACTGTGTGAAATTCCATCCCAACTCCAACTACCTGGCCACCGGCTCCACAGACAAGACTGTCCGGCTGTGGAGCACCCAGCAGGGG…
[Danio_rerio.1.54484479.54484341 137 bp 11096-11232 bp]
CL831_1	ATGAAGCGGGTTCGCACTGAGCAGATCCAGTACGCCGTGACTCAGTACCTGAAGCGGAGGCAGTATGTAGACACCGATGGGTCCCCGAAAGGTGCCAAGCTCTTCCAGTCAGCTGAGGAGATGGCTGCCAGCCTCAC
CL839_1	-----------------------------------------------------------------------------------------------------------------------------------------
CL839_3	ATGAAGCGGGTTCGCACTGAGCAGATCCAGTATGCCGTGACTCAGTACCTGAAGCGGAGGCAGTATGTAGACACTGACGGCTCCCCGAAAGGAGCCAAGCTCTTCCAGTCAGCCGAGGAGATGGCTGCCAGCCTCAC
CL839_4	ATGAAGCGGGTTCGCACTGAGCAGATCCAGTATGCCGTGACTCAGTACCTGAAGCGGAGGCAGTATGTAGACACTGACGGCTCCCCGAAAGGAGCCAAGCTCTTCCAGTCAGCCGAGGAGATGGCTGCCAGCCTCAC
CL839_5	ATGAAGCGGGTTCGCACTGAGCAGATCCAGTATGCCGTGACTCAGTACCTGAAGCGGAGGCAGTATGTAGACACTGACGGCTCCCCGAAAGGAGCCAAGCTCTTCCAGTCAGCCGAGGAGATGGCTGCCAGCCTCAC
CL839_6	ATGAAGCGGGTTCGCACTGAGCAGATCCAGTATGCCGTGACTCAGTACCTGAAGCGGAGGCAGTATGTAGACACTGACGGCTCCCCGAAAGGAGCCAAGCTCTTCCAGTCAGCCGAGGAGATGGCTGCCAGCCTCAC
CL934_1	ATGAAGCGGGTTCGCACTGAGCAGATCCAGTATGCCGTGACTCAGTACCTGAAGCGGAGGCAGTATGTAGACACTGACGGCTCCCCGAAAGGAGCCAAGCTCTTCCAGTCAGCCGAGGAGATGGCTGCCAGCCTCAC
CL934_2	ATGAAGCGGGTTCGCACTGAGCAGATCCAGTATGCCGTGACTCAGTACCTGAAGCGGAGGCAGTATGTAGACACTGACGGCTCCCCGAAAGGAGCCAAGCTCTTCCAGTCAGCCGAGGAGATGGCTGCCAGCCTCAC
CL937_2	ATGAAGCGGGTTCGCACTGAGCAGATCCAGTATGCCGTGACTCAGTACCTGAAGCGGAGGCAGTATGTAGACACTGACGGCTCCCCGAAAGGAGCCAAGCTCTTCCAGTCAGCCGAGGAGATGGCTGCCAGCCTCAC
CL937_3	ATGAAGCGGGTTCGCACTGAGCAGATCCAGTATGCCGTGACTCAGTACCTGAAGCGGAGGCAGTATGTAGACACTGACGGCTCCCCGAAAGGAGCCAAGCTCTTCCAGTCAGCCGAGGAGATGGCTGCCAGCCTCAC
CL938_1	ATGAAGCGGGTTCGCACTGAGCAGATCCAGTATGCCGTGACTCAGTACCTGAAGCGGAGGCAGTATGTAGACACTGACGGCTCCCCGAAAGGAGCCAAGCTCTTCCAGTCAGCCGAGGAGATGGCTGCCAGCCTCAC
CL939-1_2	ATGAAGCGGGTTCGCACTGAGCAGATCCAGTATGCCGTGACTCAGTACCTGAAGCGGAGGCAGTATGTAGACACTGACGGCTCCCCGAAAGGAGCCAAGCTCTTCCAGTCAGCCGAGGAGATGGCTGCCAGCCTCAC
CL940_2	-----------------------------------------------------------------------------------------------------------------------------------------
CL940__1	-----------------------------------------------------------------------------------------------------------------------------------------
CL942_1	ATGAAGCGGGTTCGCACTGAGCAGATCCAGTATGCCGTGACTCAGTACCTGAAGCGGAGGCAGTATGTAGACACTGACGGCTCCCCGAAAGGAGCCAAGCTCTTCCAGTCAGCCGAGGAGATGGCTGCCAGCCTCAC
CL943_1	ATGAAGCGGGTTCGCACTGAGCAGATCCAGTATGCCGTGACTCAGTACCTGAAGCGGAGGCAGTATGTAGACACTGACGGCTCCCCGAAAGGAGCCAAGCTCTTCCAGTCAGCCGAGGAGATGGCTGCCAGCCTCAC
CL944_4	ATGAAGCGGGTTCGCACTGAGCAGATCCAGTATGCCGTGACTCAGTACCTGAAGCGGAGGCAGTATGTAGACACTGACGGCTCCCCGAAAGGAGCCAAGCTCTTCCAGTCAGCCGAGGAGATGGCTGCCAGCCTCAC
CL945_3	ATGAAGCGGGTTCGCACTGAGCAGATCCAGTACGCCGTGACTCAGTACCTGAAGCGGAGGCAGTATGTAGACACCGATGGCTCCCCGAAAGGTGCCAAGCTCTTCCAGTCAGCTGAGGAGATGGCTGCCAGCCTCAC
CL946	ATGAAGCGGGTTCGCACTGAGCAGATCCAGTATGCCGTGACTCAGTACCTGAAGCGGAGGCAGTATGTAGACACTGACGGCTCCCCGAAAGGAGCCAAGCTCTTCCAGTCAGCTGAGGAGATGGCTGCCAGCCTCAC
CL946_2	ATGAAGCGGGTTCGCACTGAGCAGATCCAGTATGCCGTGACTCAGTACCTGAAGCGGAGGCAGTATGTAGACACTGACGGCTCCCCGAAAGGAGCCAAGCTCTTCCAGT----------------------------
CL947	ATGAAGCGGGTTCGCACTGAGCAGATCCAGTATGCCGTGACTCAGTACCTGAAGCGGAGGCAGTATGTAGACACTGACGGCTCCCCGAAAGGAGCCAAGCTCTTCCAGTCAGCCGAGGAGATGGCTGCCAGCCTCAC
CL951_1	ATGAAGCGGGTTCGCACTGAGCAGATCCAGTATGCCGTGACTCAGTACCTGAAGCGGAGGCAGTATGTAGACACTGACGGCTCCCCGAAAGGAGCCAAGCTCTTCCAGTCAGCCGAGGAGATGGCTGCCAGCCTCAC
CL955_1	ATGAAGCGGGTTCGCACTGAGCAGATCCAGTATGCCGTGACTCAGTACCTGAAGCGGAGGCAGTATGTAGACACTGACGGCTCCCCGAAAGGAGCCAAGCTCTTCCAGTCAGCCGAGGAGATGGCTGCCAGCCTCAC
CL958_1	ATGAAGCGGGTTCGCACTGAGCAGATCCAGTACGCCGTGACTCAGTACCTGAAGCGGAGGCAGTATGTAGACACCGATGGCTCCCCGAAAGGTGCCAAGCTCTTCCAGTCAGCTGAGGAGATGGCTGCCAGCCTCAC
CL961_2	ATGAAGCGGGTTCGCACTGAGCAGATCCAGTATGCCGTGACTCAGTACCTGAAGCGGAGGCAGTATGTAGACACTGACGGCTCCCCGAAAGGAGCCAAGCTCTTCCAGTCAGCCGAGGAGATGGCTGCCAGCCTCAC
CL961_3	ATGAAGCGGGTTCGCACTGAGCAGATCCAGTATGCCGTGACTCAGTACCTGAAGCGGAGGCAGTATGTAGACACTGACGGCTCCCCGAAAGGAGCCAAGCTCTTCCAGTCAGCCGAGGAGATGGCTGCCAGCCT---
[Danio_rerio.1.54644075.54644233 159 bp 11233-11391 bp]
CL831_1	GTGGTGAGTGTCTGGAGCATGGCTTTGTGCTGAACAGCAGGTACCAGGTGGTGTACCCGTTCCCCACTTTCCAGCCAGCTTTCCAGCTGAAGAAGGACCAGGTCATCCTGTTAAACACTAGCTACTCTCTGGTGGCCTGTGGCATCTCACTCTGTCCAG
CL839_1	GTGGTGAGTGTCTGGAGCATGGCTATGTGCTCAACAGCAGGTACCAGGTGGTGTACCCATTCCCCACTTTCCAGCCAGCTTTCCAGCTGAAGAAGGACCAGGTCATCCTGTTAAACACTAGCTACTCGCTGGTGGCCTGTGGCATCTCACTCTGTCCAG
CL839_3	---------------------------------------------------------------------------------------------------------------------------------------------------------------
CL839_4	---------------------------------------------------------------------------------------------------------------------------------------------------------------
CL839_5	GTGGTGAGTGTCTGGAGCATGGCTATGTGCTCAACAGCAGGTACCAGGTGGTGTACCCATTCCCCACTTTCCAGCCAGCTTTCCAGCTGAAGAAGGACCAGGTCATCCTGTTAAACACTAGCTACTCGCTGGTGGCCTGTGGCATCTCACTCTGTCCAG
CL839_6	---------------------------------------------------------------------------------------------------------------------------------------------------------------
CL934_1	GTGGTGAGTGTCTGGAGCATGGCTATGTGCTCAACAGCAGGTACCAGGTGGTGTACCCGTTCCCCACTTTCCAGCCAGCTTTCCAGCTGAAGAAGGACCAGGTCATCCTGTTAAACACTAGCTATTCGCTGGTGGCCTGTGGCATCTCACTCTGTCCAG
CL934_2	GTGGTGAGTGTCTGGAGCATGGCTATGTGCTCAACAGCAGGTACCAGGTGGTGTACCCGTTCCCCACTTTCCAGCCAGCTTTCCAGCTGAAGAAGGACCAGGTCATCCTGTTAAACACTAGCTATTCGCTGGTGGCCTGTGGCATCTCACTCTGTCCAG
CL937_2	GTGGTGAGTGTCTGGAGCATGGCTATGTGCTCAACAGCAGGTACCAGGTGGTGTACCCGTTCCCCACTTTCCAGCCAGCTTTCCAGCTGAAGAAGGACCAGGTCATCCTGTTAAACACTAGCTACTCGCTGGTGGCCTGTGGCATCTCACTCTGTCCAG
CL937_3	GTGGTGAGTGTCTGGAGCATGGCTATGTGCTCAACAGCAGGTACCAGGTGGTGTACCCGTTCCCCACTTTCCAGCCAGCTTTCCAGCTGAAGAAGGACCAGGTCATCCTGTTAAACACTAGCTACTCGCTGGTGGCCTGTGGCATCTCACTCTGTCCAG
CL938_1	---------------------------------------------------------------------------------------------------------------------------------------------------------------
CL939-1_2	GTGGTGAGTGTCTGGAGCATGGCTATGTGCTCAACAGCAGGTACCAGGTGGTGTACCCGTTCCCCACTTTCCAGCCAGCTTTCCAGCTGAAGAAGGACCAGGTCATCCTGTTAAACACTAGCTACTCGCTGGTGGCCTGTGGCATCTCACTCTGTCCAG
CL940_2	GTGGTGAGTGTCTGGAGCATGGCTTTGTGCTGAACAGCAGGTACCAGGTGGTGTACCCGTTCCCCACTTTCCAGCCAGCTTTCCAGCTGAAGAAGGACCAGGTCATCCTGTTAAACACTAGCTACTCTCTGGTGGCCTGTGGCATCTCACTCTGTCCAG
CL940__1	---------------------------------------------------------------------------------------------------------------------------------------------------------------
CL942_1	---------------------------------------------------------------------------------------------------------------------------------------------------------------
CL943_1	---------------------------------------------------------------------------------------------------------------------------------------------------------------
CL944_4	GTGGTGAGTGTCTGGAGCATGGCTATGTGCTCAACAGCAGGTACCAGGTGGTGTACCCGTTCCCCACTTTCCAGCCAGCTTTCCAGCTGAAGAAAGACCAGGTCATCCTGTTAAACACTAGCTACTCGCTGGTGGCCTGTGGCATCTCACTCTGTCCAG
CL945_3	GTGGTGAGTGTCTGGAGCATGGCTTTGTGCTGAACAGCAGGTACCAGGTGGTGTACCCGTTCCCCACTTTCCAGCCAGCTTTCCAGCTGAAGAAGGACCAGGTCATCCTGTTAAACACTAGCTACTCTCTGGTGGCCTGTGGCATTTCACTCTGTCCAG
CL946	GTGGTGAGTGTCTGGAGCATGGCTATGTGCTCAACAGCAGGTACCAGGTGGTGTACCCGTTCCCCACTTTCCAGCCAGCTTTCCAGCTGAAGAAGGACCAGGTCATCCTGTTAAACACTAGCTACTCGCTGGTGGCCTGTGGCATCTCACTCTGTCCAG
CL946_2	---------------------------------------------------------------------------------------------------------------------------------------------------------------
CL947	GTGGTGAGTGTCTGGAGCATGGCTATGTGCTCAACAGCAGGTACCAGGTGGTGTACCCGTTCCCCACTTTCCAGCCAGCTTTCCAGCTGAAGAAGGACCAGGTCATCCTGTTAAACACTAGCTACTCGCTGGTGGCCTGTGGCATCTCACTCTGTCCAG
CL951_1	-------------------------------------------------------------------------------------------------------------GTTAAACACTAGCTACTCGCTGGTGGCCTGTGGCATCTCACTCTGTCCAG
CL955_1	---------------------------------------------------------------------------------------------------------------------------------------------------------------
CL958_1	GTGGTGAGTGTCTGGAGCATGGCTTTGTGCTGAACAGCAGGTACCAGGTGGTGTACCCGTTCCCCACTTTCCAGCCAGCTTTCCAGCTGAAGAAGGACCAGGTCATCCTGTTAAACACTAGCTACTCTCTGGTGGCCTGTGGCATTTCACTCTGTCCAG
CL961_2	GTGGTGAGTGTCTGGAGCATGGCTATGTGCTCAACAGCAGGTACCAGGTGGTGTACCCGTTCCCCACTTTCCAGCCAGCTTTCCAGCTGAAGAAGGACCAGGTCATCCTGTTAAACACTAGCTACTCGCTGGTGGCCTGTGGCATCTCACTCTGTCCAG
CL961_3	GTGGTGAGTGTCTGGAGCATGGCTATGTGCTCAACAGCAGGTACCAGGTGGTGTACCCGTTCCCCACTTTCCAGCCAGCTTTCCAGCTGAAGAAGGACCAGGTCATCCTGTTAAACACTAGCTACTCGCTGGTGGCCTGTGGCATCTCACTCTGTCCAG
[Danio_rerio.1.54754556.54754699 144 bp 11392-11535 bp]
CL831_1	GCCATGTCGTCCGCCAATGAGGTGGTGTCCTATGAAATCGTCCTCTCCATCACCAGACTGATCAAGAAGTACGGCAAAGAGCTGCAGGTGGTCACCTGGGACATCCTGCTGGGAATCATAGAGCGACTGCTACAGCAGATCCAG
CL839_1	GCCATGTCGTGTGCCAATGAGGTGGTGTCCTATGAAATCGTCCTCTCCATCACCAGACTAATCAAGAAGTATGGCAAGGAGCTGCAGGTGGTCACCTGGGACATCCTGCTGGGAATCATAGAGCGACTGCTGCAGCAGATCCAG
CL839_3	GCCATGTCGTGTGCCAATGAGGTGGTGTCCTATGAAATCGTCCTCTCCATCACCAGACTAATCAAGAAGTATGGCAAGGAGCTGCAGGTGGTCACCTGGGACATCCTGCTGGGAATCATAGAGCGACTGCTGCAGCAGATCCAG
CL839_4	GCCATGTCGTGTGCCAATGAGGTGGTGTCCTATGAAATCGTCCTCTCCATCACCAGACTAATCAAGAAGTATGGCAAGGAGCTGCAGGTGGTCACCTGGGACATCCTGCTGGGAATCATAGAGCGACTGCTGCAGCAGATCCAG
CL839_5	GCCATGTCGTGTGCCAATGAGGTGGTGTCCTATGAAATCGTCCTCTCCATCACCAGACTAATCAAGAAGTATGGCAAGGAGCTGCAGGTGGTCACCTGGGACATCCTGCTGGGAATCATAGAGCGACTGCTGCAGCAGATCCAG
CL839_6	GCCATGTCGTGTGCCAATGAGGTGGTGTCCTATGAAATCGTCCTCTCCATCACCAGACTAATCAAGAAGTATGGCAAGGAGCTGCAGGTGGTCACCTGGGACATCCTGCTGGGAATCATAGAGCGACTGCTGCAGCAGATCCAG
CL934_1	GCCATGTCGTGTGCCAATGAGGTGGTGTCCTATGAAATCGTCCTCTCCATCACCAGACTAATCAAGAAGTACGGCAAGGAGCTGCAGGTGGTCACCTGGGACATCCTGCTGGGAATCATAGAGCGACTGCTGCAGCAGATCCAG
CL934_2	GCCATGTCGTGTGCCAATGAGGTGGTGTCCTATGAAATCGTCCTCTCCATCACCAGACTAATCAAGAAGTACGGCAAGGAGCTGCAGGTGGTCACCTGGGACATCCTGCTGGGAATCATAGAGCGACTGCTGCAGCAGATCCAG
CL937_2	GCCATGTCGTGTGCCAATGAGGTGGTGTCCTATGAAATCGTCCTCTCCATCACCAGACTAATCAAGAAGTACGGCAAGGAGCTGCAGGTGGTCACCTGGGACATCCTGCTGGGAATCATAGAGCGACTGCTGCAGCAGATCCAG
CL937_3	GCCATGTCGTGTGCCAATGAGGTGGTGTCCTATGAAATCGTCCTCTCCATCACCAGACTAATCAAGAAGTACGGCAAGGAGCTGCAGGTGGTCACCTGGGACATCCTGCTGGGAATCATAGAGCGACTGCTGCAGCAGATCCAG
CL938_1	GCCATGTCGTGTGCCAATGAGGTGGTGTCCTATGAAATCGTCCTCTCCATCACCAGACTAATCAAGAAGTATGGCAAGGAGCTGCAGGTGGTCACCTGGGACATCCTGCTGGGAATCATAGAGCGACTGCTGCAGCAGATCCAG
CL939-1_2	GCCATGTCGTGTGCCAATGAGGTGGTGTCCTATGAAATCGTCCTCTCCATCACCAGACTAATCAAGAAGTACGGCAAGGAGCTGCAGGTGGTCACCTGGGACATCCTGCTGGGAATCATAGAGCGACTGCTGCAGCAGATCCAG
CL940_2	GCCATGTCGTCCGCCAATGAGGTGGTGTCCTATGAAATCGTCCTCTCCATCACCAGACTGATCAAGAAGTACGGCAAAGAGCTGCAGGTGGTCACCTGGGACATCCTGCTGGGAATCATAGAGCGACTGCTACAGCAGATCCAG
CL940__1	------------------------------------------------------------------------------------------------------------------------------------------------
CL942_1	GCCATGTCGTGTGCCAATGAGGTGGTGTCCTATGAAATCGTCCTCTCCATCACCAGACTAATCAAGAAGTATGGCAAGGAGCTGCAGGTGGTCACCTGGGACATCCTGCTGGGAATCATAGAGCGACTGCTGCAGCAGATCCAG
CL943_1	GCCATGTCGTGTGCCAATGAGGTGGTGTCCTATGAAATCGTCCTCTCCATCACCAGACTAATCAAGAAGTATGGCAAGGAGCTGCAGGTGGTCACCTGGGACATCCTGCTGGGAATCATAGAGCGACTGCTGCAGCAGATCCAG
CL944_4	GCCATGTCGTGTGCCAATGAGGTGGTGTCCTATGAAATCGTCCTCTCCATCACCAGACTAATCAAGAAGTACGGCAAGGAGCTGCAGGTGGTCACCTGGGACATCCTGCTGGGAATCATAGAGCGACTGCTGCAGCAGATCCAG
CL945_3	GCCATGTCGTCCGCCAATGAGGTGGTTTCCTATGAAATCGTCCTCTCCATCACCAGACTGATCAAGAAGTACGGCAAAGAGCTGCAGGTGGTCACCTGGGACATCCTGCTGGGAATCATAGAGCGACTGCTGCAGCAGATCCAG
CL946	GCCATGTCGTGTGCCAATGAGGTGGTGTCCTATGAAATCGTCCTCTCCATCACCAGACTAATCAAGAAGTACGGCAAGGAGCTGCAGGTGGTCACCTGGGACATCCTGCTGGGAATCATAGAGCGACTGCTGCAGCAGATCCAG
CL946_2	------------------------------------------------------------------------------------------------------------------------------------------------
CL947	GCCATGTCGTGTGCCAATGAGGTGGTGTCCTATGAAATCGTCCTCTCCATCACCAGACTAATCAAGAAGTATGGCAAGGAGCTGCAGGTGGTCACCTGGGACATCCTGCTGGGAATCATAGAGCGACTGCTGCAGCAGATCCAG
CL951_1	GCCATGTCGTGTGCCAATGAGGTGGTGTCCTATGAAATCGTCCTCTCCATCACCAGACTAATCAAGAAGTATGGCAAGGAGCTGCAGGTGGTCACCTGGGACATCCTGCTGGGAATCATAGAGCGACTGCTGCAGCAGATCCAG
CL955_1	-------------------------------------------------------GACTAATCAAGAAGTATGGCAAGGAGCTGCAGGTGGTCACCTGGGACATCCTGCTGGGAATCATAGAGCGACTGCTGCAGCAGATCCAG
CL958_1	GCCATGTCGTCCGCCAATGAGGTGGTTTCCTATGAAATCGTCCTCTCCATCACCAGACTGATCAAGAAGTACGGCAAAGAGCTGCAGGTGGTCACCTGGGACATCCTGCTGGGAATCATAGAGCGACTTCTGCAGCAGATCCAG
CL961_2	GCCATGTCGTGTGCCAATGAGGTGGTGTCCTATGAAATCGTCCTCTCCATCACCAGACTAATCAAGAAGTATGGCAAGGAGCTGCAGGTGGTCACCTGGGACATCCTGCTGGGAATCATAGAGCGACTGCTGCAGCAGATCCAG
CL961_3	GCCATGTCGTGTGCCAATGAGGTGGTGTCCTATGAAATCGTCCTCTCCATCACCAGACTAATCAAGAAGTATGGCAAGGAGCTGCAGGTGGTCACCTGGGACATCCTGCTGGGAATCATAGAGCGACTGCTGCAGCAGATCCAG
[Danio_rerio.1.582997.582839 159 bp 11536-11694 bp]
CL831_1	---------------------------------------------------------------------------------------------------------------------------------------------------------------
CL839_1	TCCTGTGAAAATGCCATTGTCTGCTGGAAACCAGGAAAGATGGAGGACGACCTCGATCACATTAAACCGAATGAGTCAAATGTGACGATTCTGGGACGCTTTGATTACAGCCAGTGTGACATTTGGTACATGCGCTTCTCCATGGACTTCTGGCAGAAG
CL839_3	TCCTGTGAAAATGCCATTGTCTGCTGGAAACCAGGAAAGATGGAGGACGACCTCGATCACATTAAACCGAATGAGTCAAATGTGACGATTCTGGGACGCTTTGATTACAGCCAGTGTGACATTTGGTACATGCGCTTCTCCATGGACTTCTGGCAGAAG
CL839_4	TCCTGTGAAAATGCCATTGTCTGCTGGAAACCAGGAAAGATGGAGGACGACCTCGATCACATTAAACCGAATGAGTCAAATGTGACGATTCTGGGACGCTTTGATTACAGCCAGTGTGACATTTGGTACATGCGCTTCTCCATGGACTTCTGGCAGAAG
CL839_5	TCCTGTGAAAATGCCATTGTCTGCTGGAAACCAGGAAAGATGGAGGACGACCTCGATCACATTAAACCGAATGAGTCAAATGTGACGATTCTGGGACGCTTTGATTACAGCCAGTGTGACATTTGGTACATGCGCTTCTCCATGGACTTCTGGCAGAAG
CL839_6	---------------------------------------------------------------------------------------------------------------------------------------------------------------
CL934_1	TCCTGTGAAAATGCCATTGTCTGCTGGAAACCAGGAAAGATGGAGGACGACCTCGATCACATTAAACCAAATGAGTCAAATGTGACGATTCTGGGACGCTTTGATTACAGCCAGTGTGACATTTGGTACATGCGCTTCTCCATGGACTTCTGGCAGAAG
CL934_2	---------------------------------------------------------------------------------------------------------------------------------------------------------------
CL937_2	---------------------------------------------------------------------------------------------------------------------------------------------------------------
CL937_3	TCCTGTGAAAATGCCATTGTCTGCTGGAAACCAGGAAAGATGGAGGACGACCTCGATCACATTAAACCGAATGAGTCAAATGTGACGATTCTGGGACGCTTCGATTACAGCCAGTGTGACATTTGGTACATGCGCTTCTCTATGGACTTCTGGCAGAAG
CL938_1	TCCTGTGAAAATGCCATTGTCTGCTGGAAACCAGGAAAGATGGAGGACGACCTCGATCACATTAAACCGAATGAGTCAAATGTGACGATTCTGGGACGCTTTGATTACAGCCAGTGTGACATTTGGTACATGCGCTTCTCCATGGACTTCTGGCAGAAG
CL939-1_2	---------------------------------------------------------------------------------------------------------------------------------------------------------------
CL940_2	TCCTGTGAAAATGCCATTGTCTGCTGGAAACCAGGAAAGATGGAGGACGACCTCGATCGCATTAAACCGAATGAGTCAAATGTGACGATTCTAGGACGCTTTGATTACAGCCAGTGTGACATTTGGTACATGCGCTTCTCCATGGACTTCTGGCAGAAG
CL940__1	---------------------------------------------------------------------------------------------------------------------------------------------------------------
CL942_1	TCCTGTGAAAATGCCATTGTCTGCTGGAAACCAGGAAAGATGGAGGACGACCTCGATCACATTAAACCGAATGAGTCAAATGTGACGATTCTGGGACGCTTTGATTACAGCCAGTGTGACATTTGGTACATGCGCTTCTCCATGGACTTCTGGCAGAAG
CL943_1	TCCTGTGAAAATGCCATTGTCTGCTGGAAACCAGGAAAGATGGAGGACGACCTCGATCACATTAAACCGAATGAGTCAAATGTGACGATTCTGGGACGCTTTGATTACAGCCAGTGTGACATTTGGTACATGCGCTTCTCCATGGACTTCTGGCAGAAG
CL944_4	TCCTGTGAAAATGCCATTGTCTGCTGGAAACCAGGAAAGATGGAGGACGACCTCGATCACATTAAACCGAATGAGTCAAATGTGACGATTCTGGGACGCTTTGATTACAGCCAGTGTGACATTTGGTACATGCGCTTCTCCATGGACTTCTGGCAGAAG
CL945_3	TCCTGTGAAAATGCCATTGTCTGCTGGAAACCAGGAAAGATGGAGGACGACCTCGATCGCATTAAACCGAACGAGTCAAATGTGACGATTCTGGGACGCTTTGATTACAGCCAGTGTGACATTTGGTACATGCGCTTCTCCATGGACTTCTGGCAGAAG
CL946	TCCTGTGAAAATGCCATTGTCTGCTGGAAACCAGGAAAGATGGAGGACGACCTCGATCACATTAAACCGAATGAGTCAAATGTGACGATTCTGGGACGCTTTGATTACAGCCAGTGTGACATTTGGTACATGCGCTTCTCTATGGACTTCTGGCAGAAG
CL946_2	TCCTGTGAAAATGCCATTGTCTGCTGGAAACCAGGAAAGATGGAGGACGACCTCGATCACATTAAACCGAATGAGTCAAATGTGACGATTCTGGGACGCTTTGATTACAGCCAGTGTGACATTTGGTACATGCGCTTCT--------------------
CL947	------------------------TGGAAACCAGGAAAGATGGAGGACGACCTCGATCACATTAAACCGAATGAGTCAAATGTGACGATTCTGGGACGCTTTGATTACAGCCAGTGTGACATTTGGTACATGCGCTTCTCCATGGACTTCTGGCAGAAG
CL951_1	---------------------------------------------------------------------------------------------------------------------------------------------------------------
CL955_1	TCCTGTGAAAATGCCATTGTCTGCTGGAAACCAGGAAAGATGGAGGACGACCTCGATCACATTAAACCGAATGAGTCAAATGTGACGATTCTGGGACGCTTTGATTACAGCCAGTGTGACATTTGGTACATGCGCTTCTCCATGGACTTCTGGCAGAAG
CL958_1	TCCTGTGAAAATGCCATTGTCTGCTGGAAACCAGGAAAGATGGAGGACGACCTCGATCGCATTAAACCGAACGAGTCAAATGTGACGATTCTGGGACGCTTTGATTACAGCCAGTGTGACATTTGGTACATGCGCTTCTCCATGGACTTCTGGCAGAAG
CL961_2	TCCTGTGAAAATGCCATTGTCTGCTGGAAACCAGGAAAGATGGAGGACGATCTCGATCACATTAAACCGAATGAGTCAAATGTGACGATTCTGGGACGCTTTGATTACAGCCAGTGTGACATTTGGTACATGCGCTTCTCCATGGACTTCTGGCAGAAG
CL961_3	TCCTGTGAAAATGCCATTGTCTGCTGGAAACCAGGAAAGATGGAGGACGACCTCGATCACATTAAACCGAATGAGTCAAATGTGACGATTCTGGGACGCTTTGATTACAGCCAGTGTGACATTTGGTACATGCGCTTCTCCATGGACTTCTGGCAGAAG
[Danio_rerio.1.60038803.60039032 135 bp 11695-11829 bp]
CL831_1	ACATGCAAGGCGTTCCAAGATGACATGGTGAAGTACCTGACCACTTACCTGGAGCCTTGGTTCAAAACCCCAAACTGTGCTACCTACCAGATCGCCTTCAAGGCCCGCAACAGCAGCCACAACAAGAGAGACGAA
CL839_1	ACATGCAAGGCCTTCCAGGATGACATGGTGAAGTACCTGACCACTTACCTGGAGCCTTGGTTCAAAACCCCAAACTGTGCTACCTACCAGATCGCCTTCAAGGCCCGCAACAGCAGCCACAACAAGAGAGACGAA
CL839_3	ACATGCAAGGCCTTCCAGGATGACATGGTGAAGTACCTGACCACTTACCTGGAGCCTTGGTTCAAAACCCCAAACTGTGCTACCTACCAGATCGCCTTCAAGGCCCGCAACAGCAGCCACAACAAGAGAGACGAA
CL839_4	ACATGCAAGGCCTTCCAGGATGACATGGTGAAGTACCTGACCACTTACCTGGAGCCTTGGTTCAAAACCCCAAACTGTGCTACCTACCAGATCGCCTTCAAGGCCCGCAACAGCAGCCACAACAAGAGAGACGAA
CL839_5	ACATGCAAGGCCTTCCAGGATGACATGGTGAAGTACCTGACCACTTACCTGGAGCCTTGGTTCAAAACCCCAAACTGTGCTACCTACCAGATCGCCTTCAAGGCCCGCAACAGCAGCCACAACAAGAGAGACGAA
CL839_6	ACATGCAAGGCCTTCCAGGATGACATGGTGAAGTACCTGACCACTTACCTGGAGCCTTGGTTCAAAACCCCAAACTGTGCTACCTACCAGATCGCCTTCAAGGCCCGCAACAGCAGCCACAACAAGAGAGACGAA
CL934_1	ACATGCAAGGCCTTTCAGGATGACATGGTGAAGTACCTGACCACTTATCTGGAGCCTTGGTTCAAAACCCCAAACTGTGCTACCTACCAGATCGCCTTCAAGGCCCGCAACAGCAGCCACAACAAGAGAGACGAA
CL934_2	ACATGCAAGGCCTTTCAGGATGACATGGTGAAGTACCTGACCACTTATCTGGAGCCTTGGTTCAAAACCCCAAACTGTGCTACCTACCAGATCGCCTTCAAGGCCCGCAACAGCAGCCACAACAAGAGAGACGAA
CL937_2	---------GCCTTCCAGGATGACATGGTGAAGTACCTGACCACTTACCTGGAGCCTTGGTTCAAAACCCCAAACTGTGCTACCTACCAGATCGCCTTCAAGGCCCGCAACAGCAGCCACAACAAGAGAGACGAA
CL937_3	ACATGCAAGGCCTTCCAGGATGACATGGTGAAGTACCTGACCACTTACCTGGAGCCTTGGTTCAAAACCCCAAACTGTGCTACCTACCAGATCGCCTTCAAGGCCCGCAACAGCAGCCACAACAAGAGAGACGAA
CL938_1	ACATGCAAGGCCTTCCAGGATGACATGGTGAAGTACCTGACCACTTACCTGGAGCCTTGGTTCAAAACCCCAAACTGTGCTACCTACCAGATCGCCTTCAAGGCCCGCAACAGCAGCCACAACAAGAGAGACGAA
CL939-1_2	ACATGCAAGGCCTTCCAGGATGACATGGTGAAGTACCTGACCACTTACCTGGAGCCTTGGTTCAAAACCCCAAACTGTGCTACCTACCAGATCGCCTTCAAGGCCCGCAACAGCAGCCACAACAAGAGAGACGAA
CL940_2	ACATGCAAGGCGTTCCAAGATGACATGGTGAAGTACCTGACCACTTACCTGGAGCCTTGGTTCAAAACCCCAAACTGTGCTACCTACCAGATCGCCTTCAAGGCCCGCAACAGCAGCCACAACAAGAGAGACGAA
CL940__1	---------------------------------------------------------------------------------------------------------------------------------------
CL942_1	ACATGCAAGGCCTTCCAGGATGACATGGTGAAGTACCTGACCACTTACCTGGAGCCTTGGTTCAAAACCCCAAACTGTGCTACCTACCAGATCGCCTTCAAGGCCCGCAACAGCAGCCACAACAAGAGAGACGAA
CL943_1	ACATGCAAGGCCTTCCAGGATGACATGGTGAAGTACCTGACCACTTACCTGGAGCCTTGGTTCAAAACCCCAAACTGTGCTACCTACCAGATCGCCTTCAAGGCCCGCAACAGCAGCCACAACAAGAGAGACGAA
CL944_4	ACATGCAAGGCCTTCCAGGATGACATGGTGAAGTACCTGACCACTTACCTGGAGCCTTGGTTCAAAACCCCAAACTGTGCTACCTACCAGATTGCCTTCAAGGCCCGCAACAGCAGCCACAACAAGAGAGACGAA
CL945_3	ACATGCAAGGCCTTCCAAGATGACATGGTGAAGTACCTGACCACTTACCTGGAGCCTTGGTTCAAAACCCCAAACTGTGCTACCTACCAGATCGCCTTCAAGGCCCGCAACAGCAGCCACAACAAGAGAGACGAA
CL946	ACATGCAAGGCCTTCCAGGATGACATGGTGAAGTACCTGACCACTTACCTGGAGCCTTGGTTCAAAACCCCAAACTGTGCTACCTACCAGATCGCCTTCAAGGCCCGCAACAGCAGCCACAACAAGAGAGACGAA
CL946_2	ACATGCAAGGCCTTCCAGGATGACATGGTGAAGTACCTGACCACTTACCTGGAGCCTTGGTTCAAAACCCCAAACTGTGCTACCTACCAGATCGCCTTCAAGGCCCGCAACAGCAGCCACAACAAGAGAGACGAA
CL947	---------------------------------------------------------------------------------------------------------------------------------------
CL951_1	ACATGCAAGGCCTTCCAGGATGACATGGTGAAGTACCTGACCACTTACCTGGAGCCTTGGTTCAAAACCCCAAACTGTGCTACCTACCAGATCGCCTTCAAGGCCCGCAACAGCAGCCACAACAAGAGAGACGAA
CL955_1	ACATGCAAGGCCTTCCAGGATGACATGGTGAAGTACCTGACCACTTACCTGGAGCCTTGGTTCAAAACCCCAAACTGTGCTACCTACCAGATCGCCTTCAAGGCCCGCAACAGCAGCCACAACAAGAGAGACGAA
CL958_1	ACATGCAAGGCCTTCCAAGATGACATGGTGAAGTACCTGACCACTTACCTGGAGCCTTGGTTCAAAACCCCAAACTGTGCTACCTACCAGATCGCCTTCAAGGCCCGCAACAGCAGCCACAACAAGAGAGACGAA
CL961_2	ACATGCAAGGCCTTCCAGGATGACATGGTGAAGTACCTGACCACTTACCTGGAGCCTTGGTTCAAAACCCCAAACTGTGCTACCTACCAGATCGCCTTCAAGGCCCGCAACAGCAGCCACAACAAGCGAGATGAA
CL961_3	ACATGCAAGGCCTTCCAGGATGACATGGTGAAGTACCTGACCACTTACCTGGAGCCTTGGTTCAAAACCCCAAACTGTGCTACCTACCAGATCGCCTTCAAGGCCCGCAACAGCAGCCACAACAAGCGAGATGAA
[Danio_rerio.1.60065251.60064775 320 bp 11830-12149 bp]
CL831_1	GGTGGAGGGAGACCCTGTAGTGATAAAAGCAGATGGTTTTCCCACCTATCACCTTGCGAACATAGTAGATGATCATCACATGCGGATCAGCCATGTGCTGCGGGGTTCCGAGTGGCTCATCTCCACCTCCAAACATCTCCTCATGTACCGTGCTCTTGGATGGCAGCCGCCCACGTTCGGACATCTGCCGCTTCTGATGAACAAAGATGGCAGTAAACTGTCCAAACGGCAGGGGGATATATTCATTCAAAGCTTCCAGAGAGACGGAGTCCTGCCAGAGGCTCTGCTGGATATCACCACCAACTGTGGATCTGGATTCA
CL839_1	GGTGGAGGGAGACCCTGTAGTGATAAAAGCAGATGGTTTTCCCACGTACCACCTTGCTAACATAGTAGATGATCATTACATGAGGATCAGCCATGTGCTGCGGGGGTCTGAGTGGCTCATCTCCACCTCCAAACATCTCCTCATGTACCGTGCTCTTGGATGGCAGCCGCCCACGTTCGGACATCTGCCGCTTCTGATGAACAAAGATGGCAGTAAACTGTCCAAAAGGCAGGGGGATATATTCATTCAAAGCTTCCAGAGAGACGGAGTCCTGCCAGAGGCTCTGCTGGACATCACAACCAACTGTGGATCTGGATTCA
CL839_3	GGTGGAGGGAGACCCTGTAGTGATAAAAGCAGATGGTTTTCCCACGTACCACCTTGCTAACATAGTAGATGATCATTACATGAGGATCAGCCATGTGCTGCGGGGGTCTGAGTGGCTCATCTCCACCTCCAAACATCTCCTCATGTACCGTGCTCTTGGATGGCAGCCGCCCACGTTCGGACATCTGCCGCTTCTGATGAACAAAGATGGCAGTAAACTGTCCAAAAGGCAGGGGGATATATTCATTCAAAGCTTCCAGAGAGACGGAGTCCTGCCAGAGGCTCTGCTGGACATCACAACCAACTGTGGATCTGGATTCA
CL839_4	GGTGGAGGGAGACCCTGTAGTGATAAAAGCAGATGGTTTTCCCACGTACCACCTTGCTAACATAGTAGATGATCATTACATGAGGATCAGCCATGTGCTGCGGGGGTCTGAGTGGCTCATCTCCACCTCCAAACATCTCCTCATGTACCGTGCTCTTGGATGGCAGCCGCCCACGTTCGGACATCTGCCGCTTCTGATGAACAAAGATGGCAGTAAACTGTCCAAAAGGCAGGGGGATATATTCATTCAAAGCTTCCAGAGAGACGGAGTCCTGCCAGAGGCTCTGCTGGACATCACAACCAACTGTGGATCTGGATTCA
CL839_5	GGTGGAGGGAGACCCTGTAGTGATAAAAGCAGATGGTTTTCCCACGTACCACCTTGCTAACATAGTAGATGATCATTACATGAGGATCAGCCATGTGCTGCGGGGGTCTGAGTGGCTCATCTCCACCTCCAAACATCTCCTCATGTACCGTGCTCTTGGATGGCAGCCGCCCACGTTCGGACATCTGCCGCTTCTGATGAACAAAGATGGCAGTAAACTGTCCAAAAGGCAGGGGGATATATTCATTCAAAGCTTCCAGAGAGACGGAGTCCTGCCAGAGGCTCTGCTGGACATCACAACCAACTGTGGATCTGGATTCA
CL839_6	GGTGGAGGGAGACCCTGTAGTGATAAAAGCAGATGGTTTTCCCACGTACCACCTTGCTAACATAGTAGATGATCATTACATGAGGATCAGCCATGTGCTGCGGGGGTCTGAGTGGCTCATCTCCACCTCCAAACATCTCCTCATGTACCGTGCTCTTGGATGGCAGCCGCCCACGTTCGGACATCTGCCGCTTCTGATGAACAAAGATGGCAGTAAACTGTCCAAAAGGCAGGGGGATATATTCATTCAAAGCTTCCAGAGAGACGGAGTCCTGCCAGAGGCTCTGCTGGACATCACAACCAACTGTGGATCTGGATTCA
CL934_1	GGTGGAGGGAGACCCTGTAGTGATAAAAGCAGATGGTTTTCCCACGTATCACCTTGCTAACATAGTAGATGATCATTACATGAGGATCAGCCATGTGCTGCGGGGGTCTGAGTGGCTCATCTCCACCTCCAAACATCTCCTCATGTACCGTGCTCTTGGATGGCAGCCGCCCACGTTCGGACATCTGCCGCTTCTGATGAACAAAGATGGCAGTAAACTGTCCAAAAGGCAGGGGGATATATTCATTCAAAGCTTCCAGAGAGACGGAGTCCTGCCAGAGGCTCTGCTGGACATCACAACCAACTGTGGATCTGGATTCA
CL934_2	GGTGGAGGGAGACCCTGTAGTGATAAAAGCAGATGGTTTTCCCACGTATCACCTTGCTAACATAGTAGATGATCATTACATGAGGATCAGCCATGTGCTGCGGGGGTCTGAGTGGCTCATCTCCACCTCCAAACATCTCCTCATGTACCGTGCTCTTGGATGGCAGCCGCCCACGTTCGGACATCTGCCGCTTCTGATGAACAAAGATGGCAGTAAACTGTCCAAAAGGCAGGGGGATATATTCATTCAAAGCTTCCAGAGAGACGGAGTCCTGCCAGAGGCTCTGCTGGACATCACAACCAACTGTGGATCTGGATTCA
CL937_2	GGTGGAGGGAGACCCTGTAGTGATAAAAGCAGATGGTTTTCCCACGTATCACCTTGCTAACATAGTAGATGATCATTACATGAGGATCAGCCATGTGCTGCGGGGGTCTGAGTGGCTCATCTCCACCTCCAAACATCTCCTCATGTACCGTGCTCTTGGATGGCAGCCGCCCACGTTCGGACATCTGCCGCTTCTGATGAACAAAGATGGCAGTAAACTGTCCAAAAGGCAGGGGGATATATTCATTCAAAGCTTCCAGAGAGACGGAGTCCTGCCAGAGGCTCTGCTGGATATCACAACCAACTGTGGATCTGGATTCA
CL937_3	GGTGGAGGGAGACCCTGTAGTGATAAAAGCAGATGGTTTTCCCACGTATCACCTTGCTAACATAGTAGATGATCATTACATGAGGATCAGCCATGTGCTGCGGGGGTCTGAGTGGCTCATCTCCACCTCCAAACATCTCCTCATGTACCGTGCTCTTGGATGGCAGCCGCCCACGTTCGGACATCTGCCGCTTCTGATGAACAAAGATGGCAGTAAACTGTCCAAAAGGCAGGGGGATATATTCATTCAAAGCTTCCAGAGAGACGGAGTCCTGCCAGAGGCTCTGCTGGATATCACAACCAACTGTGGATCTGGATTCA
CL938_1	GGTGGAGGGAGACCCTGTAGTGATAAAAGCAGATGGTTTTCCCACGTATCACCTTGCTAACATAGTAGATGATCATTACATGAGGATCAGTCATGTGCTGCGGGGGTCTGAGTGGCTCATCTCCACCTCCAAACATCTCCTCATGTACCGTGCTCTTGGATGGCAGCCGCCCACGTTTGGACATCTGCCGCTTCTGATGAACAAAGATGGCAGTAAACTGTCCAAAAGGCAGGGGGATATATTCATTCAAAGCTTCCAGAGAGACGGAGTCCTGCCAGAGGCTCTGCTGGACATCACAACCAACTGTGGATCTGGATTCA
CL939-1_2	GGTGGAGGGAGACCCTGTAGTGATAAAAGCAGATGGTTTTCCCACGTATCACCTTGCTAACATAGTAGATGATCATTACATGAGGATCAGCCATGTGCTGCGGGGGTCTGAGTGGCTCATCTCCACCTCCAAACATCTCCTCATGTACCGTGCTCTTGGATGGCAGCCGCCCACGTTCGGACATCTGCCGCTTCTGATGAACAAAGATGGCAGTAAACTGTCCAAAAGGCAGGGGGATATATTCATTCAAAGCTTCCAGAGAGACGGAGTCCTGCCAGAGGCTCTGCTGGATATCACAACCAACTGTGGATCTGGATTCA
CL940_2	GGTGGAGGGAGACCCTGTAGTGATAAAAGCAGATGGTTTTCCCACCTATCACCTTGCGAACATAGTAGATGATCATCACATGCGGATCAGCCATGTGCTGCGGGGTTCCGAGTGGCTCATCTCCACCTCCAAACATCTCCTCATGTACCGTGCTCTTGGATGGCAGCCGCCCACGTTCGGACATCTGCCGCTTCTGATGAACAAAGATGGCAGTAAACTGTCCAAACGGCAGGGGGATATATTCATTCAAAGCTTCCAGAGAGACGGAGTCCTGCCAGAGGCTCTGCTGGATATCACCACCAACTGTGGATCTGGATTCA
CL940__1	--------------------------------------------------------------------------------------------------------------------------------------------------------------------------------------------------------------------------------------------------------------------------------------------------------------------------------
CL942_1	GGTGGAGGGAGACCCTGTAGTGATAAAAGCAGATGGTTTTCCCACGTATCACCTTGCTAACATAGTAGATGATCATTACATGAGGATCAGTCATGTGCTGCGGGGGTCTGAGTGGCTCATCTCCACCTCCAAACATCTCCTCATGTACCGTGCTCTTGGATGGCAGCCGCCCACGTTTGGACATCTGCCGCTTCTGATGAACAAAGATGGCAGTAAACTGTCCAAAAGGCAGGGGGATATATTCATTCAAAGCTTCCAGAGAGACGGAGTCCTGCCAGAGGCTCTGCTGGACATCACAACCAACTGTGGATCTGGATTCA
CL943_1	GGTGGAGGGAGACCCTGTAGTGATAAAAGCAGATGGTTTTCCCACGTATCACCTTGCTAACATAGTAGATGATCATTACATGAGGATCAGTCATGTGCTGCGGGGGTCTGAGTGGCTCATCTCCACCTCCAAACATCTCCTCATGTACCGTGCTCTTGGATGGCAGCCGCCCACGTTTGGACATCTGCCGCTTCTGATGAACAAAGATGGCAGTAAACTGTCCAAAAGGCAGGGGGATATATTCATTCAAAGCTTCCAGAGAGACGGAGTCCTGCCAGAGGCTCTGCTGGACATCACAACCAACTGTGGATCTGGATTCA
CL944_4	GGTGGAGGGAGACCCTGTAGTGATAAAAGCAGATGGTTTTCCCACGTATCACCTTGCTAACATAGTAGATGATCATTACATGAGGATCAGCCATGTGCTGCGGGGGTCTGAGTGGCTCATCTCCACCTCCAAACATCTCCTCATGTACCGTGCTCTTGGATGGCAGCCGCCCACGTTCGGACATCTGCCGCTTCTGATGAACAAAGATGGCAGTAAACTGTCCAAAAGGCAGGGGGATATATTCATTCAAAGCTTCCAGAGAGACGGAGTCCTGCCAGAGGCTCTGCTGGATATCACAACCAACTGTGGATCTGGATTCA
CL945_3	GGTGGAGGGAGACCCTGTAGTGATAAAAGCAGATGGTTTTCCCACCTATCACCTTGCGAACATAGTAGATGATCATCACATGCGGATCAGCCATGTGCTGCGGGGTTCCGAGTGGCTCATCTCCACCTCCAAACATCTCCTCATGTACCGTGCTCTTGGATGGCAGCCGCCCACGTTCGGACATCTGCCGCTTCTGATGAACAAAGATGGCAGTAAACTGTCCAAACGGCAGGGGGATATATTCATTCAAAGCTTCCAGAGAGACGGAGTCCTGCCAGAGGCTCTGCTGGATATCACCACCAACTGTGGATCTGGATTCA
CL946	GGTGGAGGGAGACCCTGTAGTGATAAAAGCAGATGGTTTTCCCACGTATCACCTTGCTAACATAGTAGATGATCATTACATGAGGATCAGCCATGTGCTGCGGGGGTCTGAGTGGCTCATCTCCACCTCCAAACATCTCCTCATGTACCGTGCTCTTGGATGGCAGCCGCCCACGTTCGGACATCTGCCGCTTCTGATGAACAAAGATGGCAGTAAACTGTCCAAAAGGCAGGGGGATATATTCATTCAAAGCTTCCAGAGAGACGGAGTCCTGCCAGAGGCTCTGCTGGATATCACAACCAACTGTGGATCTGGATTCA
CL946_2	GGTGGAGGGAGACCCTGTAGTGATAAAAGCAGATGGTTTTCCCACGTATCACCTTGCTAACATAGTAGATGATCATTACATGAGGATCAGCCATGTGCTGCGGGGGTCTGAGTGGCTCATCTCCACCTCCAAACATCTCCTCATGTACCGTGCTCTTGGATGGCAGCCGCCCACGTTCGGACATCTGCCGCTTCTGATGAACAAAGATGGCAGTAAACTGTCCAAAAGGCAGGGGGATATATTCATTCAAAGCTTCCAGAGAGACGGAGTCCTGCCAGAGGCTCTGCTGGATATCACAACCAACTGTGGATCTGGATTCA
CL947	GGTGGAGGGAGACCCTGTAGTGATAAAAGCAGATGGTTTTCCCACGTATCACCTTGCTAACATAGTAGATGATCATTACATGAGGATCAGCCATGTGCTGCGGGGGTCTGAGTGGCTCATCTCCACCTCCAAACATCTCCTCATGTACCGTGCTCTTGGATGGCAGCCGCCCACGTTCGGACATTTGCCGCTTCTGATGAACAAAGATGGCAGTAAACTGTCCAAAAGGCAGGGGGATATATTCATTCAAAACTTTCAGAGAGACGGAGTCCTGCCAGAGGCTCTGCTGGATATCACAACCAACTGTGGATCTGGATTCA
CL951_1	GGTGGAGGGAGACCCTGTAGTGATAAAAGCAGATGGTTTTCCCACGTATCACCTTGCTAACATAGTAGATGATCATTACATGAGGATCAGTCATGTGCTGCGGGGGTCTGAGTGGCTCATCTCCACCTCCAAACATCTCCTCATGTACCGTGCTCTTGGATGGCAGCCGCCCACGTTTGGACATCTGCCGCTTCTGATGAACAAAGATGGCAGTAAACTGTCCAAAAGGCAGGGGGATATATTCATTCAAAGCTTCCAGAGAGACGGAGTCCTGCCAGAGGCTCTGCTGGACATCACAACCAACTGTGGATCTGGATTCA
CL955_1	GGTGGAGGGAGACCCTGTAGTGATAAAAGCAGATGGTTTTCCCACGTATCACCTTGCTAACATAGTAGATGATCATTACATGAGGATCAGTCATGTGCTGCGGGGGTCTGAGTGGCTCATCTCCACCTCCAAACATCTCCTCATGTACCGTGCTCTTGGATGGCAGCCGCCCACGTTTGGACATCTGCCGCTTCTGATGAACAAAGATGGCAGTAAACTGTCCAAAAGGCAGGGGGATATATTCATTCAAAGCTTCCAGAGAGACGGAGTCCTGCCAGAGGCTCTGCTGGACATCACAACCAACTGTGGATCTGGATTCA
CL958_1	GGTGGAGGGAGACCCTGTAGTGATAAAAGCAGATGGTTTTCCCACCTATCACCTTGCGAACATAGTAGATGATCATCACATGCGGATCAGCCATGTGCTGCGGGGTTCCGAGTGGCTCATCTCCACCTCCAAACATCTCCTCATGTACCGTGCTCTTGGATGGCAGCCGCCCACGTTCGGACATCTGCCGCTTCTGATGAACAAAGATGGCAGTAAACTGTCCAAACGGCAGGGGGATATATTCATTCAAAGCTTCCAGAGAGACGGAGTCCTGCCAGAGGCTCTGCTGGATATCACCACCAACTGTGGATCTGGATTCA
CL961_2	GGTGGAGGGAGACCCTGTAGTGATAAAAGCAGATGGTTTTCCCACGTATCACCTTGCTAACATAGTAGATGATCATTACATGAGGATCAGCCATGTGCTGCGGGGGTCTGAGTGGCTCATCTCCACCTCCAAACATCTCCTCATGTACCGTGCTCTTGGATGGCAGCCGCCCACGTTCGGACATTTGCCGCTTCTGATGAACAAAGATGGCAGTAAACTGTCCAAAAGGCAGGGGGATATATTCATTCAAAACTTTCAGAGAGACGGAGTCCTGCCAGAGGCTCTGCTGGATATCACAACCAACTGTGGATCTGGATTCA
CL961_3	GGTGGAGGGAGACCCTGTAGTGATAAAAGCAGATGGTTTTCCCACGTATCACCTTGCTAACATAGTAGATGATCATTACATGAGGATCAGCCATGTGCTGCGGGGGTCTGAGTGGCTCATCTCCACCTCCAAACATCTCCTCATGTACCGTGCTCTTGGATGGCAGCCGCCCACGTTCGGACATTTGCCGCTTCTGATGAACAAAGATGGCAGTAAACTGTCCAAAAGGCAGGGGGATATATTCATTCAAAACTTTCAGAGAGACGGAGTCCTGCCAGAGGCTCTGCTGGATATCACAACCAACTGTGGATCTGGATTCA
[Danio_rerio.1.688057.687910 146 bp 12150-12295 bp]
CL831_1	--------------------------------------------------------------------------------------------------------------------------------------------------
CL839_1	GACCAGTTCCTCAGGGCAGCTCCAGTATCCGGGGGTGTTGGGGAGTTCCTGATGAGAAAGATGGGCTGGAAGACGGGAGAGGGCCTAGGGAGGAACCGCGAGGGTACCGTGGAGCCAATCATTATTGACTTCAAGGTCGACCGCAA
CL839_3	GACCAGTTCCTCAGGGCAGCTCCAGTATCCGGGGGTGTTGGGGAGTTCCTGATGAGAAAGATGGGCTGGAAGACAGGAGAGGGCCTAGGGAGGAACCGCGAGGGTACCGTGGAGCCAATCATTATTGACTTCAAGGTCGACCGCAA
CL839_4	GACCAGTTCCTCAGGGCAGCTCCAGTATCCGGGGGTGTTGGGGAGTTCCTGATGAGAAAGATGGGCTGGAAGACAGGAGAGGGCCTAGGGAGGAACCGCGAGGGTACCGTGGAGCCAATCATTATTGACTTCAAGGTCGACCGCAA
CL839_5	GACCAGTTCCTCAGGGCAGCTCCAGTATCCGGGGGTGTTGGGGAGTTCCTGATGAGAAAGATGGGCTGGAAGACAGGAGAGGGCCTAGGGAGGAACCGCGAGGGTACCGTGGAGCCAATCATTATTGACTTCAAGGTCGACCGCAA
CL839_6	GACCAGTTCCTCAGGGCAGCTCCAGTATCCGGGGGTGTTGGGGAGTTCCTGATGAGAAAGATGGGCTGGAAGACGGGAGAGGGCCTAGGGAGGAACCGCGAGGGTACCGTGGAGCCAATCATTATTGACTTCAAGGTCGACCGCAA
CL934_1	GACCAGTTCCTCAGGGCAGCTCCAGTATCCGGGGGTGTTGGGGAGTTCCTGATGAGAAAGATGGGCTGGAAGACGGGAGAGGGCCTAGGGAGGAACCGCGAGGGTACCGTGGAGCCAATCATTATTGACTTCAAGGTCGACCGCAA
CL934_2	GACCAGTTCCTCAGGGCAGCTCCAGTATCCGGGGGTGTTGGGGAGTTCCTGATGAGAAAGATGGGCTGGAAGACGGGAGAGGGCCTAGGGAGGAACCGCGAGGGTACCGTGGAGCCAATCATTATTGACTTCAAGGTCGACCGCAA
CL937_2	GACCAGTTCCTCAGGGCAGCTCCAGTATCCGGGGGTGTTGGGGAGTTCCTGATGAGAAAGATGGGCTGGAAGACGGGAGAGGGCCTAGGGAGGAACCGCGAGGGTACCGTGGAGCCAATCATTATTGACTTCAAGGTCGACCGCAA
CL937_3	GACCAGTTCCTCAGGGCAGCTCCAGTATCCGGGGGTGTTGGGGAGTTCCTGATGAGAAAGATGGGCTGGAAGACGGGAGAGGGCCTAGGGAGGAACCGCGAGGGTACCGTGGAGCCAATCATTATTGACTTCAAGGTCGACCGCAA
CL938_1	GACCAGTTCCTCAGGGCAGCTCCAGTATCCGGGGGTGTTGGGGAGTTCCTGATGAGAAAGATGGGCTGGAAGACGGGAGAGGGCCTAGGGAGGAACCGCGAGGGTACCGTGGAGCCAATCATTATTGACTTCAAGGTCGACCGCAA
CL939-1_2	GACCAGTTCCTCAGGGCAGCTCCAGTATCCGGGGGTGTTGGGGAGTTCCTGATGAGAAAGATGGGCTGGAAGACGGGAGAGGGCCTAGGGAGGAACCGCGAGGGTACCGTGGAGCCAATCATTATTGACTTCAAGGTCGACCGCAA
CL940_2	GACCAGTTCCTCAGGGCAGCTCCAGTATCCGGGGGTGTTGGGGAGTTCCTGATGAGAAAGATGGGCTGGAAGACGGGAGAGGGCCTAGGGAGGAACCGCGAGGGTACCGTGGAGCCAATCATTATTGACTTCAAGGTCGACCGCAA
CL940__1	--------------------------------------------------------------------------------------------------------------------------------------------------
CL942_1	GACCAGTTCCTCAGGGCAGCTCCAGTATCCGGGGGTGTTGGGGAGTTCCTGATGAGAAAGATGGGCTGGAAGACGGGAGAGGGCCTAGGGAGGAACCGCGAGGGTACCGTGGAGCCAATCATTATTGACTTCAAGGTCGACCGCAA
CL943_1	GACCAGTTCCTCAGGGCAGCTCCAGTATCCGGGGGTGTTGGGGAGTTCCTGATGAGAAAGATGGGCTGGAAGACGGGAGAGGGCCTAGGGAGGAACCGCGAGGGTACCGTGGAGCCAATCATTATTGACTTCAAGGTCGACCGCAA
CL944_4	GACCAGTTCCTCAGGGCAGCTCCAGTATCCGGGGGTGTTGGGGAGTTCCTGATGAGAAAGATGGGCTGGAAGACGGGAGAGGGCCTAGGGAGGAACCGCGAGGGTACCGTGGAGCCAATCATTATTGACTTCAAGGTCGACCGCAA
CL945_3	GACCAGTTCCTCAGGGCAGCTCCAGTATCCGGGGGTGTTGGGGAGTTCCTGATGAGAAAGATGGGCTGGAAGACGGGAGAGGGCCTAGGGAGGAACCGCGAGGGTACCGTGGAGCCAATCATTATTGACTTCAAGGTCGACCGCAA
CL946	GACCAGTTCCTCAGGGCAGCTCCAGTATCCGGGGGTGTTGGGGAGTTCCTGATGAGAAAGATGGGCTGGAAGACGGGAGAGGGCCTAGGGAGGAACCGCGAGGGTACCGTGGAGCCAATCATTATTGACTTCAAGGTCGACCGCAA
CL946_2	GACCAGTTCCTCAGGGCAGCTCCAGTATCCGGGGGTGTTGGGGAGTTCCTGATGAGAAAGATGGGCTGGAAGACGGGAGAGGGCCTAGGGAGGAACCGCGAGGGTACCGTGGAGCCAATCATTATTGACTTCAAGGTCGACCGCAA
CL947	GACCAGTTCCTCAGGGCAGCTCCAGTATCCGGGGGTGTTGGGGAGTTCCTGATGAGAAAGATGGGCTGGAAGACGGGAGAAGGCCTAGGGAGGAACCGCGAGGGTACCGTGGAGCCAATCATTATTGACTTCAAGGTCGACCGCAA
CL951_1	GACCAGTTCCTCAGGGCAGCTCCAGTATCCGGGGGTGTTGGGGAGTTCCTGATGAGAAAGATGGGCTGGAAGACGGGAGAGGGCCTAGGGAGGAACCGCGAGGGTACCGTGGAGCCAATCATTATTGACT----------------
CL955_1	GACCAGTTCCTCAGGGCAGCTCCAGTATCCGGGGGTGTTGGGGAGTTCCTGATGAGAAAGATGGGCTGGAAGACGGGAGAGGGCCTAGGGAGGAACCGCGAGGGTACCGTGGAGCCAATCATTATTGACTTCAAGGTCGACCGCAA
CL958_1	GACCAGTTCCTCAGGGCAGCTCCAGTATCCGGGGGTGTTGGGGAGTTCCTGATGAGAAAGATGGGCTGGAAGACGGGAGAGGGCCTAGGGAGGAACCGCGAGGGTACCGTGGAGCCAATCATTATTGACTTCAAGGTCGACCGCAA
CL961_2	GACCAGTTCCTCAGGGCAGCTCCAGTATCCGGGGGTGTTGGGGAGTTCCTGATGAGAAAGATGGGCTGGAAGACGGGAGAAGGCCTAGGGAGGAACCGCGAGGGTACCGTGGAGCCAATCATTATTGACTTCAAGGTCGACCGCAA
CL961_3	GACCAGTTCCTCAGGGCAGCTCCAGTATCCGGGGGTGTTGGGGAGTTCCTGATGAGAAAGATGGGCTGGAAGACGGGAGAAGGCCTAGGGAGGAACCGCGAGGGTACCGTGGAGCCAATCATTATTGACTTCAAGGTCGACCGCAA
[Danio_rerio.1.7720335.7718759 289 bp 12296-12584 bp]
CL831_1	ACGTGCAGTCTCTCAGCCTGAATGGTTGCTACTGGCTGTCTGGCTCTACGATGGAGCTTCTTGCTCGCTGCAGAGGAGTGACACACCTCGATGTCACCGGCTGTCGCCTCACTTCCCTTCGTCTCTCCCGTCTCCTCTCCTCGCTCTCTCTGCTCAGATCGCTCGCGTTTGATGTGACGCCAGGCTTCAACTCTGCTCAGCTCAGTTCTGAGGCGGTGGATTCACTGAGTCGCCTCTCGGAGCTCAGACAGACACTGTTGACACCGAGCTACGGTGTGGTGCCGTGCTG
CL839_1	ACGTGCAGTCTCTCAGCCTGAATGGTTGCTACTGGCTGTCTGGCTCTACAATGGAGCTTCTTGCTCGCTGCAGAGGAGTGACGCACCTCGATGTCACCGGCTGTCGCATCACTTCCCTTCGTCTCTCTCGTCTCCTCTCCTCCCTCTCTCTACTCAGATCACTCGCTTTTGATGTGACGCCAGGCTTCAACTCTGCTCAGCTCAGTTCAGAGGCGGTGGATTCACTGAGCCGCCTGTCGGAGCTCAGACAGACACTGTTGACGCCGAGTTACGGTGTAGTGCCATGCTG
CL839_3	ACGTGCAGTCTCTCAGCCTGAATGGTTGCTACTGGCTGTCTGGCTCTACAATGGAGCTTCTTGCTCGCTGCAGAGGAGTGACGCACCTCGATGTCACCGGCTGTCGCATCACTTCCCTTCGTCTCTCTCGTCTCCTCTCCTCCCTCTCTCTACTCAGATCACTCGCTTTTGATGTGACGCCAGGCTTCAACTCTGCTCAGCTCAGTTCAGAGGCGGTGGATTCACTGAGCCGCCTGTCGGAGCTCAGACAGACACTGTTGACGCCGAGTTACGGTGTAGTGCCATGCTG
CL839_4	ACGTGCAGTCTCTCAGCCTGAATGGTTGCTACTGGCTGTCTGGCTCTACAATGGAGCTTCTTGCTCGCTGCAGAGGAGTGACGCACCTCGATGTCACCGGCTGTCGCATCACTTCCCTTCGTCTCTCTCGTCTCCTCTCCTCCCTCTCTCTACTCAGATCACTCGCTTTTGATGTGACGCCAGGCTTCAACTCTGCTCAGCTCAGTTCAGAGGCGGTGGATTCACTGAGCCGCCTGTCGGAGCTCAGACAGACACTGTTGACGCCGAGTTACGGTGTAGTGCCATGCTG
CL839_5	ACGTGCAGTCTCTCAGCCTGAATGGTTGCTACTGGCTGTCTGGCTCTACAATGGAGCTTCTTGCTCGCTGCAGAGGAGTGACGCACCTCGATGTCACCGGCTGTCGCATCACTTCCCTTCGTCTCTCTCGTCTCCTCTCCTCCCTCTCTCTACTCAGATCACTCGCTTTTGATGTGACGCCAGGCTTCAACTCTGCTCAGCTCAGTTCAGAGGCGGTGGATTCACTGAGCCGCCTGTCGGAGCTCAGACAGACACTGTTGACGCCGAGTTACGGTGTAGTGCCATGCTG
CL839_6	ACGTGCAGTCTCTCAGCCTGAATGGTTGCTACTGGCTGTCTGGCTCTACAATGGAGCTTCTTGCTCGCTGCAGAGGAGTGACGCACCTCGATGTCACCGGCTGTCGCATCACTTCCCTTCGTCTCTCTCGTCTCCTCTCCTCCCTCTCTCTACTCAGATCACTCGCTTTTGATGTGACGCCAGGCTTCAACTCTGCTCAGCTCAGTTCAGAGGCGGTGGATTCACTGAGCCGCCTGTCGGAGCTCAGACAGACACTGTTGACGCCGAGTTACGGTGTAGTGCCATGCTG
CL934_1	ACGTGCAGTCTCTCAGCCTGAATGGTTGCTACTGGCTGTCTGGCTCTACAATGGAGCTTCTTGCTCGCTGCAGAGGAGTGACGCACCTCGATGTCACCGGCTGTCGCATCACTTCCCTTCGTCTCTCTCGTCTCCTCTCCTCCCTCTCTCTACTCAGATCACTCGCTTTTGATGTGACGCCAGGCTTCAACTCTGCTCAGCTCAGTTCAGAGGCGGTGGATTCACTGAGCCGCCTGTCGGAGCTCAGACAGACACTGTTGACGCCGAGTTACGGTGTAGTGCCATGCTG
CL934_2	ACGTGCAGTCTCTCAGCCTGAATGGTTGCTACTGGCTGTCTGGCTCTACAATGGAGCTTCTTGCTCGCTGCAGAGGAGTGACGCACCTCGATGTCACCGGCTGTCGCATCACTTCCCTTCGTCTCTCTCGTCTCCTCTCCTCCCTCTCTCTACTCAGATCACTCGCTTTTGATGTGACGCCAGGCTTCAACTCTGCTCAGCTCAGTTCAGAGGCGGTGGATTCACTGAGCCGCCTGTCGGAGCTCAGACAGACACTGTTGACGCCGAGTTACGGTGTAGTGCCATGCTG
CL937_2	ACGTGCAGTCTCTCAGCCTGAATGGTTGCTACTGGCTGTCTGGCTCTACAATGGAGCTTCTTGCTCGCTGCAGAGGAGTGACACACCTCGATGTCACCGGCTGTCGCATCACTTCCCTTCGTCTCTCTCGTCTCCTCTCCTCCCTCTCTCTACTCAGATCACTCGCTTTTGATGTGACGCCAGGCTTCAACTCTGCTCAGCTCAGTTCAGAGGCGGTGGATTCACTGAGCCGCCTGTCGGAGCTCAGACAGACACTGTTGACGCCGAGTTACGGTGTAGTGCCATGCTG
CL937_3	ACGTGCAGTCTCTCAGCCTGAATGGTTGCTACTGGCTGTCTGGCTCTACAATGGAGCTTCTTGCTCGCTGCAGAGGAGTGACACACCTCGATGTCACCGGCTGTCGCATCACTTCCCTTCGTCTCTCTCGTCTCCTCTCCTCCCTCTCTCTACTCAGATCACTCGCTTTTGATGTGACGCCAGGCTTCAACTCTGCTCAGCTCAGTTCAGAGGCGGTGGATTCACTGAGCCGCCTGTCGGAGCTCAGACAGACACTGTTGACGCCGAGTTACGGTGTAGTGCCATGCTG
CL938_1	ACGTGCAGTCTCTCAGCCTGAATGGTTGCTACTGGCTGTCTGGCTCTACAATGGAGCTTCTTGCTCGCTGCAGAGGAGTGACGCACCTCGATGTCACCGGCTGTCGCATCACTTCCCTTCGTCTCTCTCGTCTCCTCTCCTCCCTCTCTCTACTCAGATCACTCGCTTTTGATGTGACGCCAGGCTTCAACTCTGCTCAGCTCAGTTCAGAGGCGGTGGATTCACTGAGCCGCCTGTCGGAGCTCAGACAGACACTGTTGACGCCGAGTTACGGTGTAGTGCCATGCTG
CL939-1_2	ACGTGCAGTCTCTCAGCCTGAATGGTTGCTACTGGCTGTCTGGCTCTACAATGGAGCTTCTTGCTCGCTGCAGAGGAGTGACACACCTCGATGTCACCGGCTGTCGCATCACTTCCCTTCGTCTCTCTCGTCTCCTCTCCTCCCTCTCTCTACTCAGATCACTCGCTTTTGATGTGACGCCAGGCTTCAACTCTGCTCAGCTCAGTTCAGAGGCGGTGGATTCACTGAGCCGCCTGTCGGAGCTCAGACAGACACTGTTGACGCCGAGTTATGGTGTAGTGCCATGCTG
CL940_2	ACGTGCAGTCTCTCAGCCTGAATGGTTGCTACTGGCTGTCTGGCTCTACGATGGAGCTTCTTGCTCGCTGCAGAGGAGTGACACACCTCGATGTCACCGGCTGTCGCCTCACTTCCCTTCGTCTCTCCCGTCTCCTCTCCTCGCTCTCTCTGCTCAGATCGCTCGCGTTTGATGTGACGCCAGGCTTCAACTCTGCTCAGCTCAGTTCTGAGGCGGTGGATTCACTGAGTCGCCTCTCGGAGCTCAGACAGACACTGTTGACACCGAGCTACGGTGTGGTGCCGTGCTG
CL940__1	-------------------------------------------------------------------------------------------------------------------------------------------------------------------------------------------------------------------------------------------------------------------------------------------------
CL942_1	ACGTGCAGTCTCTCAGCCTGAATGGTTGCTACTGGCTGTCTGGCTCTACAATGGAGCTTCTTGCTCGCTGCAGAGGAGTGACGCACCTCGATGTCACCGGCTGTCGCATCACTTCCCTTCGTCTCTCTCGTCTCCTCTCCTCCCTCTCTCTACTCAGATCACTCGCTTTTGATGTGACGCCAGGCTTCAACTCTGCTCAGCTCAGTTCAGAGGCGGTGGATTCACTGAGCCGCCTGTCGGAGCTCAGACAGACACTGTTGACGCCGAGTTACGGTGTAGTGCCATGCTG
CL943_1	ACGTGCAGTCTCTCAGCCTGAATGGTTGCTACTGGCTGTCTGGCTCTACAATGGAGCTTCTTGCTCGCTGCAGAGGAGTGACGCACCTCGATGTCACCGGCTGTCGCATCACTTCCCTTCGTCTCTCTCGTCTCCTCTCCTCCCTCTCTCTACTCAGATCACTCGCTTTTGATGTGACGCCAGGCTTCAACTCTGCTCAGCTCAGTTCAGAGGCGGTGGATTCACTGAGCCGCCTGTCGGAGCTCAGACAGACACTGTTGACGCCGAGTTACGGTGTAGTGCCATGCTG
CL944_4	ACGTGCAGTCTCTCAGCCTGAATGGTTGCTACTGGCTGTCTGGCTCTACAATGGAGCTTCTTGCTCGCTGCAGAGGAGTGACGCACCTCGATGTCACCGGCTGTCGCATCACTTCCCTTCGTCTCTCTCGTCTCCTCTCCTCCCTCTCTCTACTCAGATCACTCTCTTTTGATGTGACGCCAGGCTTCAACTCTGCTCAGCTCAGTTCAGAGGCGGTGGATTCACTGAGCCGCCTGTCGGAGCTCAGACAGACACTGTTGACGCCGAGTTACGGTGTAGTGCCATGCTG
CL945_3	ACGTGCAGTCACTCAGCCTGAATGGTTGCTACTGGCTGTCTGGCTCTACGATGGAGCTTCTTGCTCGCTGCAGAGGAGTGACGCACCTCGATGTCACCGGCTGTCGCCTCACTTCCCTTCGTCTCTCCCGTCTCCTCTCCTCGCTCTCTCTGCTCAGGTCGCTTGCGTTTGATGTGACGCCAGGCTTCAACTCTGCTCAGCTCAGTTCTGAGGCGGTGGATTCACTGAGTCGCCTCTCGGAGCTCAGACAGACACTGTTGACACCGAGCTACGGTGTGGTGCCGTGCTG
CL946	ACGTGCAGTCTCTCAGCCTGAATGGTTGCTACTGGCTGTCTGGCTCTACAATGGAGCTTCTTGCTCGCTGCAGAGGAGTGACGCACCTCGATGTCACCGGCTGCCGCATCACTTCCCTTCGTCTCTCTCGTCTCCTCTCCTCCCTCTCTCTACTCAGATCACTCGCTTTTGATGTGACGCCAGGCTTCAACTCTGCTCAGCTCAGTTCAGAGGCGGTGGATTCACTGAGCCGCCTGTCGGAGCTCAGACAGACACTGTTGACGCCGAGTTACGGTGTAGTGCCATGCTG
CL946_2	ACGTGCAGTCTCTCAGCCTGAATGGTTGCTACTGGCTGTCTGGCTCTACAATGGAGCTTCTTGCTCGCTGCAGAGGAGTGACGCACCTCGATGTCACCGGCTGTCGCATCACTTCCCTTCGTCTCTCTCGTCTCCTCTCCTCCCTCTCTCTACTCAGATCACTCGCTTTTGATGTGACGCCAGGCTTCAACTCTGCTCAGCTCAGTTCAGAGGCGGTGGATTCACTGAGCCGCCTGTCGGAGCTCAGACAGACACTGTTGACGCCGAGTTACGGTGTAGTGCCATGCTG
CL947	ACGTGCAGTCTCTCAGCCTGAATGGTTGCTACTGGCTGTCTGGCTCTACAATGGAGCTTCTTGCTCGCTGCAGAGGAGTGACGCACCTCGATGTCACCGGCTGTCGCATCACTTCCCTTCGTCTCTCTCGTCTCCTCTCCTCCCTCTCTCTACTCAGATCACTCGCTTTTGATGTGACGCCAGGCTTCAACTCTGCTCAGCTCAGTTCAGAGGCGGTGGATTCACTGAGCCGCCTGTCGGAGCTCAGACAGACACTGTTGACGCCGAGTTACGGTGTAGTGCCATGCTG
CL951_1	ACGTGCAGTCTCTCAGCCTGAATGGTTGCTACTGGCTGTCTGGCTCTACAATGGAGCTTCTTGCTCGCTGCAGAGGAGTGACGCACCTCGATGTCACCGGCTGTCGCATCACTTCCCTTCGTCTCTCTCGTCTCCTCTCCTCCCTCTCTCTACTCAGATCACTCGCTTTTGATGTGACGCCAGGCTTCAACTCTGCTCAGCTCAGTTCAGAGGCGGTGGATTCACTGAGCCGCCTGTCGGAGCTCAGACAGACACTGTTGACGCCGAGTTACGGTGTAGTGCCATGCTG
CL955_1	ACGTGCAGTCTCTCAGCCTGAATGGTTGCTACTGGCTGTCTGGCTCTACAATGGAGCTTCTTGCTCGCTGCAGAGGAGTGACGCACCTCGATGTCACCGGCTGTCGCATCACTTCCCTTCGTCTCTCTCGTCTCCTCTCCTCCCTCTCTCTACTCAGATCACTCGCTTTTGATGTGACGCCAGGCTTCAACTCTGCTCAGCTCAGTTCAGAGGCGGTGGATTCACTGAGCCGCCTGTCGGAGCTCAGACAGACACTGTTGACGCCGAGTTACGGTGTAGTGCCATGCTG
CL958_1	ACGTGCAGTCTCTCAGCCTGAATGGTTGCTACTGGCTGTCTGGCTCTACGATGGAGCTTCTTGCTCGCTGCAGAGGAGTGACGCACCTCGATGTCACCGGCTGTCGCCTCACTTCCCTTCGTCTCTCCCGTCTTCTCTCCTCGCTCTCTCTGCTCAGGTCGCTTGCGTTTGATGTGACGCCAGGCTTCAACTCTGCTCAGCTCAGTTCTGAGGCGGTGGATTCACTGAGTCGCCTCTCGGAGCTCAGACAGACACTGTTGACACCGAGCTACGGTGTGGTGCCGTGCTG
CL961_2	ACGTGCAGTCTCTCAGCCTGAATGGTTGCTACTGGCTGTCTGGCTCTACAATGGAGCTTCTTGCTCGCTGCAGAGGAGTGACGCACCTCGATGTCACCGGCTGTCGCATCACTTCCCTTCGTCTCTCTCGTCTCCTCTCCTCCCTCTCTCTACTCAGATCACTCGCTTTTGATGTGACGCCAGGCTTCAACTCTGCTCAGCTCAGTTCAGAGGCGGTGGATTCACTGAGCCGCCTGTCGGAGCTCAGACAGACACTGTTGACGCCGAGTTACGGTGTAGTGCCATGCTG
CL961_3	ACGTGCTGTCTCTCAGCCTGAATGGTTGCTACTGGCTGTCTGGCTCTACAATGGAGCTTCTTGCTCGCTGCAGAGGAGTGACGCACCTCGATGTCACCGGCTGTCGCATCACTTCCCTTCGTCTCTCTCGTCTCCTCTCCTCCCTCTCTCTACTCAGATCACTCGCTTTTGATGTGACGCCAGGCTTCAACTCTGCTCAGCTCAGTTCAGAGGCGGTGGATTCACTGAGCCGCCTGTCGGAGCTCAGACAGACACTGTTGACGCCGAGTTACGGTGTAGTGCCATGCTG
[Danio_rerio.1.80848.80644 206 bp 12585-12790 bp]
CL831_1	--------------------------------------------------------------------------------------------------------------------------------------------------------------------------------------------------------------
CL839_1	---------------------------------------------------------------------------------------GGCAAGAAGATCCAAGAGGAACTGGCGTCTCTGGGAGGACTAGGGGCCCAGAAACTGGACCCTGAAAACTGGCCCCTGAGTGATGCAACACTGATGCACATAACCACAGCAGAAGCACT
CL839_3	--------------------------------------------------------------------------------------------------------------------------------------------------------------------------------------------------------------
CL839_4	ATGGAGAAATTCAAGGCAGCCATGGTTCTGGGTGCTGTCGGCGATGCCTTGGGCTACAGAAAGGGCCGTTGGGAAGGCTGCACCTCAGGCAAGAAGATCCA---------------------------------------------------------------------------------------------------------
CL839_5	--------------------------------------------------------------------------------------------------------------------------------------------------------------------------------------------------------------
CL839_6	--------------------------------------------------------------------------------------------------------------------------------------------------------------------------------------------------------------
CL934_1	ATGGAGAAATTCAAGGCAGCCATGGTTCTGGGTGCTGTTGGCGATGCCTTGGGCTACAGAAAGGGCCGTTGGGAAGGCTGCACCTCAGGCAAGAAGATCCAAGAGGAACTGGCCTCTCTGGGAGGACTAGGGGCCCAGAAACTGGACCCTGAAAACTGGCCCCTGAGTGATGCAACGCTGATGCACATAACCACAGCAGAAGCACT
CL934_2	--------------GGCAGCCATGGTTCTGGGTGCTGTTGGCGATGCCTTGGGCTACAGAAAGGGCCGTTGGGAAGGCTGCACCTCAGGCAAGAAGATCCAAGAGGAACTGGCCTCTCTGGGAGGACTAGGGGCCCAGAAACTGGACCCTGAAAACTGGCCCCTGAGTGATGCAACGCTGATGCACATAACCACAGCAGAAGCACT
CL937_2	--------------------------------------------------------------------------------------------------------------------------------------------------------------------------------------------------------------
CL937_3	ATGGAGAAATTCAAGGCAGCCATGGTTCTGGGTGCTGTTGGCGATGCCTTGGGCTACAGAAAGGGCCGTTGGGAAGGCTGCACCTCAGGCAAGAAGATCCAAGAGGAACTGGCCTCTCTGGGAGGACTGGGGGCCCAGAAACTGGACCCTGAAAACTGGCCCTTGAGTGATGCAACGCTGATGCACATAACCACAGCAGA------
CL938_1	ATGGAGAAATTCAAGGCAGCCATGGTTCTGGGTGCTGTTGGCGATGCCTTGGGCTACAGAAAGGGCCGTTGGGAAGGCTGCACCTCAGGCAAGAAGATCCAAGAGGAACTGGCCTCTCTGGGAGGACTAGGGGCCCAGAAACTGGACCCTGAAAACTGGCCCCTGAGTGATGCAACGCTGATGCACATAACCACAGCAGAAGCACT
CL939-1_2	-----------------------------------------------------------------------------------------------------------------------------------------GAAACTGGACCCTGAAAACTGGCCCTTGAGTGATGCAACGCTGATGCACATAACCACAGCAGAAGCACT
CL940_2	--------------------------------------------------------------------------------------------------------------------------------------------------------------------------------------------------------------
CL940__1	--------------------------------------------------------------------------------------------------------------------------------------------------------------------------------------------------------------
CL942_1	--------------------------------------------------------------------------------------------------------------------------------------------------------------------------------------------------------------
CL943_1	ATGGAGAAATTCAAGGCAGCCATGGTTCTGGGTGCTGTTGGCGATGCCTTGGGCTACAGAAAGGGCCGTTGGGAAGGCTGCACCTCAGGCAAGAAGATCCAAGAGGAACTGGCCTCTCTGGGAGGACTAGGGGCCCAGAAACTGGACCCTGAAAACTGGCCCCTGAGTGATGCAACGCTGATGCACATAACCACAGCAGAAGCACT
CL944_4	ATGGAGAAATTCAAGGCAGCCATGGTTCTGGGTGCTGTTGGCGATGCCTTGGGCTACAGAAAGGGCTGTTGGGAAGGCTGCACCTCAGGCAAGAAGATCCAAGAGGAACTGGCCTCTCTGGGAGGACTGGGGGCCCAGAAACTGGACCCTGATAACTGGCCCCTAAGTGATGCAACGCTGATGCACATAACCACAGCAGAAGCACT
CL945_3	--------------------------------------------------------------------------------------------------------------------------------------------------------------------------------------------------------------
CL946	ATGGAGAAATTTAAGGCAGCCATGGTTCTGGGTGCTGTTGGCGATGCCTTGGGCTACAGAAAGGGCCGCTGGGAAGGCTGCACCTCAGGCAAGAAGATCCAAGAGGAACTGGCCTCTCTGGGAGGACTGGGGGCCCAGAAACTGGACCCTGAAAACTGGCCCTTGAGTGATGCAACGCTGATGCACATAACCACAGCAGAAGCACT
CL946_2	--------------------------------------------------------------------------------------------------------------------------------------------------------------------------------------------------------------
CL947	--------------------------------------------------------------------------------------------------------------------------------------------------------------------------------------------------------------
CL951_1	-------------------------------GTGCTGTTGGCGATGCCTTGGGCTACAGAAAGGGCCGTTGGGAAGGCTGCACCTCAGGCAAGAAGATCCAAGAGGAACTGGCCTCTCTGGGAGGACTAGGGGCCCAGAAACTGGACCCTGAAAACTGGCCCCTGAGTGATGCAACGCTGATGCACATAACCACAGCAGAAGCACT
CL955_1	--------------------------------------------------------------------------------------------------------------------------------------------------------------------------------------------------------------
CL958_1	ATGGAGAAATTCAAGGCAGCCATGGTTCTGGGTGCTGTTGGTGATGCCTTGGGCTATAGAAAGGGCCGCTGGGAAGGCTGCACCTCAGGCAAGAAGATCCAAGAGGAACTGGCCTCTCTGGGGGGGCTGGGGGCCCAGAAACTGGACCCTGATAACTGGCCCCTGAGCGATGCAACGCTGATGCACATAACCACGGCAGAAGCACT
CL961_2	------------------------------------------------------------AACGGCCGTTGGGAAGGCTGCACCTCAGGCAAGAAGATCCAAGAGGAACTGGCCTCTCTGGGAGGACTAGGGGCCCAGAAACTGGACCCTGAAAACTGGCCCCTGAGTGATGCAACGCTGATGCACATAACCACAGCAGAAGCACT
CL961_3	-----GAAATTCAAGGCAGCCATGGTTCTGGGTGCTGTTGGCGATGCCTTGGGCTACAGAAACGGCCGTTGGGAAGGCTGCACCTCAGGCAAGAAGATCCAAGAGGAACTGGCCTCTCTGGGAGGACTAGGGGCCCAGAAACTGGACCCTGAAAACTGGCCCCTGAGTGATGCAACGCTGATGCACATAACCACAGCAGAAGCACT
[Danio_rerio.1.9507290.9506238 402 bp 12791-13192 bp]
CL831_1	GAGGCGGGGCATTACAGCGATGACTCCAACTTCCTCCCGGGGCTGCCTCGCCGCGTGGCTAGCCAACCGGATGTCAAGTTTCACCTCTCAAGGAGTTCTAACCC------------AGCCTCTGAGTTCCGTCCCCTTGGTTACTACCCCCACCTGACACGCCCCTCCAGACCCACCTACCTCCCGCTAAACTCCTCCCCACTGCCTGAACGACCCACCTCGCTGTGCATGATCGGAGGCACCACAGGAAGCTACAGCGATTCAGACCCAGAGGTTTTCTATCCGTACTACTGCCCACCGCCCCCGCTGGGGAAAGTGGCACGGTCTGCCGGACTGGCCAGGATGAGGTTTTCCTCTGGGAGCCTCCAACTGGACGAAGAGGAAGAGGAGGAGGAGGAG…
CL839_1	GAGGCGGGGCATTACAGTGATGACTCCAACTTCCTCCCGGGGCTGCCTCGCCGCGTGGCTAGCCAACCAGACGTCAAGTTTCACCTCTCAAGGAGTTCTAACCCTGCCTTTAACCCCGCCTCTGAGTTCCGTCCCCTTGGTTACTACCCCCACCTGACACGCCCCTCCAGACCCACCTACCTCCCGCTAAACTCCTCCCCTCTGCCTGAACGACCCACCTCGCTATGCATGATCGGAGGCACCACGGGAAGCTACAGCGATTCAGACCCAGAGGTTTTCTATCCGTATTACTGCCCACCACCCCCGCCGGGGAAAGTGATACGGTCTGCCGGACTAGCCAGGATGAGGTTTTCCTCTGGGAGCCTCCAACTGGACGAGGAGGAAGAGGGGGAGGAGGAA…
CL839_3	GAGGTGGGGCATTACAGTGATGACTCCAACTTCCTCCCGGGGCTGCCTCGCCGCGTGGCTAGCCAACCAGACGTCAAGTTTCACCTCTCAAGGAGTTCTAACCCTGCCTTTAACCCCGCCTCTGAGTTCCGTCCCCTTGGTTACTACCCCCACCTGACACGCCCCTCCAGACCCACCTACCTCCCGCTAAACTCCTCCCCTCTGCCTGAACGACCCACCTCGCTATGCATGATCGGAGGCACCACGGGAAGCTACAGCGATTCAGACCCAGAGGTTTTCTATCCGTATTACTGCCCACCACCCCCGCCGGGGAAAGTGATACGGTCTGCCGGACTAGCCAGGATGAGGTTTTCCTCTGGGAGCCTCCAACTGGACGAGGAGGAAGAGGGGGAGGAGGAA…
CL839_4	GAGGCGGGGCATTACAGTGATGACTCCAACTTCCTCCCGGGGCTGCCTCGCCGCGTGGCTAGCCAACCAGACGTCAAGTTTCACCTCTCAAGGAGTTCTAACCCTGCCTTTAACCCCGCCTCTGAGTTCCGTCCCCTTGGTTACTACCCCCACCTGACACGCCCCTCCAGACCCACCTACCTCCCGCTAAACTCCTCCCCTCTGCCTGAACGACCCACCTCGCTATGCATGATCGGAGGCACCACGGGAAGCTACAGCGATTCAGACCCAGAGGTTTTCTATCCGTATTACTGCCCACCACCCCCGCCGGGGAAAGTGATACGGTCTGCAGGACTAGCCAGGATGAGGTTTTCCTCTGGGAGCCTCCAACTGGACGAGGAGGAAGAGGGGGAGGAGGAA…
CL839_5	GAGGCGGGGCATTACAGTGATGACTCCAACTTCCTCCCGGGGCTGCCTCGCCGCGTGGCTAGCCAACCAGACGTCAAGTTTCACCTCTCAAGGAGTTCTAACCCTGCCTTTAACCCCGCCTCTGAGTTCCGTCCCCTTGGTTACTACCCCCACCTGACACGCCCCTCCAGACCCACCTACCTCCCGCTAAACTCCTCCCCTCTGCCTGAACGACCCACCTCGCTATGCATGATCGGAGGCACCACGGGAAGCTACAGCGATTCAGACCCAGAGGTTTTCTATCCGTATTACTGCCCACCACCCCCGCCGGGGAAAGTGATACGGTCTGCAGGACTAGCCAGGATGAGGTTTTCCTCTGGGAGCCTCCAACTGGACGAGGAGGAAGAGGGGGAGGAGGAA…
CL839_6	GAGGCGGGGCATTACAGTGATGACTCCAACTTCCTCCCGGGGCTGCCTCGCCGCGTGGCTAGCCAACCAGACGTCAAGTTTCACCTCTCAAGGAGTTCTAACCCTGCCTTTAACCCCGCCTCTGAGTTCCGTCCCCTTGGTTACTACCCCCACCTGACACGCCCCTCCAGACCCACCTACCTCCCGCTAAACTCCTCCCCTCTGCCTGAACGACCCACCTCGCTATGCATGATCGGAGGCACCACGGGAAGCTACAGCGATTCAGACCCAGAGGTTTTCTATCCGTATTACTGCCCACCACCCCCGCCGGGGAAAGTGATACGGTCTGCCGGACTAGCCAGGATGAGGTTTTCCTCTGGGAGCCTCCAACTGGACGAGGAGGAAGAGGGGGAGGAGGAA…
CL934_1	GAGGCGGGGCATTACAGTGATGACTCCAACTTCCTCCCGGGGCTGCCTCGCCGCGTGGCTAGCCAACCAGACGTCAAGTTTCACCTGTCAAGGAGTTCTAACCCTGCCTTTAACCCCGCCTCTGAGTTCCGTCCCCTTGGTTACTACCCCCACCTGACACGCCCCTCCAGACCCACCTACCTCCCGCTAAACTCCTCCCCTCTGCCTGAACGACCCACCTCGCTATGCATGATCGGAGGCACCACGGGAAGCTACAGCGATTCAGACCCAGAGGTTTTCTATCCGTATTACTGCCCACCACCCCCGCCGGGGAAAGTGATACGGTCTGCCGGACTAGCCAGGATGAGGTTTTCCTCTGGGAGCCTCCAACTGGACGAGGAGGAAGAGGGGGAGGAGGAA…
CL934_2	GAGGCGGGGCATTACAGTGATGACTCCAACTTCCTCCCGGGGCTGCCTCGCCGCGTGGCTAGCCAACCAGACGTCAAGTTTCACCTGTCAAGGAGTTCTAACCCTGCCTTTAACCCCGCCTCTGAGTTCCGTCCCCTTGGTTACTACCCCCACCTGACACGCCCCTCCAGACCCACCTACCTCCCGCTAAACTCCTCCCCTCTGCCTGAACGACCCACCTCGCTATGCATGATCGGAGGCACCACGGGAAGCTACAGCGATTCAGACCCAGAGGTTTTCTATCCGTATTACTGCCCACCACCCCCGCCGGGGAAAGTGATACGGTCTGCCGGACTAGCCAGGATGAGGTTTTCCTCTGGGAGCCTCCAACTGGACGAGGAGGAAGAGGGGGAGGAGGAA…
CL937_2	GAGGCGGGGCATTACAGTGATGACTCCAACTTCCTCCCGGGGCTGCCTCGCCGCGTGGCTAGCCAACCAGACGTCAAGTTTCACCTGTCAAGGAGTTCTAACCCTGCCTTTAACCCCGCCTCTGAGTTCCGTCCCCTTGGTTACTACCCCCACCTGACACGCCCCTCCAGACCCACCTACCTCCCGCTAAACTCCTCCCCTCTGCCTGAACGACCCACCTCGCTATGCATGATCGGAGGCACCACGGGAAGCTACAGCGATTCAGACCCAGAGGTTTTCTATCCGTATTACTGCCCACCACCCCCGCCGGGGAAAGTGATACCGTCTGCCGGACTGGCCAGGATGAGGTTTTCCTCTGGGAGCCTCCAACTGGACGAGGAGGAAGAGGGGGAGGAGGAA…
CL937_3	GAGGCGGGGCATTACAGTGATGACTCCAACTTCCTCCCGGGGCTGCCTCGCCGCGTGGCTAGCCAACCAGACGTCAAGTTTCACCTGTCAAGGAGTTCTAACCCTGCCTTTAACCCCGCCTCTGAGTTCCGTCCCCTTGGTTACTACCCCCACCTGACACGCCCCTCCAGACCCACCTACCTCCCGCTAAACTCCTCCCCTCTGCCTGAACGACCCACCTCGCTATGCATGATCGGAGGCACCACGGGAAGCTACAGCGATTCAGACCCAGAGGTTTTCTATCCGTATTACTGCCCACCACCCCCGCCGGGGAAAGTGATACGGTCTGCCGGACTAGCCAGGATGAGGTTTTCCTCTGGGAGCCTCCAACTGGACGAGGAGGAAGAGGGGGAGGAGGAA…
CL938_1	GAGGCGGGGCATTACAGTGATGACTCCAACTTCCTCCCGGGGCTGCCTCGCCGCGTGGCTAGCCAACCAGACGTCAAGTTTCACCTCTCAAGGAGTTCTAACCCTGCCTTTAACCCCGCCTCTGAGTTCCGTCCCCTTGGTTACTACCCCCACCTGACACGCCCCTCCAGACCCACCTACCTCCCGCTAAACTCCTCCCCTCTGCCTGAACGACCCACCTCGCTATGCATGATCGGAGGCACCACGGGAAGCTACAGCGATTCAGACCCAGAGGTTTTCTATCCGTATTACTGCCCACCACCCCCGCCGGGGAAAGTGATACGGTCTGCCGGACTAGCCAGGATGAGGTTTTCCTCTGGGAGCCTCCAACTGGACGAGGAGGAAGAGGGGGAGGAGGAA…
CL939-1_2	GAGGCGGGGCATTACAGTGATGACTCCAACTTCCTCCCGGGGCTGCCTCGCCGCGTGGCTAGCCAACCAGACGTCAAGTTTCACCTGTCAAGGAGTTCTAACCCTGCCTTTAACCCCGCCTCTGAGTTCCGTCCCCTTGGTTACTACCCCCACCTGACACGCCCCTCCAGACCCACCTACCTCCCGCTAAACTCCTCCCCTCTGCCTGAACGACCCACCTCGCTATGCATGATCGGAGGCACCACGGGAAGCTACAGCGATTCAGACCCAGAGGTTTTCTATCCGTATTACTGCCCACCACCCCCGCCGGGGAAAGTGATACCGTCTGCCGGACTGGCCAGGATGAGGTTTTCCTCTGGGAGCCTCCAACTGGACGAGGAGGAAGAGGGGGAGGAGGAA…
CL940_2	GAGGCGGGGCATTACAGCGATGACTCCAACTTCCTCCCGGGGCTGCCTCGCCGCGTGGCTAGCCAACCGGATGTCAAGTTTCACCTCTCAAGGAGTTCTAACCC------------AGCCTCTGAGTTCCGTCCCCTTGGTTACTACCCCCACCTGACACGCCCCTCCAGACCCACCTACCTCCCGCTAAACTCCTCCCCACTGCCTGAACGACCCACCTCGCTGTGCATGATCGGAGGCACCACAGGAAGCTACAGCGATTCAGACCCAGAGGTTTTCTATCCGTACTACTGCCCACCGCCCCCGCTGGGGAAAGTGGCACGGTCTGCCGGACTGGCCAGGATGAGGTTTTCCTCTGGGAGCCTCCAACTGGACGAAGAGGAAGAGGAAGAGGAGGAG…
CL940__1	---------------------------------------------------------------------------------------------------------------------------------------------------------------------------------------------------------------------------------------------------------------------------------------------------------------------------------------------------------------------------------------------------------------…
CL942_1	GAGGCGGGGCATTACAGTGATGACTCCAACTTCCTCCCGGGGCTGCCTCGCCGCGTGGCTAGCCAACCAGACGTCAAGTTTCACCTCTCAAGGAGTTCTAACCCTGCCTTTAACCCCGCCTCTGAGTTCCGTCCCCTTGGTTACTACCCCCACCTGACACGCCCCTCCAGACCCACCTACCTCCCGCTAAACTCCTCCCCTCTGCCTGAACGACCCACCTCGCTATGCATGATCGGAGGCACCACGGGAAGCTACAGCGATTCAGACCCAGAGGTTTTCTATCCGTATTACTGCCCACCACCCCCGCCGGGGAAAGTGATACGGTCTGCCGGACTAGCCAGGATGAGGTTTTCCTCTGGGAGCCTCCAACTGGACGAGGAGGAAGAGGGGGAGGAGGAA…
CL943_1	GAGGCGGGGCATTACAGTGATGACTCCAACTTCCTCCCGGGGCTGCCTCGCCGCGTGGCTAGCCAACCAGACGTCAAGTTTCACCTCTCAAGGAGTTCTAACCCTGCCTTTAACCCCGCCTCTGAGTTCCGTCCCCTTGGTTACTACCCCCACCTGACACGCCCCTCCAGACCCACCTACCTCCCGCTAAACTCCTCCCCTCTGCCTGAACGACCCACCTCGCTATGCATGATCGGAGGCACCACGGGAAGCTACAGCGATTCAGACCCAGAGGTTTTCTATCCGTATTACTGCCCACCACCCCCGCCGGGGAAAGTGATACGGTCTGCCGGACTAGCCAGGATGAGGTTTTCCTCTGGGAGCCTCCAACTGGACGAGGAGGAAGAGGGGGAGGAGGAA…
CL944_4	GAGGCGGGGCATTACAGTGATGACTCCAACTTCCTCCCGGGACTGCCTCGCCGCGTGGCTAGCCAACCAGACGTCAAGTTTCACCTCTCAAGGAGTTCTAACCCTGCCTTTAACCCCGCCTCTGAGTTCCGTCCCCTTGGTTACTACCCCCACCTGACACGCCCCTCCAGACCCACCTACCTCCCGCTAAACTCCTCCCCTCTGCCTGAACGACCCACCTCGCTATGCATGATCGGAGGCACCACGGGAAGCTACAGCGATTCAGACCCAGAGGTTTTCTATCCGTATTACTGCCCACCACCCCCGCCGGGGAAAGTGATACGGTCTGCTGGACTAGCCAGGATGAGGTTTTCCTCTGGGAGCCTCCAACTGGACGAGGAGGAAGAGGGGGAGGAGGAA…
CL945_3	GAGGCGGGGCATTACAGCGATGACTCCAACTTCCTCCCGGGGCTGCCTCGCCGCGTGGCTAGCCAACCGGATGTCAAGTTTCACCTCTCAAGGAGTTCTAACCC------------AGCCTCTGAGTTCCGTCCCCTTGGTTACTACCCCCACCTGACACGCCCCTCCAGACCCACCTACCTCCCGCTAAACTCCTCCCCACTGCCTGAACGACCCACCTCGCTATGCATGATCGGAGGCACCACAGGGAGCTACAGCGATTCAGACCCAGAGGTTTTCTATCCGTACTACTGCCCACCGCCCCCGCTGGGGAAAGTGGCACGGTCTGCCGGACTGGCCAGGATGAGGTTTTCCTCTGGGAGCCTCCAACTGGACGAGGAGGAAGAGGAGGAGGAGGAG…
CL946	GAGGCGGGGCATTACAGTGATGACTCCAACTTCCTCCCAGGGCTGCCTCGCCGCGTGGCTAGCCAACCAGACGTCAAGTTTCACCTGTCAAGGAGTTCTAACCCTGCCTTTAACCCCGCCTCTGAGTTCCGTCCCCTTGGTTACTACCCCCACCTGACACGCCCCTCCAGACCCACCTACCTCCCGCTAAACTCCTCCCCTCTGCCTGAACGACCCACCTCGCTATGCATGATCGGAGGCACCACGGGAAGCTACAGCGATTCAGACCCAGAGGTTTTCTATCCGTATTACTGCCCACCACCCCCGCCGGGGAAAGTGATACGGTCTGCCGGACTAGCCAGGATGAGGTTTTCTTCTGGGAGCCTCCAACTGGACGAGGAGGAAGAGGGGGAGGAGGAA…
CL946_2	GAGGCGGGGCATTACAGTGATGACTCCAACTTCCTCCCAGGGCTGCCTCGCCGCGTGGCTAGCCAACCAGACGTCAAGTTTCACCTGTCAAGGAGTTCTAACCCTGCCTTTAACCCCGCCTCTGAGTTCCGTCCCCTTGGTTACTACCCCCACCTGACACGCCCCTCCAGACCCACCTACCTCCCGCTAAACTCCTCCCCTCTGCCTGAACGACCCACCTCGCTATGCATGATCGGAGGCACCACGGGAAGCTACAGCGATTCAGACCCAGAGGTTTTCTATCCGTATTACTGCCCACCACCCCCGCCGGGGAAAGTGATACGGTCTGCCGGACTAGCCAGGATGAGGTTTTCTTCTGGGAGCCTCCAACTGGACGAGGAGGAAGAGGGGGAGGAGGAA…
CL947	GAGGCGGGGCATTACAGTGATGACTCCAACTTCCTCCCGGGGCTGCCTCGCCGCGTGGCTAGCCAACCAGACGTCAAGTTTCACCTGTCAAGAAGTTCTAACCCTGCCTTTAACCCCGCCTCTGAGTTCCGTCCCCTTGGTTACTACCCCCACCTGACACGCCCCTCCAGACCCACCTACCTCCCGCTAAACTCCTCCCCTCTGCCTGAACGACCCACCTCGCTATGCATGATCGGAGGCACCACGGGAAGCTACAGCGATTCAGACCCAGAGGTTTTCTATCCGTATTACTGCCCACCACCCCCGCCGGGGAAAATGATACGGTCTGCCGGACTAGCCAGGATGAGGTTTTCCTCTGGGAGCCTCCAACTGGACGAGGAGGAAGAGGGGGAGGAGGAA…
CL951_1	GAGGCGGGGCATTACAGTGATGACCCCACCTTCCTCCCAGGGCTGCCTCGCCGCGTGGCTAGCCAACCAGACGTCAAGTTTCACCTCTCAAGGAGTTCTAACCCTGCCTTTAACCCCGCCTCTGAGTTCCGTCCCCTTGGTTACTACCCCCACCTGACACGCCCCTCCAGACCCACCTACCTCCCGCTAAACTCCTCCCCTCTGCCTGAACGACCCACCTCGCTATGCATGATCGGAGGCACCACGGGAAGCTACAGCGATTCAGACCCAGAGGTTTTCTATCCGTATTACTGCCCACCACCCCCGCCGGGGAAAGTGATACGGTCTGCCGGACTAGCCAGGATGAGGTTTTCCTCTGGGAGCCTCCAACTGGACGAGGAGGAAGAGGGGGAGGAGGAA…
CL955_1	GAGGCGGGGCATTACAGTGATGACTCCAACTTCCTCCCGGGGCTGCCTCGCCGCGTGGCTAGCCAACCAGACGTCAAGTTTCACCTCTCAAGGAGTTCTAACCCTGCCTTTAACCCCGCCTCTGAGTTCCGTCCCCTTGGTTACTACCCCCACCTGACACGCCCCTCCAGACCCACCTACCTCCCGCTAAACTCCTCCCCTCTGCCTGAACGACCCACCTCGCTATGCATGATCGGAGGCACCACGGGAAGCTACAGCGATTCAGACCCAGAGGTTTTCTATCCGTATTACTGCCCACCACCCCCGCCGGGGAAAGTGATACGGTCTGCCGGACTAGCCAGGATGAGGTTTTCCTCTGGGAGCCTCCAACTGGACGAGGAGGAAGAGGGGGAGGAGGAA…
CL958_1	GAGGCGGGGCATTACAGCGATGACTCCAACTTCCTCCCGGGGCTGCCTCGCCGCGTGGCTAGCCAACCGGATGTCAAGTTTCACCTCTCAAGGAGTTCTAACCC------------AGCCTCTGAGTTCCGTCCCCTTGGTTACTACCCCCACCTGACACGCCCCTCCAGACCCACCTACCTCCCGCTAAACTCCTCCCCACTGCCTGAACGACCCACCTCGCTATGCATGATCGGAGGCACCACAGGGAGCTACAGCGATTCAGACCCAGAGGTTTTCTATCCGTACTACTGCCCACCGCCCCCGCTGGGGAAAGTGGCACGGTCTGCCGGACTGGCCAGGATGAGGTTTTCCTCTGGGAGCCTCCAACTGGACGAGGAGGAAGAGGAGGAGGAGGAG…
CL961_2	---------------------------------------------------------------------------------------------------------------------------------------------------------------------------------------------------------------------------------------------------------------------------------------------------------------------------------------------------------------------------------------------------------------…
CL961_3	---------------------------------------------------------------------------------------------------------------------------------------------------------------------------------------------------------------------------------------------------------------------------------------------------------------------------------------------------------------------------------------------------------------…
[Danio_rerio.1.9648896.9648770 125 bp 13193-13317 bp]
CL831_1	TGCAAGTTTGTCAGCATCGAGATGAAGTCGGCGTTCGACGAGACGGGGAAGACCAAGGAAGTCATTGGCAGAAACTACCGCTTCATAGACAGCAAGGGGGCGCCGCCGATCAAATATGTCAAGTC
CL839_1	TGTAAGTTTGTCAGTATCGAGATGAAGTCGGCGTTCGATGAGACGGGGAAGACCAAGGAAGTCATCGACAGGAACTACCGCTTCATAGACAGCAAGGGGGCGCCGCCAATCAAATATGTCAAGTC
CL839_3	TGTAAGTTTGTCAGTATCGAGATGAAGTCGGCGTTCGATGAGACGGGGAAGACCAAGGAAGTCATCGACAGGAACTACCGCTTCATAGACAGCAAGGGGGCGCCGCCAATCAAATATGTCAAGTC
CL839_4	TGTAAGTTTGTCAGTATCGAGATGAAGTCGGCGTTCGATGAGACGGGGAAGACCAAGGAAGTCATCGACAGGAACTACCGCTTCATAGACAGCAAGGGGGCGCCGCCAATCAAATATGTCAAGTC
CL839_5	TGTAAGTTTGTCAGTATCGAGATGAAGTCGGCGTTCGATGAGACGGGGAAGACCAAGGAAGTCATCGACAGGAACTACCGCTTCATAGACAGCAAGGGGGCGCCGCCAATCAAATATGTCAAGTC
CL839_6	-----------------------------------------------------------------------------------------------------------------------------
CL934_1	-----------------------------------------------------------------------------------------------------------------------------
CL934_2	-----------------------------------------------------------------------------------------------------------------------------
CL937_2	-----------------------------------------------------------------------------------------------------------------------------
CL937_3	-----------------------------------------------------------------------------------------------------------------------------
CL938_1	TGTAAGTTTGTCAGTATCGAGATGAAGTCGGCGTTCGATGAGACGGGGAAGACCAAGGAAGTCATCGACAGGAACTACCGCTTCATAGACAGCAAGGGGGCGCCGCCAATCAAATATGTCAAGTC
CL939-1_2	-----------------------------------------------------------------------------------------------------------------------------
CL940_2	TGCAAGTTTGTCAGCATCGAGATGAAGTCGGCGTTCGACGAGACGGGGAAGACCAAGGAAGTCATCGGCAGAAACTACCGCTTCATAGACAGCAAGGGGGCGCCGCCGATCAAATATGTCAAGTC
CL940__1	-----------------------------------------------------------------------------------------------------------------------------
CL942_1	TGTAAGTTTGTCAGTATCGAGATGAAGTCGGCGTTCGATGAGACGGGGAAGACCAAGGAAGTCATCGACAGGAACTACCGCTTCATAGACAGCAAGGGGGCGCCGCCAATCAAATATGTCAAGTC
CL943_1	-----------------------------------------------------------------------------------------------------------------------------
CL944_4	-----------------------------------------------------------------------------------------------------------------------------
CL945_3	-----------------------------------------------------------------------------------------------------------------------------
CL946	TGTAAGTTTGTCAGTATCGAGATGAAGTCGGCGTTCGATGAGACGGGGAAGACCAAGGAAGTCATCGACAGGAACTACCGCTTCATAGACAGCAAGGGGGCGCCGCCAATCAAATATGTCAAGTC
CL946_2	TGTAAGTTTGTCAGTATCGAGATGAAGTCGGCGTTCGATGAGACGGGGAAGACCAAGGAAGTCATCGACAGGAACTACCGCTTCATAGACAGCAAGGGGGCGCCGCCAATCAAATATGTCAAGTC
CL947	TGTAAGTTTGTCAGTATCGAGATGAAGTCGGCGTTCGATGAGACGGGGAAGACCAAGGAAGTCATCGACAGGAACTACCGCTTCATAGACAGCAAGGGGGCGCCGCCAATCAAATATGTCAAGTC
CL951_1	TGTAAGTTTGTCAGTATCGAGATGAAGTCGGCGTTCGATGAGACGGGGAAGACCAAGGAAGTCATCGACAGGAACTACCGCTTCATAGACAGCAAGGGGGCGCCGCCAATCAAATATGTCAAGTC
CL955_1	-----------------------------------------------------------------------------------------------------------------------------
CL958_1	TGCAAGTTTGTCAGCATCGAGATGAAGTCGGCGTTCGACGAGACGGGGAAGACCAAGGAAGTCATCGGCAGGAACTACCGCTTCATAGACAGCAAGGGGGCGCCGCCGATCAAATATGTCAAGTC
CL961_2	TGTAAGTTTGTCAGTATCGAGATGAAGTCGGCGTTCGATGAGACGGGGAAGACCAAGGAAGTCATCGACAGGAACTACCGCTTCATAGACAGCAAGGGGGCGCCGCCAATCAAATATGTCAAGTC
CL961_3	TGTAAGTTTGTCAGTATCGAGATGAAGTCGGCGTTCGATGAGACGGGGAAGACCAAGGAAGTCATCGACAGGAACTACCGCTTCATAGACAGCAAGGGGGCGCCGCCAATCAAATATGTCAAGTC
[Danio_rerio.10.100788.100919 127 bp 13318-13444 bp]
CL831_1	-------------------------------------------------------------------------------------------------------------------------------
CL839_1	------CAGCGGAACGTATCGACATGGAGAAGCTGAAGGCTCGGGAACAGATCATGTTCTTTGATGAGGTGTTGTTGTTCGAGGACGAGCTGCATGACCACGGAGTCTCAATGATCAGTGTCAAAAT
CL839_3	-------------------------------------------------------------------------------------------------------------------------------
CL839_4	-------------------------------------------------------------------------------------------------------------------------------
CL839_5	-------------------------------------------------------------------------------------------------------------------------------
CL839_6	-------------------------------------------------------------------------------------------------------------------------------
CL934_1	-------------------------------------------------------------------------------------------------------------------------------
CL934_2	-------------------------------------------------------------------------------------------------------------------------------
CL937_2	-------------------------------------------------------------------------------------------------------------------------------
CL937_3	-------------------------------------------------------------------------------------------------------------------------------
CL938_1	CTAAGACAGCGGAACGTATCGACATGGAGAAGCTGAAGGCTCGGGAACAGATCATGTTCTTTGATGAGGTGTTGTTGTTCGAGGACGAGCTGCATGACCACGGAGTCTCAATGATCAGTGTCAAAAT
CL939-1_2	-------------------------------------------------------------------------------------------------------------------------------
CL940_2	-------------------------------------------------------------------------------------------------------------------------------
CL940__1	-------------------------------------------------------------------------------------------------------------------------------
CL942_1	-------------------------------------------------------------------------------------------------------------------------------
CL943_1	-------------------------------------------------------------------------------------------------------------------------------
CL944_4	-------------------------------------------------------------------------------------------------------------------------------
CL945_3	CTAAGACAGCGGAACGTATAGACATGGAGAAGCTAAAGGCTCGGGAACAGATCATGTTCTTTGATGAGGTGTTGTTGTTCGAGGACGAGCTGCATGACCACGGAGTCTCGATGATCAGCGTCAAAAT
CL946	-------------------------------------------------------------------------------------------------------------------------------
CL946_2	-------------------------------------------------------------------------------------------------------------------------------
CL947	-------------------------------------------------------------------------------------------------------------------------------
CL951_1	CTAAGACAGCGGAACGTATCGACATGGAGAAGCTGAAGGCTCGGGAACAGAACATGTTCTTTGATGAGGTGTTGTTGTTCGAGGACGAGCTGCATGACCACGGAGTCTCAATGATCAGTGTCAAAAT
CL955_1	CTAAGACAGCGGAACGTATCGACATGGAGAAGCTGAAGGCTCGGGAACAGATCATGTTCTTTGATGAGGTGTTGTTGTTCGAGGACGAGCTGCATGACCACGGAGTCTCAATGATCAGTGTCAAAAT
CL958_1	CTAAGACAGCGGAACGTATAGACATGGAGAAGCTAAAGGCTCGGGAACAGATCATGTTCTTTGATGAGGTGTTGTTGTTCGAGGACGAGCTGCATGACCACGGAGTCTCGATGATCAGCGTCAAAAT
CL961_2	CTAAGACAGCGGAACGTATCGACATGGAGAAGCTGAAGGCTCGGGAACAGATCATGTTCTTTGATGAGGTGTTGTTGTTCGAGGACGAGCTGCATGACCACGGAGTCTCAATGATCAGTGTCAAAAT
CL961_3	-------------------------------------------------------------------------------------------------------------------------------
[Danio_rerio.10.11300795.11300598 195 bp 13445-13639 bp]
CL831_1	GTGGCACCTAAGCCCCTGACGTCAGCAGCAGTAGTAAGCACCACTCAGACCCAGCAACGCCTGATCATGCCTGCAACGCCACTACCCCAGATCCAGCCCAACTTCACCAACCTCCCTCCAGGCACCGTTCTGGCACCGGCTCCAGGAGGAGGGAACATGGGTTATGCAGTCGTTCCAGCACAATACGTCACACAG
CL839_1	GTGGCACCTAAGCCCTTGACGTCAGCAGCAGTAGTAACCTCCACTCAGACCCAGCAACGCCTGATCATGCCTGCAACTCCACTACCCCAGATCCAGCCCAACTTCACCAACCTCCCTCCAGGCACCGTTCTGGCACCAGCTCCCGGAGGAGGGAATGTCGGCTATGCAGTCGTTCCAGCACAATACGTCACACAG
CL839_3	GTGGCACCTAAGCCCTTGACGTCAGCAGCAGTAGTAACCTCCACTCAGACCCAGCAACGCCTGATCATGCCTGCAACTCCACTACCCCAGATCCAGCCCAACTTCACCAACCTCCCTCCAGGCACCGTTCTGGCACCAGCTCCCGGAGGAGGGAATGTGGGCTATGCAGTCGTTCCAGCACAATACGTCACACAG
CL839_4	GTGGCACCTAAGCCCTTGACGTCAGCAGCAGTAGTAACCTCCACTCAGACCCAGCAACGCCTGATCATGCCTGCAACTCCACTACCCCAGATCCAGCCCAACTTCACCAACCTCCCTCCAGGCACCGTTCTGGCACCAGCTCCCGGAGGAGGGAATGTGGGCTATGCAGTCGTTCCAGCACAATACGTCACACAG
CL839_5	GTGGCACCTAAGCCCTTGACGTCAGCAGCAGTAGTAACCTCCACTCAGACCCAGCAACGCCTGATCATGCCTGCAACTCCACTACCCCAGATCCAGCCCAACTTCACCAACCTCCCTCCAGGCACCGTTCTGGCACCAGCTCCCGGAGGAGGGAATGTCGGCTATGCAGTCGTTCCAGCACAATACGTCACACAG
CL839_6	GTGGCACCTAAGCCCTTGACGTCAGCAGCAGTAGTAACCTCCACTCAGACCCAGCAACGCCTGATCATGCCTGCAACTCCACTACCCCAGATCCAGCCCAACTTCACCAACCTCCCTCCAGGCACCGTTCTGGCACCAGCTCCCGGAGGAGGGAATGTCGGCTATGCAGTCGTTCCAGCACAATACGTCACACAG
CL934_1	GTGGCACCTAAGCCCTTGACGTCAGCAGCAGTAGTAACCTCCACTCAGACCCAGCAACGCCTGATCATGCCTGCAACTCCACTACCCCAGATCCAGCCCAACTTCACCAACCTCCCTCCAGGCACCGTTCTGGCACCAGCTCCGGGAGGAGGGAATGTGGGCTATGCAGTTGTTCCAGCACAATACGTCACACAG
CL934_2	GTGGCACCTAAGCCCTTGACGTCAGCAGCAGTAGTAACCTCCACTCAGACCCAGCAACGCCTGATCATGCCTGCAACTCCACTACCCCAGATCCAGCCCAACTTCACCAACCTCCCTCCAGGCACCGTTCTGGCACCAGCTCCGGGAGGAGGGAATGTGGGCTATGCAGTTGTTCCAGCACAATACGTCACACAG
CL937_2	GTGGCACCTAAGCCCTTGACGTCAGCAGCAGTAGTAACCTCCACTCAGACCCAGCAACGCCTGATCATGCCTGCAACTCCACTACCCCAGATCCAGCCCAACTTCACCAACCTCCCTCCAGGCACCGTTCTGGCACCAGCTCCGGGAGGAGGGAATGTGGGCTATGCAGTTGTTCCAGCACAATACGTCACACAG
CL937_3	GTGGCACCTAAGCCCTTGACGTCAGCAGCAGTAGTAACCTCCACTCAGACCCAGCAACGCCTGATCATGCCTGCAACTCCACTACCCCAGATCCAGCCCAACTTCACCAACCTCCCTCCAGGCACCGTTCTGGCACCAGCTCCGGGAGGAGGGAATGTGGGCTATGCAGTTGTTCCAGCACAATACGTCACACAG
CL938_1	GTGGCACCTAAGCCCTTGACGTCAGCAGCAGTAGTAACCTCCACTCAGACCCAGCAACGCCTGATCATGCCTGCAACTCCACTACCCCAGATCCAGCCCAACTTCACCAACCTCCCTCCAGGCACCGTTCTGGCACCAGCTCCGGGAGGAGGGAATGTGGGCTATGCAGTCGTTCCAGCACAATACGTCACACAG
CL939-1_2	GTGGCACCTAAGCCCTTGACGTCAGCAGCAGTAGTAACCTCCACTCAGACCCAGCAACGCCTGATCATGCCTGCAACTCCACTACCCCAGATCCAGCCCAACTTCACCAACCTCCCTCCAGGCACCGTTCTGGCACCAGCTCCGGGAGGAGGGAATGTGGGCTATGCAGTTGTTCCAGCACAATACGTCACACAG
CL940_2	GTGGCACCTAAGCCCCTGACGTCAGCAGCAGTAGTAAGCACCACTCAGACCCAGCAACGCCTGATCATGCCTGCAACGCCACTACCCCAGATCCAGCCCAACTTCACCAACCTCCCTCCAGGCACCGTTCTGGCACCGGCTCCAGGAGGAGGGAACATGGGTTATGCAGTCGTTCCAGCACAATACGTTACACAG
CL940__1	---------------------------------------------------------------------------------------------------------------------------------------------------------------------------------------------------
CL942_1	GTGGCACCTAAGCCCTTGACGTCAGCAGCAGTAGTAACCTCCACTCAGACCCAGCAACGCCTGATCATGCCTGCAACTCCACTACCCCAGATCCAGCCCAACTTCACCAACCTCCCTCCAGGCACCGTTCTGGCACCAGCTCCGGGAGGAGGGAATGTGGGCTATGCAGTCGTTCCAGCACAATACGTCACACAG
CL943_1	GTGGCACCTAAGCCCTTGACGTCAGCAGCAGTAGTAACCTCCACTCAGACCCAGCAACGCCTGATCATGCCTGCAACTCCACTACCCCAGATCCAGCCCAACTTCACCAACCTCCCTCCAGGCACCGTTCTGGCACCAGCTCCGGGAGGAGGGAATGTGGGCTATGCAGTCGTTCCAGCACAATACGTCACACAG
CL944_4	GTGGCACCTAAGCCCTTGACGTCAGCAGCAGTAGTAACCTCCACTCAGACCCAGCAACGCCTGATCATGCCTGCAACTCCACTACCCCAGATCCAGCCCAACTTCACCAACCTCCCTCCAGGCACCGTTCTGGCACCAGCTCCGGGAGGAGGGAATGTGGGCTATGCAGTCGTTCCAGCACAATACGTCACACAG
CL945_3	GTGGCACCTAAGCCCCTGACGTCAGCAGCAGTAGTAAGCACCACTCAGACCCAGCAACGCCTGATCATGCCTGCAACGCCACTACCCCAGATCCAGCCCAACTTCACCAACCTCCCTCCAGGCACCGTTCTGGCACCGGCTCCAGGAGGAGGGAACATGGGTTATGCAGTCGTTCCAGCACAATACGTCACACAG
CL946	GTGGCACCTAAGCCCTTGACGTCAGCAGCAGTAGTAACCTCCACTCAGACCCAGCAACGCCTGATCATGCCTGCAACTCCACTACCCCAGATCCAGCCCAACTTCACCAACCTCCCTCCAGGCACCGTTCTGGCACCAGCTCCGGGAGGAGGGAATGTGGGCTATGCAGTCGTTCCAGCACAATACGTCACACAG
CL946_2	GTGGCACCTAAGCCCTTGACGTCAGCAGCAGTAGTAACCTCCACTCAGACCCAGCAACGCCTGATCATGCCTGCAACTCCACTACCCCAGATCCAGCCCAACTTCACCAACCTCCCTCCAGGCACCGTTCTGGCACCAGCTCCGGGAGGAGGGAATGTGGGCTATGCAGTCGTTCCAGCACAATACGTCACACAG
CL947	GTGGCACCTAAGCCCTTGACGTCAGCAGCAGTAGTAACCTCAACTCAGACCCAGCAACGCCTGATCATGCCTGCAACTCCACTACCCCAGATCCAGCCCAACTTCACCAACCTCCCTCCAGGCACCGTTCTGGCACCAGCTCCGGGAGGAGGGAATGTGGGCTATGCAGTCGTTCCAGCACAATACGTCACACAG
CL951_1	GTGGCACCTAAGCCCTTGACGTCAGCAGCAGTAGTAACCTCCACTCAGACCCAGCAACGCCTGATCATGCCTGCAACTCCACTACCCCAGATCCAGCCCAACTTCACCAACCTCCCTCCAGGCACCGTTCTGGCACCAGCTCCGGGAGGAGGGAATGTGGGCTATGCAGTCGTTCCAGCACAATACGTCACACAG
CL955_1	GTGGCACCTAAGCCCTTGACGTCAGCAGCAGTAGTAACCTCCACTCAGACCCAGCAACGCCTGATCATGCCTGCAACTCCACTACCCCAGATCCAGCCCAACTTCACCAACCTCCCTCCAGGCACCGTTCTGGCACCAGCTCCGGGAGGAGGGAATGTGGGCTATGCAGTCGTTCCAGCACAATACGTCACACAG
CL958_1	GTGGCACCTAAGCCCCTGACGTCAGCAGCAGTAGTAAGCACCACTCAGACCCAGCAACGCCTGATCATGCCTGCAACGCCACTACCCCAGATCCAGCCCAACTTCACCAACCTCCCTCCAGGCACCGTTCTGGCACCGGCTCCAGGAGGAGGGAACTTGGGTTATGCAGTCGTTCCAGCACAATACGTCACACAG
CL961_2	GTGGCACCTAAGCCCTTGACGTCAGCAGCAGTAGTAACCTCCACTCAGACCCAGCAACGCCTGATCATGCCTGCAACTCCACTACCCCAGATCCAGCCCAACTTCACCAACCTCCCTCCAGGCACCGTTCTGGCACCAGCTCCGGGAGGAGGGAATGTGGGCTATGCAGTCGTTCCAGCACAATACGTCACACAG
CL961_3	GTGGCACCTAAGCCCTTGACGTCAGCAGCAGTAGTAACCTCAACTCAGACCCAGCAACGCCTGATCATGCCTGCAACTCCACTACCCCAGATCCAGCCCAACTTCACCAACCTCCCTCCAGGCACCGTTCTGGCACCAGCTCCGGGAGGAGGGAATGTGGGCTATGCAGTCGTTCCAGCACAATACGTCACACAG
[Danio_rerio.10.11325041.11325192 151 bp 13640-13790 bp]
CL831_1	TGGTCAATGAAAATGTCAGTCTTGTCATCTCAAGACAACTGCTCACTGACTTCTGCACGCATCTGCCCAACCTGCCTGACGCCACCGCTAAAGCCGTGTATCACTTTACCTTGGAAAAGATTCAGCCGCGGGTCATCTCCTTTGAGGAACA
CL839_1	TGGTCAATGAAAATGTCAGTCTTGTCATCTCGAGACAACTGCTCACTGACTTCTGCACACATCTGCCCAACCTGCCTGACGCCACCGCTAAAGCCGTGTATCACTTTACCTTGGAAAAGATTCAGCCGCGGGTCATCTCCTTTGAGGAACA
CL839_3	TGGTCAATGAAAATGTCAGTCTTGTCATCTCAAGACAACTGCTCACTGACTTCTGCACGCATCTGCCCAACCTGCCTGACGCCACCGCTAAAGCCGTGTATCACTTTACCTTGGAAAAGATTCAGCCGCGGGTCATCTCCTTTGAGGAACA
CL839_4	TGGTCAATGAAAATGTCAGTCTTGTCATCTCGAGACAACTGCTCACTGACTTCTGCACACATCTGCCCAACCTGCCTGACGCCACCGCTAAAGCCGTGTATCACTTTACCTTGGAAAAGATTCAGCCGCGGGTCATCTCCTTTGAGGAACA
CL839_5	TGGTCAATGAAAATGTCAGTCTTGTCATCTCGAGACAACTGCTCACTGACTTCTGCACACATCTGCCCAACCTGCCTGACGCCACCGCTAAAGCCGTGTATCACTTTACCTTGGAAAAGATTCAGCCGCGGGTCATCTCCTTTGAGGAACA
CL839_6	TGGTCAATGAAAATGTCAGTCTTGTCATCTCGAGACAACTGCTCACTGACTTCTGCACGCATCTGCCCAACCTGCCTGACGCCACCGCTAAAGCCGTGTATCACTTTACCTTGGAAAAGATTCAGCCGCGGGTCATCTCCTTTGAGGAACA
CL934_1	TGGTCAATGAAAATGTCAGTCTTGTCATCTCGAGACAACTGCTCACTGACTTCTGCACACATCTGCCCAACCTGCCTGACGCCACCGCTAAAGCAGTGTATCACTTTACCTTGGAAAAGATTCAGCCGCGGGTCATCTCCTTTGAGGAACA
CL934_2	TGGTCAATGAAAATGTCAGTCTTGTCATCTCGAGACAACTGCTCACTGACTTCTGCACACATCTGCCCAACCTGCCTGACGCCACCGCTAAAGCAGTGTATCACTTTACTTTGGAAAAGATTCAGCCGCGGGTCATCTCCTTTGAGGAACA
CL937_2	TGGTCAATGAAAATGTCAGTCTTGTCATCTCGAGACAACTGCTCACTGACTTCTGCACGCATCTGCCCAACCTGCCTGACGCCACCGCTAAAGCAGTGTATCACTTTACCTTGGAAAAGATTCAGCCGCGGGTCATCTCCTTTGAGGAACA
CL937_3	TGGTCAATGAAAATGTCAGTCTTGTCATCTCGAGACAACTGCTCACTGACTTCTGCACGCATCTGCCCAACCTGCCTGACGCCACCGCTAAAGCAGTGTATCACTTTACCTTGGAAAAGATTCAGCCGCGGGTCATCTCCTTTGAGGAACA
CL938_1	TGGTCAATGAAAATGTCAGTCTTGTCATCTCGAGACAACTGCTCACTGACTTCTGCACACATCTGCCCAACCTGCCTGACGCCACCGCTAAAGCCGTGTATCACTTTACCTTGGAAAAGATTCAGCCGCGGGTCATCTCCTTTGAGGAACA
CL939-1_2	TGGTCAATGAAAATGTCAGTCTTGTCATCTCGAGACAACTGCTCACTGACTTCTGCACGCATCTGCCCAACCTGCCTGACGCCACCGCTAAAGCAGTGTATCACTTTACCTTGGAAAAGATTCAGCCGCGGGTCATCTCCTTTGAGGAACA
CL940_2	TGGTCAATGAAAACGTCAGTCTTGTCATCTCGAGGCAACTGCTCACAGACTTCTGCACACATCTGCCCAACCTGCCGGACGCCACCGCTAAAGCGGTGTATCATTTCACCTTGGAGAAGATCCAGCCGAGGGTCATCTCCTTTGAGGAACA
CL940__1	-------------------------------------------------------------------------------------------------------------------------------------------------------
CL942_1	TGGTCAATGAAAATGTCAGTCTTGTCATCTCGAGACAACTGCTCACTGACTTCTGCACACATCTGCCCAACCTGCCTGACGCCACCGCTAAAGCCGTGTATCACTTTACCTTGGAAAAGATTCAGCCGCGGGTCATCTCCTTTGAGGAACA
CL943_1	TGGTCAATGAAAATGTCAGTCTTGTCATCTCGAGACAACTGCTCACTGACTTCTGCACACATCTGCCCAACCTGCCTGACGCCACCGCTAAAGCCGTGTATCACTTTACCTTGGAAAAGATTCAGCCGCGGGTCATCTCCTTTGAGGAACA
CL944_4	TGGTCAATGAAAATGTCAGTCTTGTCATCTCGAGACAACTTCTCACTGACTTCTGCACACATCTGCCCAACCTGCCTGACGCCACTGCTAAAGCAGTGTATCACTTTACCTTGGAAAAGATTCAGCCGCGGGTCATCTCCTTTGAGGAACA
CL945_3	TGGTCAATGAAAACGTCAGTCTTGTCATCTCGAGGCAACTGCTCACAGACTTCTGCACACATCTGCCCAACCTGCCGGACGCCACCGCTAAAGCGGTGTATCACTTCACCTTGGAGAAGATCCAGCCAAGGGTCATCTCCTTTGAGGAACA
CL946	TGGTCAATGAAAATGTCAGTCTTGTCATCTCGAGACAACTGCTCACTGACTTCTGCACACATCTGCCCAACCTGCCTGACGCCACTGCTAAAGCAGTGTATCACTTTACCTTGGAAAAGATTCAGCCGCGGGTCATCTCCTTTGAGGAACA
CL946_2	TGGTCAATGAAAATGTCAGTCTTGTCATCTCGAGACAACTGCTCACTGACTTCTGCACACATCTGCCCAACCTGCCTGACGCCACTGCTAAAGCAGTGTATCACTTTACCTTGGAAAAGATTCAGCCGCGGGTCATCTCCTTTGAGGAACA
CL947	TGGTCAATGAAAATGTCAGTCTTGTCATCTCGAGACAACTGCTCACTGACTTCTGCACGCATCTGCCCAACCTGCCTGACGCCACTGCTAAAGCAGTGTATCACTTTACCTTGGAAAAGATTCAGCCGCGGGTCATCTCCTTTGAGGAACA
CL951_1	TGGTCAATGAAAATGTCAGTCTTGTCATCTCGAGACAACTGCTCACTGACTTCTGCACACATCTGCCCAACCTGCCTGACGCCACCGCTAAAGCCGTGTATCACTTTACCTTGGAAAAGATTCAGCCGCGGGTCATCTCCTTTGAGGAACA
CL955_1	TGGTCAATGAAAATGTCAGTCTTGTCATCTCGAGACAACTGCTCACTGACTTCTGCACACATCTGCCCAACCTGCCTGACGCCACCGCTAAAGCCGTGTATCACTTTACCTTGGAAAAGATTCAGCCGCGGGTCATCTCCTTTGAGGAACA
CL958_1	TGGTCAATGAAAACGTCAGTCTTGTCATCTCGAGGCAACTGCTCACAGACTTCTGCACACATCTGCCCAACCTGCCGGACGCCACCGCTAAAGCGGTGTATCACTTCACCTTGGAGAAGATCCAGCCAAGGGTCATCTCCTTTGAGGAACA
CL961_2	TGGTCAATGAAAATGTCAGTCTTGTCATCTCGAGACAACTGCTCACTGACTTCTGCACGCATCTGCCCAACCTGCCTGACGCCACTGCTAAAGCAGTGTATCACTTTACCTTGGAAAAGATTCAGCCGCGGGTCATCTCCTTTGAGGAACA
CL961_3	TGGTCAATGAAAATGTCAGTCTTGTCATCTCGAGACAACTGCTCACTGACTTCTGCACGCATCTGCCCAACCTGCCTGACGCCACTGCTAAAGCAGTGTATCACTTTACCTTGGAAAAGATTCAGCCGCGGGTCATCTCCTTTGAGGAACA
[Danio_rerio.10.11740007.11740197 191 bp 13791-13981 bp]
CL831_1	ATGTTCACAGAATTGCAGCAGATGAGGCAGCAGCTGCCCGACATGGAGTTCGGGAGGCGGATGGCCGTGGAGAGGGAACTGGAGAAGGTGGACGGCATCCGACTGACAAATATCATCTTTGACGAGACCGGCCACTTTGTGCTCTACGGGACCATGCTGGGCATCAAGGTCATCAACGTGGAAACCAACAG
CL839_1	ATGTTCACAGAATTGCAGCAGATGAGGCAGCAGCTGCCTGACATGGAGTTCGGGAGGCGAATGGCTGTGGAGAGAGAACTGGAGAAGGTGGATGGTATTCGACTGACAAATATCATCTTTGATGAAACCGGCCACTTTGTGCTCTATGGGACCATGCTGGGCATCAAGGTCATCAACGTGGAAACCAACAG
CL839_3	ATGTTCACAGAATTGCAGCAGATGAGGCAGCAGCTGCCTGACATGGAGTTCGGGAGGCGAATGGCTGTGGAGAGAGAACTGGAGAAGGTGGATGGTATTCGACTGACAAATATCATCTTTGATGAAACCGGCCACTTTGTGCTCTATGGGACCATGCTGGGCATCAAGGTCATCAACGTGGAAACCAACAG
CL839_4	ATGTTCACAGAATTGCAGCAGATGAGGCAGCAGCTGCCTGACATGGAGTTCGGGAGGCGAATGGCTGTGGAGAGAGAACTGGAGAAGGTGGATGGTATTCGACTGACAAATATCATCTTTGATGAAACCGGCCACTTTGTGCTCTATGGGACCATGCTGGGCATCAAGGTCATCAACGTGGAAACCAACAG
CL839_5	ATGTTCACAGAATTGCAGCAGATGAGGCAGCAGCTGCCTGACATGGAGTTCGGGAGGCGAATGGCTGTGGAGAGAGAACTGGAGAAGGTGGATGGTATTCGACTGACAAATATCATCTTTGATGAAACCGGCCACTTTGTGCTCTATGGGACCATGCTGGGCATCAAGGTCATCAACGTGGAAACCAACAG
CL839_6	ATGTTCACAGAATTGCAGCAGATGAGGCAGCAGCTGCCTGACATGGAGTTCGGGAGGCGAATGGCTGTGGAGAGAGAACTGGAGAAGGTGGATGGTATTCGACTGACAAATATCATCTTTGATGAAACCGGCCACTTTGTGCTCTATGGGACCATGCTGGGCATCAAGGTCATCAACGTGGAAACCAACAG
CL934_1	ATGTTCACAGAATTGCAGCAGATGAGGCAGCAGCTGCCTGACATGGAGTTCGGGAGGCGAATGGCTGTGGAGAGAGAACTGGAGAAGGTGGATGGTATTCGACTGACAAATATCATCTTTGATGAAACCGGCCACTTTGTGCTCTATGGGACCATGCTGGGCATCAAGGTCATCAACGTGGAAACCAACAG
CL934_2	ATGTTCACAGAATTGCAGCAGATGAGGCAGCAGCTGCCTGACATGGAGTTCGGGAGGCGAATGGCTGTGGAGAGAGAACTGGAGAAGGTGGATGGTATTCGACTGACAAATATCATCTTTGATGAAACCGGCCACTTTGTGCTCTATGGGACCATGCTGGGCATCAAGGTCATCAACGTGGAAACCAACAG
CL937_2	ATGTTCACAGAATTGCAGCAGATGAGGCAGCAGCTGCCTGATATGGAGTTCGGGAGGCGAATGGCTGTGGAGAGAGAACTGGAGAAGGTGGATGGTATTCGACTGACAAATATCATCTTTGATGAAACCGGCCACTTTGTGCTCTATGGGACCATGCTGGGCATCAAGGTCATCAACGTGGAAACCAACAG
CL937_3	ATGTTCACAGAATTGCAGCAGATGAGGCAGCAGCTGCCTGATATGGAGTTCGGGAGGCGAATGGCTGTGGAGAGAGAACTGGAGAAGGTGGATGGTATTCGACTGACAAATATCATCTTTGATGAAACCGGCCACTTTGTGCTCTATGGGACCATGCTGGGCATCAAGGTCATCAACGTGGAAACCAACAG
CL938_1	ATGTTCACAGAATTGCAGCAGATGAGGCAGCAGCTGCCTGACATGGAGTTCGGGAGGCGAATGGCTGTGGAGAGAGAACTGGAGAAGGTGGATGGTATTCGACTGACAAATATCATCTTTGATGAAACCGGCCACTTTGTGCTCTATGGGACCATGCTGGGCATCAAGGTCATCAACGTGGAAACCAACAG
CL939-1_2	ATGTTCACAGAATTGCAGCAGATGAGGCAGCAGCTGCCTGATATGGAGTTCGGGAGGCGAATGGCTGTGGAGAGAGAACTGGAGAAGGTGGATGGTATTCGACTGACAAATATCATCTTTGATGAAACCGGCCACTTTGTGCTCTATGGGACCATGCTGGGCATCAAGGTCATCAACGTGGAAACCAACAG
CL940_2	ATGTTCACAGAATTGCAGCAGATGAGGCAGCAGCTGCCCGACATGGAGTTTGGGAGGCGGATGGCCGTGGAGAGGGAACTGGAGAAGGTGGACGGCATCCGACTGACAAATATCATCTTTGACGAGACCGGCCACTTTGTGCTCTACGGGACCATGCTGGGCATCAAGGTCATCAACGTGGAAACCAACAG
CL940__1	-----------------------------------------------------------------------------------------------------------------------------------------------------------------------------------------------
CL942_1	ATGTTCACAGAATTGCAGCAGATGAGGCAGCAGCTGCCTGACATGGAGTTCGGGAGGCGAATGGCTGTGGAGAGAGAACTGGAGAAGGTGGATGGTATTCGACTGACAAATATCATCTTTGATGAAACCGGCCACTTTGTGCTCTATGGGACCATGCTGGGCATCAAGGTCATCAACGTGGAAACCAACAG
CL943_1	ATGTTCACAGAATTGCAGCAGATGAGGCAGCAGCTGCCTGACATGGAGTTCGGGAGGCGAATGGCTGTGGAGAGAGAACTGGAGAAGGTGGATGGTATTCGACTGACAAATATCATCTTTGATGAAACCGGCCACTTTGTGCTCTATGGGACCATGCTGGGCATCAAGGTCATCAACGTGGAAACCAACAG
CL944_4	ATGTTCACAGAATTGCAGCAGATGAGGCAGCAGCTGCCTGACATGGAGTTCGGGAGGCGAATGGCTGTGGAGAGAGAACTGGAGAAGGTGGATGGTATTCGACTGACAAATATCATCTTTGATGAAACCGGCCACTTTGTGCTCTATGGGACCATGCTGGGCATCAAGGTCATCAATGTGGAAACTAACAG
CL945_3	ATGTTCACAGAATTGCAGCAGATGAGGCAGCAGCTGCCCGACATGGAGTTCGGGAGGCGGATGGCCGTGGAGAGGGAACTGGAGAAGGTGGACGGCATCCGACTGACAAATATCATCTTTGACGAGACCGGCCACTTTGTGCTCTACGGGACCATGCTGGGCATCAAGGTCATCAACGTGGAAACCAACAG
CL946	ATGTTCACAGAATTGCAGCAGATGAGGCAGCAGCTGCCTGACATGGAGTTCGGGAGGCGAATGGCTGTGGAGAGAGAACTGGAGAAGGTGGATGGTATTCGACTGACAAATATCATCTTTGATGAAACCGGCCACTTTGTGCTCTATGGGACCATGCTGGGCATCAAGGTCATCAACGTGGAAACCAACAG
CL946_2	ATGTTCACAGAATTGCAGCAGATGAGGCAGCAGCTGCCTGACATGGAGTTCGGGAGGCGAATGGCTGTGGAGAGAGAACTGGAGAAGGTGGATGGTATTCGACTGACAAATATCATCTTTGATGAAACCGGCCACTTTGTGCTCTATGGGACCATGCTGGGCATCAAGGTCATCAACGTGGAAACCAACAG
CL947	ATGTTCACAGAATTGCAGCAGATGAGGCAGCAGCTGCCTGACATGGAGTTCGGGAGGCGAATGGCTGTGGAGAGAGAACTGGAGAAGGTGGATGGTATTCGACTGACAAATATCATCTTTGATGAAACCGGCCACTTTGTGCTCTATGGGACCATGCTGGGCATCAAGGTCATCAACGTGGAAACCAACAG
CL951_1	ATGTTCACAGAATTGCAGCAGATGAGGCAGCAGCTGCCTGACATGGAGTTCGGGAGGCGAATGGCTGTGGAGAGAGAACTGGAGAAGGTGGATGGTATTCGACTGACAAATATCATCTTTGATGAAACCGGCCACTTTGTGCTCTATGGGACCATGCTGGGCATCAAGGTCATCAACGTGGAAACCAACAG
CL955_1	ATGTTCACAGAATTGCAGCAGATGAGGCAGCAGCTGCCTGACATGGAGTTCGGGAGGCGAATGGCTGTGGAGAGAGAACTGGAGAAGGTGGATGGTATTCGACTGACAAATATCATCTTTGATGAAACCGGCCACTTTGTGCTCTATGGGACCATGCTGGGCATCAAGGTCATCAACGTGGAAACCAACAG
CL958_1	ATGTTCACAGAATTGCAGCAGATGAGGCAGCAGCTGCCCGACATGGAGTTCGGGAGGCGGATGGCCGTGGAGAGGGAACTGGAGAAGGTGGACGGCATCCGACTGACAAATATCATCTTTGACGAGACCGGCCACTTTGTGCTCTACGGGACCATGCTGGGCATCAAGGTCATCAACGTGGAAACCAACAG
CL961_2	ATGTTCACAGAATTGCAGCAGATGAGGCAGCAGCTGCCTGACATGGAGTTCGGGAGGCGAATGGCTGTGGAGAGAGAACTGGAGAAGGTGGATGGTATTCGACTGACAAATATCATCTTTGATGAAACCGGCCACTTTGTGCTCTATGGTACCATGCTGGGCATCAAGGTCATCAACGTGGAAACCAACAG
CL961_3	ATGTTCACAGAATTGCAGCAGATGAGGCAGCAGCTGCCTGACATGGAGTTCGGGAGGCGAATGGCTGTGGAGAGAGAACTGGAGAAGGTGGATGGTATTCGACTGACAAATATCATCTTTGATGAAACCGGCCACTTTGTGCTCTATGGGACCATGCTGGGCATCAAGGTCATCAACGTGGAAACCAACAG
[Danio_rerio.10.11775399.11775184 216 bp 13982-14197 bp]
CL831_1	GTCCCCGGCACGGCGGAGAGCGCGCGTTCCTGTGTCCGCGCTTACTTCGCCGACCTGCACGAGACTCTGTGTCGGCAGGAGGAGATGGCGCTGAGTGTAGTGGACGCGCACGTCAGGGAGAGGCTGATCTGGCTGAGGCAGCAGCAGGAGGACATGACCATCCTGCTGTCTCAGGTCTCCACTGCCTGCCTGCACTGTGAGAAGACGCTTCAGCAG
CL839_1	GTCCCCGGCACAGCAGAGAGCGCACGTTCCTGTGTCCGAGCTTACTTCGCAGACCTCCACGAGACTCTGTGTCGGCAGGAGGAGATGGCGCTGAGTGTGGTGGACGCTCACGTCAGGGAGAGGCTGATCTGGCTGAGGCAGCAGCAGGAGGACATGACCATCCTGCTGTCTCAGGTCTCCACTGCCTGCCTGCACTGTGAGAAAACACTTCAACAG
CL839_3	GTCCCCGGCACAGCAGAGAGCGCACGTTCCTGTGTCCGAGCTTACTTCGCAGACCTCCACGAGACTCTGTGTCGGCAGGAGGAGATGGCGCTGAGTGTGGTGGACGCTCACGTCAGGGAGAGGCTGATCTGGCTGAGGCAGCAGCAGGAGGACATGACCATCCTGCTGTCTCAGGTCTCCACTGCCTGCCTGCACTGTGAGAAAACACTTCAACAG
CL839_4	GTCCCCGGCACAGCAGAGAGCGCACGTTCCTGTGTCCGAGCTTACTTCGCAGACCTCCACGAGACTCTGTGTCGGCAGGAGGAGATGGCGCTGAGTGTGGTGGACGCTCACGTCAGGGAGAGGCTGATCTGGCTGAGGCAGCAGCAGGAGGACATGACCATCCTGCTGTCTCAGGTCTCCACTGCCTGCCTGCACTGTGAGAAAACACTTCAACAG
CL839_5	GTCCCCGGCACAGCAGAGAGCGCACGTTCCTGTGTCCGAGCTTACTTCGCAGACCTCCACGAGACTCTGTGTCGGCAGGAGGAGATGGCGCTGAGTGTGGTGGACGCTCACGTCAGGGAGAGGCTGATCTGGCTGAGGCAGCAGCAGGAGGACATGACCATCCTGCTGTCTCAGGTCTCCACTGCCTGCCTGCACTGTGAGAAAACACTTCAACAG
CL839_6	GTCCCCGGCACAGCAGAGAGCGCACGTTCCTGTGTCCGAGCTTACTTCGCAGACCTCCACGAGACTCTGTGTCGGCAGGAGGAGATGGCGCTGAGTGTGGTGGACGCTCACGTCAGGGAGAGGCTGATCTGGCTGAGGCAGCAGCAGGAGGACATGACCATCCTGCTGTCTCAGGTCTCCACTGCCTGCCTGCACTGTGAGAAAACACTTCAACAG
CL934_1	GTCCCCGGCACAGCAGAGAGCGCACGTTCCTGTGTCCGAGCTTACTTCGCAGACCTCCACGAGACTCTGTGTCGGCAGGAGGAGATGGCGCTGAGTGTGGTGGACGCTCACGTCAGGGAGAGGCTGATCTGGCTGAGGCAGCAGCAGGAGGACATGACCATCCTGCTGTCTCAGGTCTCCACTGCCTGCCTGCACTGTGAGAAAACACTTCAACAG
CL934_2	GTCCCCGGCACAGCAGAGAGCGCACGTTCCTGTGTCCGAGCTTACTTCGCAGACCTCCACGAGACTCTGTGTCGGCAGGAGGAGATGGCGCTGAGTGTGGTGGACGCTCACGTCAGGGAGAGGCTGATCTGGCTGAGGCAGCAGCAGGAGGACATGACCATCCTGCTGTCTCAGGTCTCCACTGCCTGCCTGCACTGTGAGAAAACACTTCAACAG
CL937_2	GTCCCCGGCACAGCAGAGAGCGCACGTTCCTGTGTCCGAGCTTACTTCGCAGACCTCCACGAGACTCTGTGTCGGCAGGAGGAGATGGCGCTGAGTGTGGTGGACGCTCACGTCAGGGAGAGGCTGATCTGGCTGAGGCAGCAGCAGGAGGACATGACCATCCTGCTGTCTCAGGTCTCCACTGCCTGCCTGCACTGTGAGAAAACACTTCAACAG
CL937_3	GTCCCCGGCACAGCAGAGAGCGCACGTTCCTGTGTCCGAGCTTACTTCGCAGACCTCCACGAGACTCTGTGTCGGCAGGAGGAGATGGCGCTGAGTGTGGTGGACGCTCACGTCAGGGAGAGGCTGATCTGGCTGAGGCAGCAGCAGGAGGACATGACCATCCTGCTGTCTCAGGTCTCCACTGCCTGCCTGCACTGTGAGAAAACACTTCAACAG
CL938_1	GTCCCCGGCACAGCAGAGAGCGCACGTTCCTGTGTCCGAGCTTACTTCGCAGACCTCCACGAGACTCTGTGTCGGCAGGAGGAGATGGCGCTGAGTGTGGTGGACGCTCACGTCAGGGAGAGGCTGATCTGGCTGAGGCAGCAGCAGGAGGACATGACCATCCTGCTGTCTCAGGTCTCCACTGCCTGCCTGCACTGTGAGAAAACACTTCAACAG
CL939-1_2	GTCCCCGGCACAGCAGAGAGCGCACGTTCCTGTGTCCGAGCTTACTTCGCAGACCTCCACGAGACTCTGTGTCGGCAGGAGGAGATGGCGCTGAGTGTGGTGGACGCTCACGTCAGGGAGAGGCTGATCTGGCTGAGGCAGCAGCAGGAGGACATGACCATCCTGCTGTCTCAGGTCTCCACTGCCTGCCTGCACTGTGAGAAAACACTTCAACAG
CL940_2	------------------------------------------------------------------------------------------------------------------------------------------------------------------------------------------------------------------------
CL940__1	------------------------------------------------------------------------------------------------------------------------------------------------------------------------------------------------------------------------
CL942_1	GTCCCCGGCACAGCAGAGAGCGCACGTTCCTGTGTCCGAGCTTACTTCGCAGACCTCCACGAGACTCTGTGTCGGCAGGAGGAGATGGCGCTGAGTGTGGTGGACGCTCACGTCAGGGAGAGGCTGATCTGGCTGAGGCAGCAGCAGGAGGACATGACCATCCTGCTGTCTCAGGTCTCCACTGCCTGCCTGCACTGTGAGAAAACACTTCAACAG
CL943_1	GTCCCCGGCACAGCAGAGAGCGCACGTTCCTGTGTCCGAGCTTACTTCGCAGACCTCCACGAGACTCTGTGTCGGCAGGAGGAGATGGCGCTGAGTGTGGTGGACGCTCACGTCAGGGAGAGGCTGATCTGGCTGAGGCAGCAGCAGGAGGACATGACCATCCTGCTGTCTCAGGTCTCCACTGCCTGCCTGCACTGTGAGAAAACACTTCAACAG
CL944_4	GTCCCCGGCACAGCAGAGAGCGCACGTTCCTGTGTCCGAGCTTACTTCGCAGACCTCCACGAGACTCTGTGTCGGCAGGAGGAGATGGCGCTGAGTGTGGTGGACGCTCACGTCAGGGAGAGGCTGATCTGGCTGAGGCAGCAGCAGGAGGACATGACCATCCTGCTGTCTCAGGTCTCCACTGCCTGCCTGCACTGTGAGAAAACACTTCAACAG
CL945_3	GTGCCCGGCACGGCGGAGAGCGCGCGTTCCTGTGTCCGCGCTTACTTCGCCGACCTGCACGAGACTCTGTGTCGGCAGGAGGAGATGGCGCTGAGTGTGGTGGACGCCCACGTCAGGGAGCGGCTGATCTGGCTGAGGCAGCAGCAGGAGGACATGACCATCCTGCTGTCTCAGGTCTCCACTGCCTGCCTGCACTGTGAGAAGACGCTTCAGCAG
CL946	GTCCCCGGCACAGCAGAGAGCGCACGTTCCTGTGTCCGAGCTTACTTCGCAGACCTCCACGAGACTCTGTGTCGGCAGGAGGAGATGGCGCTGAGTGTGGTGGACGCTCACGTCAGGGAGAGGCTGATCTGGCTGAGGCAGCAGCAGGAGGACATGACCATCCTGCTGTCTCAGGTCTCCACTGCCTGCCTGCACTGTGAGAAAACACTTCAACAG
CL946_2	GTCCCCGGCACAGCAGAGAGCGCACGTTCCTGTGTCCGAGCTTACTTCGCAGACCTCCACGAGACTCTGTGTCGGCAGGAGGAGATGGCGCTGAGTGTGGTGGACGCTCACGTCAGGGAGAGGCTGATCTGGCTGAGGCAGCAGCAGGAGGACATGACCATCCTGCTGTCTCAGGTCTCCACTGCCTGCCTGCACTGTGAGAAAACACTTCAACAG
CL947	GTCCCCGGCACAGCAGAGAGCGCGCGTTCCTGTGTCCGAGCTTACTTCGCAGACCTCCACGAGACTCTGTGTCGGCAGGAGGAGATGGCGCTGAGTGTGGTGGACGCTCACGTCAGGGAGAGGCTCATCTGGCTGAGGCAGCAGCAGGAGGACATGACCATCCTGCTGTCTCAGGTCTCCACTGCCTGCCTGCACTGTGAGAAAACACTTCAACAG
CL951_1	GTCCCCGGCACAGCAGAGAGCGCACGTTCCTGTGTCCGAGCTTACTTCGCAGACCTCCACGAGACTCTGTGTCGGCAGGAGGAGATGGCGCTGAGTGTGGTGGACGCTCACGTCAGGGAGAGGCTGATCTGGCTGAGGCAGCAGCAGGAGGACATGACCATCCTGCTGTCTCAGGGCTCCACTGGCTGCCTGGACTGTGAGAAAACACTTCAAGAG
CL955_1	GTCCCCGGCACAGCAGAGAGCGCACGTTCCTGTGTCCGAGCTTACTTCGCAGACCTCCACGAGACTCTGTGTCGGCAGGAGGAGATGGCGCTGAGTGTGGTGGACGCTCACGTCAGGGAGAGGCTGATCTGGCTGAGGCAGCAGCAGGAGGACATGACCATCCTGCTGTCTCAGGTCTCCACTGCCTGCCTGCACTGTGAGAAAACACTTCAACAG
CL958_1	------------------------------------------------------------------------------------------------------------------------------------------------------------------------------------------------------------------------
CL961_2	GTCCCCGGCACAGCAGAGAGCGCGCGTTCCTGTGTCCGAGCTTACTTCGCAGACCTCCACGAGACTCTGTGTCGGCAGGAGGAGATGGCGCTGAGTGTGGTGGACGCTCACGTCAGGGAGAGGCTCATCTGGCTGAGGCAGCAGCAGGAGGACATGACCATCCTGCTGTCTCAGGTCTCCACTGCCTGCCTGCACTGTGAGAAAACACTTCAACAG
CL961_3	GTCCCCGGCACAGCAGAGAGCGCGCGTTCCTGTGTCCGAGCTTACTTCGCAGACCTCCACGAGACTCTGTGTCGGCAGGAGGAGATGGCGCTGAGTGTGGTGGACGCTCACGTCAGGGAGAGGCTCATCTGGCTGAGGCAGCAGCAGGAGGACATGACCATCCTGCTGTCTCAGGTCTCCACTGCCTGCCTGCACTGTGAGAAAACACTTCAACAG
[Danio_rerio.10.11775672.11775490 183 bp 14198-14380 bp]
CL831_1	CACGCTGTTCTGGAGACGGAAGCGAATCAGATCCGCGCGTCCATTCTGGACATGGCCCACTGCATCCGCACCTTCACAGACGAAGTGTCGGAGTACTCGAGGAAGCTGGTGGGCATTGTGCAGCAAATAGAAGGGGGAGAGCAGATAGTAGAGGACGGAGTCGGCATGGCACACACTGAGCA-
CL839_1	CATGCTGTTCTTGAGACTGAAGCGAATCAGATCCGTGCATCCATTTTGGACATGGCCCACTGCATCCGCACCTTCACAGACGAAGTGTCCGAGTACTCGAGGAAGCTGGTGGGCATCGTGCAGCAAATAGAAGGTGGAGAGCAGATAGTAGAGGACGGAGTTGGCATGGCACACACTGAACAT
CL839_3	CATGCTGTTCTTGAGACTGAAGCGAATCAGATCCGTGCATCCATTTTGGACATGGCCCACTGCATCCGCACCTTCACAGACGAAGTGTCCGAGTACTCGAGGAAGCTGGTGGGCATCGTGCAGCAAATAGAAGGTGGAGAGCAGATAGTAGAGGACGGAGTTGGCATGGCACACACTGAACAT
CL839_4	---------------------------------------------------------------------------------------------------------------------------------------------------------------------------------------
CL839_5	CATGCTGTTCTTGAGACTGAAGCGAATCAGATCCGTGCATCCATTTTGGACATGGCCCACTGCATCCGCACCTTCACAGACGAAGTGTCCGAGTACTCGAGGAAGCTGGTGGGCATCGTGCAGCAAATAGAAGGTGGAGAGCAGATAGTAGAGGACGGAGTTGGCATGGCACACACTGAACAT
CL839_6	CATGCTGTTCTTGAGACTGAAGCGAATCAGATCCGTGCATCCATTTTGGACATGGCCCACTGCATCCGCACCTTCACAGACGAAGTGTCCGAGTACTCGAGGAAGCTGGTGGGCATCGTGCAGCAAATAGAAGGTGGAGAGCAGATAGTAGAGGACGGAGTTGGCATGGCACACACTGAACAT
CL934_1	CATGCTGTTCTTGAGACTGAAGCGAATCAGATCCGTGCATCCATTTTGGACATGGCCCACTGCATCCGCACCTTCACAGACGAAGTGTCCGAGTACTCGAGGAAGCTGGTGGGCATCGTGCAGCAAATAGAAGGTGGAGAGCAGATAGTAGAGGACGGAGTTGGCATGGCACACACTGAACAT
CL934_2	CATGCTGTTCTTGAGACTGAAGCGAATCAGATCCGTGCATCCATTTTGGACATGGCCCACTGCATCCGCACCTTCACAGACGAAGTGTCCGAGTACTCGAGGAAGCTGGTGGGCATCGTGCAGCAAATAGAAGGTGGAGAGCAGATAGTAGAGGACGGAGTTGGCATGGCACACACTGAACAT
CL937_2	CATGCTGTTCTTGAGACTGAAGCGAATCAGATCCGTGCATCCATTTTGGACATGGCCCACTGCATCCGCACCTTCACAGACGAAGTGTCCGAGTACTCGAGGAAGCTGGTGGGCATCGTGCAGCAAATAGAAGGTGGAGAGCAGATAGTAGAGGACGGAGTTGGCATGGCACACACTGAACAT
CL937_3	CATGCTGTTCTTGAGACTGAAGCGAATCAGATCCGTGCATCCATTTTGGACATGGCCCACTGCATCCGCACCTTCACAGACGAAGTGTCCGAGTACTCGAGGAAGCTGGTGGGCATCGTGCAGCAAATAGAAGGTGGAGAGCAGATAGTAGAGGACGGAGTTGGCATGGCACACACTGAACAT
CL938_1	CATGCTGTTCTTGAGACTGAAGCGAATCAGATCCGTGCATCCATTTTGGACATGGCCCACTGCATCCGCACCTTCACAGACGAAGTGTCCGAGTACTCGAGGAAGCTGGTGGGCATCGTGCAGCAAATAGAAGGTGGAGAGCAGATAGTAGAGGACGGAGTTGGCATGGCACACACTGAACAT
CL939-1_2	CATGCTGTTCTTGAGACTGAAGCGAATCAGATCCGTGCATCCATTTTGGACATGGCCCACTGCATCCGCACCTTCACAGACGAAGTGTCCGAGTACTCGAGGAAGCTGGTGGGCATCGTGCAGCAAATAGAAGGTGGAGAGCAGATAGTAGAGGACGGAGTTGGCATGGCACACACTGAACAT
CL940_2	CACGCTGTTCTGGAGACGGAAGCGAATCAGATCCGCGCGTCCATTCTGGACATGGCCCACTGCATCCGCACCTTCACAGACGAAGTGTCGGAGTACTCGAGGAAGCTGGTGGGCATCGTGCAGCAAATAGAAGGGGGAGAGCAGATAGTAGAGGACGGAGTCGGCATGGCACACACTGAGCA-
CL940__1	---------------------------------------------------------------------------------------------------------------------------------------------------------------------------------------
CL942_1	CATGCTGTTCTTGAGACTGAAGCGAATCAGATCCGTGCATCCATTTTGGACATGGCCCACTGCATCCGCACCTTCACAGACGAAGTGTCCGAGTACTCGAGGAAGCTGGTGGGCATCGTGCAGCAAATAGAAGGTGGAGAGCAGATAGTAGAGGACGGAGTTGGCATGGCACACACTGAACAT
CL943_1	CATGCTGTTCTTGAGACTGAAGCGAATCAGATCCGTGCATCCATTTTGGACATGGCCCACTGCATCCGCACCTTCACAGACGAAGTGTCCGAGTACTCGAGGAAGCTGGTGGGCATCGTGCAGCAAATAGAAGGTGGAGAGCAGATAGTAGAGGACGGAGTTGGCATGGCACACACTGAACAT
CL944_4	CATGCCGTTCTTGAGACTGAAGCGAATCAGATCCGTGCATCCATTTTGGACATGGCCCACTGCATCCGCACCTTCACAGACGAAGTGTCCGAGTACTCGAGGAAGCTGGTGGGCATCGTGCAGCAAATAGAAGGTGGAGAGCAGATAGTAGAGGACGGAGTTGGCATGGCACACACTGAGCAT
CL945_3	CACGCTGTCCTGGAGACGGAAGCGAATCAGATCCGCGCGTCCATTCTGGACATGGCCCACTGCATCCGCACCTTCACAGACGAAGTGTCGGAGTACTCGAGGAAGCTGGTGGGCATCGTGCAGCAAATAGAAGGGGGAGAGCAGATAGTGGAGGATGGAGTCGGCATGGCACACACTGAGCA-
CL946	CATGCTGTTCTTGAGACTGAAGCGAATCAGATCCGTGCATCCATTTTGGACATGGCCCACTGCATCCGCACCTTCACAGACGAAGTGTCCGAGTACTCGAGGAAGCTGGTGGGCATCGTGCAGCAAATAGAAGGTGGAGAGCAGATAGTAGAGGACGGAGTTGGCATGGCACACACTGAACAT
CL946_2	CATGCTGTTCTTGAGACTGAAGCGAATCAGATCCGTGCATCCATTTTGGACATGGCCCACTGCATCCGCACCTTCACAGACGAAGTGTCCGAGTACTCGAGGAAGCTGGTGGGCATCGTGCAGCAAATAGAAGGTGGAGAGCAGATAGTAGAGGACGGAGTTGGCATGGCACACACTGAACAT
CL947	CATGCTGTTCTTGAGACTGAAGCGAATCAGATCCGTGCATCCATTTTGGACATGGCCCACTGCATCCGCACCTTCACAGACGAAGTGTCCGAGTACTCGAGGAAGCTGGTGGGCATCGTGCAGCAAATAGAAGGTGGAGAGCAGATAGTAGAGGACGGAGTTGGCATGGCACACACTGAACAT
CL951_1	CATGCTGTTCTTGAGACTGAAGCGAATCAGATCCGTGCATCCATTTTGGACATGGCCCACTGCATCCGCACCTTCACAGACGAAGTGTCCGAGTACTCGAGGAAGCTGGTGGGCATCGTGCAGCAAATAGAAGGTGGAGAGCAGATAGTAGAGGACGGAGTTGGCATGGCACACACTGAACAT
CL955_1	CATGCTGTTCTTGAGACTGAAGCGAATCAGATCCGTGCATCCATTTTGGACATGGCCCACTGCATCCGCACCTTCACAGACGAAGTGTCCGAGTACTCGAGGAAGCTGGTGGGCATCGTGCAGCAAATAGAAGGTGGAGAGCAGATAGTAGAGGACGGAGTTGGCATGGCACACACTGAACAT
CL958_1	CACGCTGTCCTGGAGACGGAAGCGAATCAGATCCGCGCGTCCATTCTGGACATGGCCCACTGCATCCGCACCTTCACAGACGAAGTGTCGGAGTACTCGAGGAAGCTGGTGGGCATCGTGCAGCAAATAGAAGGGGGAGAGCAGATAGTAGAGGACGGAGTCGGCATGGCACACACTGAGCA-
CL961_2	CATGCTGTTCTTGAGACTGAAGCGAATCAGATCCGTGCATCCATTTTGGACATGGCCCACTGCATCCGCACCTTCACAGACGAAGTGTCCGAGTACTCGAGGAAGCTGGTGGGCATCGTGCAGCAAATAGAAGGTGGAGAGCAGATAGTAGAGGACGGAGTTGGCATGGCACACACTGAACAT
CL961_3	CATGCTGTTCTTGAGACTGAAGCGAATCAGATCCGTGCATCCATTTTGGACATGGCCCACTGCATCCGCACCTTCACAGACGAAGTGTCCGAGTACTCGAGGAAGCTGGTGGGCATCGTGCAGCAAATAGAAGGTGGAGAGCAGATAGTAGAGGACGGAGTTGGCATGGCACACACTGAACAT
[Danio_rerio.10.11801107.11800829 279 bp 14381-14659 bp]
CL831_1	TGTGTCATTCGGTGCGATGAGGACGAGAGCCACACGGCCTCGATGTACTGCACCGTGTGCGCCACCCACCTGTGTGCCGAGTGCTCCCAGCTCACCCACTCCACCCGCACGCTGGCCAAACACCGCCGGGTGCCGCTGGCTGACAAGCCTCACGAGAAGACCCTATGCCCGCAGCATCAGGTCCACGCCATCGAGTTTGTATGCCTGGAGGAGGCCTGTCTGCCCGGGCCCCTCATGTGCTGTGTGTGTAAGGAGTACGGCAAGCACCAGGGACATAAG
CL839_1	TGTATAATTCGCTGTGATGAGGACGAGAGCCACACAGCCTCTATGTACTGCACCGTGTGCGCCACCCACCTGTGTGCCGAGTGCTCCCAGCTCACCCACTCCACTCGCACGCTGGCCAAACACCGTCGGGTGCCGCTGGCTGACAAGCCTCATGAGAAGACCCTGTGTCCGCAGCATCAGGTCCACGCCATCGAGTTTGTCTGCCTGGAGGAGGCCTGTCTGTCTGGGCCCCTCATGTGCTGTGTGTGTAAGGAGTACGGCAAGCACCAGGGACATAAG
CL839_3	TGTATAATTCGCTGTGATGAGGACGAGAGCCACACAGCCTCTATGTACTGCACCGTGTGCGCCACCCACCTGTGTGCCGAGTGCTCCCAGCTCACCCACTCCACTCGCACGCTGGCCAAACACCGTCGGGTGCCGCTGGCTGACAAGCCTCATGAGAAGACCCTGTGTCCGCAGCATCAGGTCCACGCCATCGAGTTTGTCTGCCTGGAGGAGGCCTGTCTGTCTGGGCCCCTCATGTGCTGTGTGTGTAAGGAGTACGGCAAGCACCAGGGACATAAG
CL839_4	TGTATAATTCGCTGTGATGAGGACGAGAGCCACACAGCCTCTATGTACTGCACCGTGTGCGCCACCCACCTGTGTGCCGAGTGCTCCCAGCTCACCCACTCCACTCGCACGCTGGCCAAACACCGTCGGGTGCCGCTGGCTGACAAGCCTCATGAGAAGACCCTGTGTCCGCAGCATCAGGTCCACGCCATCGAGTTTGTCTGCCTGGAGGAGGCCTGTCTGTCTGGGCCCCTCATGTGCTGTGTGTGTAAGGAGTACGGCAAGCACCAGGGACATAAG
CL839_5	TGTATAATTCGCTGTGATGAGGACGAGAGCCACACAGCCTCTATGTACTGCACCGTGTGCGCCACCCACCTGTGTGCCGAGTGCTCCCAGCTCACCCACTCCACTCGCACGCTGGCCAAACACCGTCGGGTGCCGCTGGCTGACAAGCCTCATGAGAAGACCCTGTGTCCGCAGCATCAGGTCCACGCCATCGAGTTTGTCTGCCTGGAGGAGGCCTGTCTGTCTGGGCCCCTCATGTGCTGTGTGTGTAAGGAGTACGGCAAGCACCAGGGACATAAG
CL839_6	TGTATAATTCGCTGTGATGAGGACGAGAGCCACACAGCCTCTATGTACTGCACCGTGTGCGCCACCCACCTGTGTGCCGAGTGCTCCCAGCTCACCCACTCCACTCGCACGCTGGCCAAACACCGTCGGGTGCCGCTGGCTGACAAGCCTCATGAGAAGACCCTGTGTCCGCAGCATCAGGTCCACGCCATCGAGTTTGTCTGCCTGGAGGAGGCCTGTCTGTCTGGGCCCCTCATGTGCTGTGTGTGTAAGGAGTACGGCAAGCACCAGGGACATAAG
CL934_1	TGTATAATTCGCTGTGATGAGGACGAGAGCCACACAGCCTCTATGTACTGCACCGTGTGCGCCACCCACCTGTGTGCCGAGTGCTCCCAGCTCACCCACTCCACTCGCACGCTGGCCAAACACCGTCGGGTGCCGCTGGCTGACAAGCCTCATGAGAAGACCCTGTGTCCGCAGCATCAGGTCCACGCCATCGAGTTTGTCTGCCTGGAGGAGGCCTGTCTGTCTGGGCCCCTCATGTGCTGTGTGTGTAAGGAGTACGGCAAGCACCAGGGACATAAG
CL934_2	TGTATAATTCGCTGTGATGAGGACGAGAGCCACACAGCCTCTATGTACTGCACCGTGTGCGCCACCCACCTGTGTGCCGAGTGCTCCCAGCTCACCCACTCCACTCGCACGCTGGCCAAACACCGTCGGGTGCCGCTGGCTGACAAGCCTCATGAGAAGACCCTGTGTCCGCAGCATCAGGTCCACGCCATCGAGTTTGTCTGCCTGGAGGAGGCCTGTCTGTCTGGGCCCCTCATGTGCTGTGTGTGTAAGGAGTACGGCAAGCACCAGGGACATAAG
CL937_2	TGTATAATTCGCTGTGATGAGGACGAGAGCCACACAGCCTCTATGTACTGCACCGTGTGCGCCACCCACCTGTGTGCCGAGTGCTCCCAGCTCACCCACTCCACTCGCACGCTGGCCAAACACCGTCGGGTGCCGCTGGCTGACAAGCCTCATGAGAAGACCCTGTGTCCGCAGCATCAGGTCCACGCCATCGAGTTTGTCTGCCTGGAGGAGGCCTGCCTGTCTGGGCCCCTCATGTGCTGTGTGTGTAAGGAGTACGGCAAGCACCAGGGACATAAG
CL937_3	TGTATAATTCGCTGTGATGAGGACGAGAGCCACACAGCCTCTATGTACTGCACCGTGTGCGCCACCCACCTGTGTGCCGAGTGCTCCCAGCTCACCCACTCCACTCGCACGCTGGCCAAACACCGTCGGGTGCCGCTGGCTGACAAGCCTCATGAGAAGACCCTGTGTCCGCAGCATCAGGTCCACGCCATCGAGTTTGTCTGCCTGGAGGAGGCCTGCCTGTCTGGGCCCCTCATGTGCTGTGTGTGTAAGGAGTACGGCAAGCACCAGGGACATAAG
CL938_1	TGTATAATTCGCTGTGATGAGGACGAGAGCCACACAGCCTCTATGTACTGCACCGTGTGCGCCACCCACCTGTGTGCCGAGTGCTCCCAGCTCACCCACTCCACTCGCACGCTGGCCAAACACCGTCGGGTGCCGCTGGCTGACAAGCCTCATGAGAAGACCCTGTGTCCGCAGCATCAGGTCCACGCCATCGAGTTTGTCTGCCTGGAGGAGGCCTGTCTGTCTGGGCCCCTCATGTGCTGTGTGTGTAAGGAGTACGGCAAGCACCAGGGACATAAG
CL939-1_2	TGTATAATTCGCTGTGATGAGGACGAGAGCCACACAGCCTCTATGTACTGCACCGTGTGCGCCACCCACCTGTGTGCCGAGTGCTCCCAGCTCACCCACTCCACTCGCACGCTGGCCAAACACCGTCGGGTGCCACTGGCTGACAAGCCTCATGAGAAGACCCTGTGTCCGCAGCATCAGGTCCACGCCATCGAGTTTGTCTGCCTGGAGGAGGCCTGCCTGTCTGGGCCCCTCATGTGCTGTGTGTGTAAGGAGTACGGCAAGCACCAGGGACATAAG
CL940_2	TGTGTCATTCGGTGCGATGAGGACGAGAGCCACACGGCCTCGATGTACTGCACCGTGTGCGCCACCCACCTGTGTGCCGAGTGCTCCCAGCTCACCCACTCCACCCGCACGCTGGCCAAACACCGCCGGGTGCCGCTGGCTGACAAGCCTCACGAGAAGACCCTGTGCCCGCAGCATCAGGTCCACGCCATCGAGTTTGTGTGCCTGGAGGAGGCCTGTCTGCCCGGGCCCCTCATGTGCTGTGTGTGTAAGGAGTACGGCAAGCACCAGGGACATAAG
CL940__1	---------------------------------------------------------------------------------------------------------------------------------------------------------------------------------------------------------------------------------------------------------------------------------------
CL942_1	TGTATAATTCGCTGTGATGAGGACGAGAGCCACACAGCCTCTATGTACTGCACCGTGTGCGCCACCCACCTGTGTGCCGAGTGCTCCCAGCTCACCCACTCCACTCGCACGCTGGCCAAACACCGTCGGGTGCCGCTGGCTGACAAGCCTCATGAGAAGACCCTGTGTCCGCAGCATCAGGTCCACGCCATCGAGTTTGTCTGCCTGGAGGAGGCCTGTCTGTCTGGGCCCCTCATGTGCTGTGTGTGTAAGGAGTACGGCAAGCACCAGGGACATAAG
CL943_1	TGTATAATTCGCTGTGATGAGGACGAGAGCCACACAGCCTCTATGTACTGCACCGTGTGCGCCACCCACCTGTGTGCCGAGTGCTCCCAGCTCACCCACTCCACTCGCACGCTGGCCAAACACCGTCGGGTGCCGCTGGCTGACAAGCCTCATGAGAAGACCCTGTGTCCGCAGCATCAGGTCCACGCCATCGAGTTTGTCTGCCTGGAGGAGGCCTGTCTGTCTGGGCCCCTCATGTGCTGTGTGTGTAAGGAGTACGGCAAGCACCAGGGACATAAG
CL944_4	TGTATAATTCGCTGTGATGAGGACGAGAGCCACACAGCCTCTATGTACTGCACCGTGTGCGCCACCCACCTGTGTGCCGAGTGCTCCCAGCTCACCCACTCCACTCGCACGCTGGCCAAACACCGTCGGGTGCCGCTGGCTGACAAGCCTCACGAGAAGACCCTGTGTCCGCAGCATCAGGTCCACGCCATCGAGTTTGTCTGCCTGGAGGAGGCCTGTCTGTCTGGGCCCCTCATGTGCTGTGTGTGTAAGGAGTACGGCAAGCACCAGGGACATAAG
CL945_3	TGTGTCATTCGGTGCGATGAGGACGAGAGCCACACGGCCTCGATGTACTGCACCGTGTGCGCCACCCACCTGTGTGCCGAGTGCTCCCAGCTCACCCACTCCACCCGCACGCTGGCCAAACACCGCCGGGTGCCGCTGGCTGACAAGCCTCACGAGAAGACCCTGTGCCCGCAGCATCAGGTCCACGCCATCGAGTTTGTGTGCCTGGAGGAGGCCTGTCTGCCCGGGCCCCTCATGTGCTGTGTGTGTAAGGAGTACGGCAAGCACCAGGGACATAAG
CL946	TGTATAATTCGCTGTGATGAGGACGAGAGCCACACAGCCTCTATGTACTGCACCGTGTGCGCCACCCACCTGTGTGCCGAGTGCTCCCAGCTCACCCACTCCACTCGCACGCTGGCCAAACACCGTCGGGTGCCGCTGGCTGACAAGCCTCATGAGAAGACCCTGTGTCCGCAGCATCAGGTCCACGCCATCGAGTTTGTCTGCCTGGAGGAGGCCTGTCTGTCTGGGCCCCTCATGTGCTGTGTGTGTAAGGAGTACGGCAAGCACCAGGGACATAAG
CL946_2	TGTATAATTCGCTGTGATGAGGACGAGAGCCACACAGCCTCTATGTACTGCACCGTGTGCGCCACCCACCTGTGTGCCGAGTGCTCCCAGCTCACCCACTCCACTCGCACGCTGGCCAAACACCGTCGGGTGCCGCTGGCTGACAAGCCTCATGAGAAGACCCTGTGTCCGCAGCATCAGGTCCACGCCATCGAGTTTGTCTGCCTGGAGGAGGCCTGTCTGTCTGGGCCCCTCATGTGCTGTGTGTGTAAGGAGTACGGCAAGCACCAGGGACATAAG
CL947	TGTATAATTCGCTGTGATGAGGACGAGAGCCACACAGCCTCTATGTACTGCACCGTGTGCGCCACCCACCTGTGTGCCGAGTGCTCCCAGCTCACCCACTCCACTCGCACGCTGGCCAAACACCGTCGGGTGCCGCTGGCTGACAAGCCTCATGAGAAGACCCTGTGTCCGCAGCATCAGGTCCACGCCATCGAGTTTGTCTGCCTGGAGGAGGCCTGTCTGTCTGGGCCCCTCATGTGCTGTGTGTGTAAGGAGTACGGCAAGCACCAGGGACATAAG
CL951_1	TGTATAATTCGCTGTGATGAGGACGAGAGCCACACAGCCTCTATGTACTGCACCGTGTGCGCCACCCACCTGTGTGCCGAGTGCTCCCAGCTCACCCACTCCACTCGCACGCTGGCCAAACACCGTCGGGTGCCGCTGGCTGACAAGCCTCATGAGAAGACCCTGTGTCCGCAGCATCAGGTCCACGCCATCGAGTTTGTCTGCCTGGAGGAGGCCTGTCTGTCTGGGCCCCTCATGTGCTGTGTGTGTAAGGAGTACGGCAAGCACCAGGGACATAAG
CL955_1	TGTATAATTCGCTGTGATGAGGACGAGAGCCACACAGCCTCTATGTACTGCACCGTGTGCGCCACCCACCTGTGTGCCGAGTGCTCCCAGCTCACCCACTCCACTCGCACGCTGGCCAAACACCGTCGGGTGCCGCTGGCTGACAAGCCTCATGAGAAGACCCTGTGTCCGCAGCATCAGGTCCACGCCATCGAGTTTGTCTGCCTGGAGGAGGCCTGTCTGTCTGGGCCCCTCATGTGCTGTGTGTGTAAGGAGTACGGCAAGCACCAGGGACATAAG
CL958_1	TGTGTCATTCGGTGCGATGAGGACGAGAGCCACACGGCCTCGATGTACTGCACCGTGTGCGCCACCCACCTGTGTGCCGAGTGCTCCCAGCTCACCCACTCCACCCGCACGCTGGCCAAACACCGCCGGGTGCCGCTGGCTGACAAGCCTCACGAGAAGACCCTGTGCCCGCAGCATCAGGTCCACGCCATCGAGTTTGTGTGCCTGGAGGAAGCCTGTCTGCCCGGGCCCCTCATGTGCTGTGTGTGTAAGGAGTACGGCAAGCACCAGGGACATAAG
CL961_2	TGTATAATTCGCTGTGATGAGGACGAGAGCCACACAGCCTCTATGTACTGCACCGTGTGCGCCACCCACCTGTGTGCCGAGTGCTCCCAGCTCACCCACTCCACTCGCACGCTGGCCAAACACCGTCGGGTGCCGCTGGCTGACAAGCCTCATGAGAAGACCCTGTGTCCGCAGCATCAGGTCCACGCCATCGAGTTTGTCTGCCTGGAGGAGGCCTGTCTGTCTGGGCCCCTCATGTGCTGTGTGTGTAAGGAGTACGGCAAGCACCAGGGACATAAG
CL961_3	TGTATAATTCGCTGTGATGAGGACGAGAGCCACACAGCCTCTATGTACTGCACCGTGTGCGCCACCCACCTGTGTGCCGAGTGCTCCCAGCTCACCCACTCCACTCGCACGCTGGCCAAACACCGTCGGGTGCCGCTGGCTGACAAGCCTCATGAGAAGACCCTGTGTCCGCAGCATCAGGTCCACGCCATCGAGTTTGTCTGCCTGGAGGAGGCCTGTCTGTCTGGGCCCCTCATGTGCTGTGTGTGTAAGGAGTACGGCAAGCACCAGGGACATAAG
[Danio_rerio.10.13108255.13108128 128 bp 14660-14787 bp]
CL831_1	AGCCACAGATCAAACGCCATCCTACCAATGTAACCCTTCTGGTAGAATCCAAAGCAGTGTTGCCCTGTGTTACCCTCGGCAACCCCAAACCAGATGTGACCTGGCTCAAAGATGATGAGCTTATCAA-
CL839_1	AGCCACAGATCAAACGCCATCCTACCAATGTAACCCTTCTGGTAGAATCCAAAGCAGTGTTGCCCTGTGTTACCCTCGGCAACCCCAAACCAGATGTGACCTGGCTCAAAGATGATGAGCTTATCAAG
CL839_3	AGCCACAGATCAAACGCCATCCTACCAATGTAACCCTTCTGGTAGAATCCAAAGCAGTGTTGCCCTGTGTTACCCTCGGCAACCCCAAACCAGATGTGACCTGGCTCAAAGATGATGAGCTTATCAAG
CL839_4	AGCCACAGATCAAACGCCATCCTACCAATGTAACCCTTCTGGTAGAATCCAAAGCAGTGTTGCCCTGTGTTACCCTCGGCAACCCCAAACCAGATGTGACCTGGCTCAAAGATGATGAGCTTATCAAG
CL839_5	AGCCACAGATCAAACGCCATCCTACCAATGTAACCCTTCTGGTAGAATCCAAAGCAGTGTTGCCCTGTGTTACCCTCGGCAACCCCAAACCAGATGTGACCTGGCTCAAAGATGATGAGCTTATCAAG
CL839_6	AGCCACAGATCAAACGCCATCCTACCAATGTAACCCTTCTGGTAGAATCCAAAGCAGTGTTGCCCTGTGTTACCCTCGGCAACCCCAAACCAGATGTGACCTGGCTCAAAGATGATGAGCTTATCAAG
CL934_1	AGCCACAGATCAAACGCCATCCTACCAATGTAACCCTTCTAGTAGAATCCAAAGCAGTGTTGCCCTGTGTTACCCTGGGCAACCCCAAACCAGATGTGACCTGGCTCAAAGATGATGAGCTTATCAAG
CL934_2	AGCCACAGATCAAACGCCATCCTACCAATGTAACCCTTCTAGTAGAATCCAAAGCAGTGTTGCCCTGTGTTACCCTCGGCAATCCCAAACCAGATGTGACCTGGCTCAAAGATGATGAGCTTATCAAG
CL937_2	--CCACAGATCAAACGCCATCCTACCAATGTAACCCTTCTGGTAGAATCCAAAGCAGTGTTGCCCTGTGTTACCCTTGGCAACCCCAAACCAGATGTGACCTGGCTCAAAGATGATGAGCTTATCAAG
CL937_3	--CCACAGATCAAACGCCATCCTACCAATGTAACCCTTCTGGTAGAATCCAAAGCAGTGTTGCCCTGTGTTACCCTTGGCAACCCCAAACCAGATGTGACCTGGCTCAAAGATGATGAGCTTATCAAG
CL938_1	AGCCACAGATCAAACGCCATCCTACCAATGTAACCCTTCTGGTAGAATCCAAAGCAGTGTTGCCCTGTGTTACCCTCGGCAACCCCAAACCAGATGTGACCTGGCTCAAAGATGATGAGCTTATCAAG
CL939-1_2	--CCACAGATCAAACGCCATCCTACCAATGTAACCCTTCTGGTAGAATCCAAAGCAGTGTTGCCCTGTGTTACCCTTGGCAACCCCAAACCAGATGTGACCTGGCTCAAAGATGATGAGCTTATCAAG
CL940_2	AGCCACAGATCAAACGCCATCCTACCAATGTAACCCTTCTGGTAGAATCCAAAGCAGTGTTGCCCTGTGTTACCCTCGGCAACCCCAAACCAGATGTGACCTGGCTCAAAGATGATGAGCTTATCAA-
CL940__1	--------------------------------------------------------------------------------------------------------------------------------
CL942_1	AGCCACAGATCAAACGCCATCCTACCAATGTAACCCTTCTGGTAGAATCCAAAGCAGTGTTGCCCTGTGTTACCCTCGGCAACCCCAAACCAGATGTGACCTGGCTCAAAGATGATGAGCTTATCAAG
CL943_1	AGCCACAGATCAAACGCCATCCTACCAATGTAACCCTTCTGGTAGAATCCAAAGCAGTGTTGCCCTGTGTTACCCTCGGCAACCCCAAACCAGATGTGACCTGGCTCAAAGATGATGAGCTTATCAAG
CL944_4	AGCCACAGATCAAACGCCATCCTACCAATGTAACCCTTCTGGTAGAATCCAAAGCAGTGTTGCCCTGTGTTACCCTCGGCAACCCCAAACCAGATGTGACCTGGCTCAAAGATGATGAGCTTATCAAG
CL945_3	AGCCACAGATCAAACGCCATCCTACCAATGTAACCCTTCTGGTAGAATCCAAAGCAGTGTTGCCCTGTGTTACCCTCGGCAACCCCAAACCAGATGTGACCTGGCTCAAAGATGATGAGCTTATCAA-
CL946	AGCCACAGATCAAACGCCATCCTACCAATGTAACCCTTCTGGTAGAATCCAAAGCAGTGTTGCCCTGTGTTACCCTCGGCAACCCCAAACCAGATGTGACCTGGCTCAAAGATGATGAGCTTATCAAG
CL946_2	AGCCACAGATCAAACGCCATCCTACCAATGTAACCCTTCTGGTAGAATCCAAAGCAGTGTTGCCCTGTGTTACCCTCGGCAACCCCAAACCAGATGTGACCTGGCTCAAAGATGATGAGCTTATCAAG
CL947	AGCCACAGATCAAACGCCATCCTACCAATGTAACCCTTCTGGTAGAATCCAAAGCAGTGTTGCCCTGTGTTACACTCGGCAACCCCAAACCAGATGTGACCTGGCTCAAAGATGATGAGCTTATCAAG
CL951_1	AGCCACAGATCAAACGCCATCCTACCAATGTAACCCTTCTGGTAGAATCCAAAGCAGTGTTGCCCTGTGTTACCCTCGGCAACCCCAAACCAGATGTGACCTGGCTCAAAGATGATGAGCTTATCAAG
CL955_1	AGCCACAGATCAAACGCCATCCTACCAATGTAACCCTTCTGGTAGAATCCAAAGCAGTGTTGCCCTGTGTTACCCTCGGCAACCCCAAACCAGATGTGACCTGGCTCAAAGATGATGAGCTTATCAAG
CL958_1	AGCCACAGATCAAACGCCATCCTACCAATGTAACCCTTCTGGTAGAATCCAAAGCAGTGTTGCCCTGTGTTACCCTCGGCAACCCCAAACCAGATGTGACCTGGCTCAAAGATGATGAGCTTATCAA-
CL961_2	AGCCACAGATCAAACGCCATCCTACCAATGTAACCCTTCTGGTAGAATCCAAAGCAGTGTTGCCCTGTGTTACACTCGGCAACCCCAAACCAGATGTGACCTGGCTCAAAGATGATGAGCTTATCAAG
CL961_3	AGCCACAGATCAAACGCCATCCTACCAATGTAACCCTTCTGGTAGAATCCAAAGCAGTGTTGCCCTGTGTTACACTCGGCAACCCCAAACCAGATGTGACCTGGCTCAAAGATGATGAGCTTATCAAG
[Danio_rerio.10.14562043.14561835 121 bp 14788-14908 bp]
CL831_1	--TGAACGTCACTGCAGGAAAAAGAGATCTTTACCTCTCTGAGTGCAGCGAGGAGTTTGTTAGAGCAGAGACAACACAGGCCGCTGCTGCTGGTGGAGGACAGCGCACTGGAAGACTTTAC
CL839_1	-------------------------------------------------------------------------------------------------------------------------
CL839_3	TGAACGTCACTCTGCAGGAAAAAGAGATCTTCACTTCTCTGAGTGCAGCGAGGAGTTTGTTAGAGCAGAAACAACACAGACCGCTGCTGCTGGTGGAGGACAGCGCACTGGAAGACTTCAC
CL839_4	-------------------------------------------------------------------------------------------------------------------------
CL839_5	TGAACGTCACTCTGCAGGAAAAAGAGATCTTCACTTCTCTGAGTGCAGCGAGGAGTTTGTTAGAGCAGAAACAACACAGACCGCTGCTGCTGGTGGAGGACAGCGCACTGGAAGACTTCAC
CL839_6	-------------------------------------------------------------------------------------------------------------------------
CL934_1	TGAACGTCACTCTGCAGGAAAAAGAGATCTTCACTTCTCTGAGTGCAGCGAGGAGTTTGTTAGAACAGAAACAACACAGACCGCTGCTGCTGGTGGAGGACAGCGCACTGGAAGACTTCAC
CL934_2	TGAACGTCACTCTGCAGGAAAAAGAGATCTTCACTTCTCTGAGTGCAGCGAGGAGTTTGTTAGAACAGAAACAACACAGACCGCTGCTGCTGGTGGAGGACAGCGCACTGGAAGACTTCAC
CL937_2	TGAACGTCACTCTGCAGGAAAAAGAGATCTTCACTTCTCTGAGTGCAGCGAGGAGTTTGTTAGAGCAGAAACAACACAGACCGCTGCTGCTGGTGGAGGACAGCGCACTGGAAGACTTCAC
CL937_3	--------ACTCTGCAGGAAAAAGAGATCTTCACTTCTCTGAGTGCAGCGAGGAGTTTGTTAGAGCAGAAACAACACAGACCGCTGCTGCTGGTGGAGGACAGCGCACTGGAAGACTTCAC
CL938_1	TGAACGTCACTCTGCAGGAAAAAGAGATCTTCACTTCTCTGAGTGCAGCGAGGAGTTTGTTAGAGCAGAAACAACACAGACCGCTGCTGCTGGTGGAGGACAGCGCACTGGAAGACTTCAC
CL939-1_2	TGAACGTCACTCTGCAGGAAAAAGAGATCTTCACTTCTCTGAGTGCAGCGAGGAGTTTGTTAGAGCAGAAACAACACAGACCGCTGCTGCTGGTGGAGGACAGCGCACTGGAAGACTTCAC
CL940_2	-------------------------------------------------------------------------------------------------------------------------
CL940__1	-------------------------------------------------------------------------------------------------------------------------
CL942_1	-------------------------------------------------------------------------------------------------------------------------
CL943_1	-------------------------------------------------------------------------------------------------------------------------
CL944_4	TGAACGTCACTCTGCAGGAAAAAGAGATCTTCACTTCTCTGAGTGCAGCGAGGAGTTTGTTAGAGCAGAAACAACACAAACCGCTGCTGCTGGTGGAGGACAGCGCACTGGAAGACTTCAC
CL945_3	--TGAACGTCACTGCAGGAAAAAGAGATCTTTACTTCTCTGAGTGCAGCGAGGAGTTTGTTAGAGCAGAAACAACACAGGCCGCTGCTGCTGGTGGAGGACAGCGCACTGGAAGACTTTAC
CL946	TGAACGTCACTCTGCAGGAAAAAGAGATCTTCACTTCTCTGAGTGCAGCGAGGAGTTTGTTAGAGCAGAAACAACACAGACCGCTGCTGCTGGTGGAGGACAGCGCACTGGAAGACTTCAC
CL946_2	------------------AAAAAGAGATCTTCACTTCTCTGAGTGCAGCGAGGAGTTTGTTAGAGCAGAAACAACACAGACCGCTGCTGCTGGTGGAGGACAGCGCACTGGAAGACTTCAC
CL947	TGAACGTCACTCTGCAGGAAAAAGAGATCTTCACTTCTCTGATTGCAGCGAGGAGTTTGTTAGAGCAGAAACAACACAGACCGCTGCTGCTGGTGGAGGACAGCGCACTGGAAGACTTCAC
CL951_1	TGAACGTCACTCTGCAGGAAAAAGAGATCTTCACTTCTCTGAGTGCAGCGAGGAGTTTGTTAGAGCAGAAACAACACAGACCGCTGCTGCTGGTGGAGGACAGCGCACTGGAAGACTTCAC
CL955_1	TGAACGTCACTCTGCAGGAAAAAGAGATCTTCACTTCTCTGAGTGCAGCGAGGAGTTTGTTAGAGCAGAAACAACACAGACCGCTGCTGCTGGTGGAGGACAGCGCACTGGAAGACATCAC
CL958_1	--TGAACGTCACTGCAGGAAAAAGAGATCTTTACTTCTCTGAGTGCAGCGAGGAGTTTGTTAGAGCAGAAACAACACAGGCCGCTGCTGCTGGTGGAGGACAGCGCACTGGAAGACTTTAC
CL961_2	--------------------------------------------GCAGCGAGGAGTTTGTTAGAGCAGAAACAACACAGACCGCTGCTGCTGGTGGAGGACAGCGCACTGGAAGACTTCAC
CL961_3	TGAACGTCACTCTGCAGGAAAAAGAGATCTTCACTTCTCTGATTGCAGCGAGGAGTTTGTTAGAGCAGAAACAACACAGACCGCTGCTGCTGGTGGAGGACAGCGCACTGGAAGACTTCAC
[Danio_rerio.10.1635981.1635790 192 bp 14909-15100 bp]
CL831_1	--------------------------------------------------------------------------CATCACAGCACTCATTAATGTCTACATCAAAGATAATGCATCTGTGGATGCCATCAGCAATCACCTGCGGGAGATCTGTCCCCTGCTGTACAGCAGTGATGACAATGTTTGCTCCAAG
CL839_1	GAGTTTCAAGAGCAGATGAAAGGAGCAAGTTTTAAGGATGTAGTGATCCGGGGCAAGGAGCTGTCTGGAGCGCTCATCACAGCACTCATTAATGTCTACATCAAAGATAATGCATCTGTGGATGCCATCAGCAATCACCTGCGGGACATCTGTCCCCTGCTGTACAGCAGTGATGACAACGTTTGCTCCAAG
CL839_3	GAGTTTCAAGAGCAGATGAAAGGAGCAAGTTTTAAGGATGTAGTGATCCGGGGCAAGGAGCTGTCTGGAGCGCTCATCACAGCACTCATTAATGTCTACATCAAAGATAATGCATCTGTGGATGCCATCAGCAATCACCTGCGGGACATCTGTCCCCTGCTGTACAGCAGTGATGACAACGTTTGCTCCAAG
CL839_4	GAGTTTCAAGAGCAGATGAAAGGAGCAAGTTTTAAGGATGTAGTGATCCGGGGCAAGGAGCTGTCTGGAGCGCTCATCACAGCACTCATTAATGTCTACATCAAAGATAATGCATCTGTGGATGCCATCAGCAATCACCTGCGGGACATCTGTCCCCTGCTGTACAGCAGTGATGACAACGTTTGCTCCAAG
CL839_5	------------------------------------------------------------------------------------------------------------------------------------------------------------------------------------------------
CL839_6	GAGTTTCAAGAGCAGATGAAAGGAGCAAGTTTTAAGGATGTAGTGATCCGGGGCAAGGAGCTGTCTGGAGCGCTCATCACAGCACTCATTAATGTCTACATCAAAGATAATGCATCTGTGGATGCCATCAGCAATCACCTGCGGGACATCTGTCCCCTGCTGTACAGCAGTGATGACAACGTTTGCTCCAAG
CL934_1	GAGTTTCAAGAGCAGATGAAAGGAGCAAGTTTTAAGGATGTAGTGATCCGGGGCAAGGAGCTGTCTGGAGCGCTCATCACAGCACTCATTAATGTCTACATCAAAGATAATGCATCTGTGGATGCAATCAGCAATCACCTGCGGGACATCTGTCCCCTGCTGTACAGCAGTGATGACAACGTTTGCTCCAAG
CL934_2	GAGTTTCAAGAGCAGATGAAAGGAGCAAGTTTTAAGGATGTAGTGATCCGGGGCAAGGAGCTGTCTGGAGCGCTCATCACAGCACTCATTAATGTCTACATCAAAGATAATGCATCTGTGGATGCCATCAGCAATCACCTGCGGGACATCTGTCCCCTGCTGTACAGCAGTGATGACAACGTTTGCTCCAAG
CL937_2	------------------------------------------------------------------------------------------------------------------------------------------------------------------------------------------------
CL937_3	GAGTTTCAAGAGCAGATGAAAGGAGCAAGTTTTAAGGATGTAGTGATCCGGGGCAAGGAGCTGTCTGGAGCGCTCATCACAGCACTCATTAATGTCTACATCAAAGATAATGCATCTGTGGATGCCATCAGCAATCACCTGCGGGACATCTGTCCCCTGCTG------------------------------
CL938_1	GAGTTTCAAGAGCAGATGAAAGGAGCAAGTTTTAAGGATGTAGTGATCCGGGGCAAGGAGCTGTCTGGAGCGCTCATCACAGCACTCATTAATGTCTACATCAAAGATAATGCATCTGTGGATGCCATCAGCAATCACCTGCGGGACATCTGTCCCCTGCTGTACAGCAGTGATGACAACGTTTGCTCCAAG
CL939-1_2	------------------------------------------------------------------------------------------------------------------------------------------------------------------------------------------------
CL940_2	------------------------------------------------------------------------------------------------------------------------------------------------------------------------------------------------
CL940__1	------------------------------------------------------------------------------------------------------------------------------------------------------------------------------------------------
CL942_1	------------------------------------------------------------------------------------------------------------------------------------------------------------------------------------------------
CL943_1	--------------------------------------------------------------------------------------CATTAATGTCTACATCAAAGATAATGCATCTGTGGATGCCATCAGCAATCACCTGCGGGACATCTGTCCCCTGCTGTACAGCAGTGATGACAACGTTTGCTCCAAG
CL944_4	GAGTTTCAAGAGCAGATGAAAGGAGCAAGTTTTAAGGATGTAGTGATCCGGGGCAAGGAGCTGTCTGGAGCGCTCATCACAGCACTCATTAATGTCTACATCAAAGATAATGCATCTGTGGATGCCATCAGCAATCACCTGCGGGACATCTGTCCCCTGCTGTACAGCAGTGATGACAACGTTTGCTCCAAG
CL945_3	GAGTTTCAAGAGCAGATGAAAGGAGCAAGTTTTAAGGATGTAGTGATCCGGGGCAAGGAGCTGTCTGGAGCACTCATCACAGCACTCATTAATGTCTACATCAAAGATAATGCATCTGTGGATGCCATCAGCAATCACCTGCGGGAGATCTGTCCCCTGCTGTACAGCAGTGATGACAATGTTTGCTCCAAG
CL946	GAGTTTCAAGAGCAGATGAAAGGAGCAAGTTTTAAGGATGTAGTGATCCGGGGCAAGGAGCTGTCTGGAGCGCTCATCACAGCACTCATTAATGTCTACATCAAAGATAATGCATCTGTCGATGCCATCAGCAATCACCTGCGGGACATCTGTCCCCTGCTGTACAGTAGTGATGACAACGTTTGCTCCAAG
CL946_2	-------AAGAGCAGATGAAAGGAGCAAGTTTTAAGGATGTAGTGATCCGGGGCAAGGAGCTGTCTGGAGCGCTCATCACAGCACTCATTAATGTCTACATCAAAGATAATGCATCTGTCGATGCCATCAGCAATCACCTGCGGGACATCTGTCCCCTGCTGTACAGTAGTGATGACAACGTTTGCTCCAAG
CL947	------------------------------------------------------------------------------------------------------------------------------------------------------------------------------------------------
CL951_1	GAGTTTCAAGAGCAGATGAAAGGAGCAAGTTTTAAGGATGTAGTGATCCGGGGCAAGGAGCTGTCTGGAGCGCTCATCACAGCACTCATTAATGTCTACATCAAAGATAATGCATCTGTGGATGCCATCAGCAATCACCTGCGGGACATCTGTCCCCTGCTGTACAGCAGTGATGACAACGTTTGCTCCAAG
CL955_1	------------------------------------------------------------------------------------------------------------------------------------------------------------------------------------------------
CL958_1	----------AGCAGATGAAAGGAGCAAGTTTTAAGGATGTAGTGATCCGGGGCAAGGAGCTGTCTGGAGCACTCATCACAGCACTCATTAATGTCTACATCAAAGATAATGCATCTGTGGATGCCATCAGCAATCACCTGCGGGAGATCTGTCCCCTGCTGTACAGCAGTGATGACAATGTTTGCTCCAAG
CL961_2	------------------------------------------------------------------------------------------------------------------------------------------------------------------------------------------------
CL961_3	GAGTTTCAAGAGCAGATGAAAGGAGCAAGTTTCAAGGATGTAGTGATCCGGGGCAAGGAGCTGTCTGGAGCGCTCATCACAGCACTCATTAATGTCTACATCAAAGATAATGCATCTGTGGATGCCATCAGCAATCACCTGCGGGACATCTGTCCCCTGCTGTACAGCAGTGATGACAACGTTTGCTCCAAG
[Danio_rerio.10.16937043.16937177 135 bp 15101-15235 bp]
CL831_1	TGTTTGACAAGCACTACATCAACCGTAACTTTGACCGCACTGGCCAGATGTCAGTGGTCATCACACCTGGGGTGGGAGTGTTTGAAGTCGACCGTCTGCTTATGATTCTCACCAAACAGCGAATGATTGACAACG
CL839_1	TGTTTGACAAGCACTACATCAACCGTAACTTTGACCGCACTGGCCAGATGTCAGTGGTCATCACACCGGGGGTGGGCGTGTTTGAAGTCGACCGTCTGCTTATGATTCTCACCAAACAGCGAATGATTGACAACG
CL839_3	TGTTTGACAAGCACTACATCAACCGTAACTTTGACCGCACTGGCCAGATGTCAGTGGTCATCACACCGGGGGTGGGCGTGTTTGAAGTCGACCGTCTGCTTATGATTCTCACCAAACAGCGAATGATTGACAACG
CL839_4	TGTTTGACAAGCACTACATCAACCGTAACTTTGACCGCACTGGCCAGATGTCAGTGGTCATCACACCGGGGGTGGGCGTGTTTGAAGTCGACCGTCTGCTTATGATTCTCACCAAACAGCGAATGATTGACAACG
CL839_5	TGTTTGACAAGCACTACATCAACCGTAACTTTGACCGCACTGGCCAGATGTCAGTGGTCATCACACCGGGGGTGGGCGTGTTTGAAGTCGACCGTCTGCTTATGATTCTCACCAAACAGCGAATGATTGACAACG
CL839_6	TGTTTGACAAGCACTACATCAACCGTAACTTTGACCGCACTGGCCAGATGTCAGTGGTCATCACACCGGGGGTGGGCGTGTTTGAAGTCGACCGTCTGCTTATGATTCTCACCAAACAGCGAATGATTGACAACG
CL934_1	TGTTTGACAAGCACTACATCAACCGTAACTTTGACCGCACTGGCCAGATGTCAGTGGTCATCACACCGGGGGTGGGAGTGTTTGAAGTCGACCGTCTACTTATGATTCTCACCAAACAGCGTATGATTGACAACG
CL934_2	TGTTTGACAAGCACTACATCAACCGTAACTTTGACCGCACTGGCCAGATGTCAGTGGTCATCACACCGGGGGTGGGAGTGTTTGAAGTCGACCGTCTGCTTATGATTCTCACCAAACAGCGTATGATTGACAACG
CL937_2	TGTTTGACAAGCACTACATCAACCGTAACTTTGACCGCACTGGCCAGATGTCAGTGGTCATCACACCGGGGGTGGGCGTGTTTGAAGTCGACCGTCTGCTTATGATTCTCACCAAACAGCGAATGATTGACAACG
CL937_3	TGTTTGACAAGCACTACATCAACCGTAACTTTGACCGCACTGGCCAGATGTCAGTGGTCATCACACCGGGGGTGGGCGTGTTTGAAGTCGACCGTCTGCTTATGATTCTCACCAAACAGCGAATGATTGACAACG
CL938_1	TGTTTGACAAGCACTACATCAACCGTAACTTTGACCGCACTGGCCAGATGTCAGTGGTCATCACACCGGGGGTGGGCGTGTTTGAAGTCGACCGTCTGCTTATGATTCTCACCAAACAGCGAATGATTGACAACG
CL939-1_2	TGTTTGACAAGCACTACATCAACCGTAACTTTGACCGCACTGGCCAGATGTCAGTGGTCATCACACCGGGGGTGGGCGTGTTTGAAGTCGACCGTCTGCTTATGATTCTCACCAAACAGCGAATGATTGACAACG
CL940_2	TGTTTGACAAGCACTACATCAACCGTAACTTTGACCGCACTGGCCAGATGTCAGTGGTCATCACACCTGGGGTGGGAGTGTTTGAAGTCGACCGTCTGCTTATGATTCTCACCAAACAGCGAATGATTGACAACG
CL940__1	---------------------------------------------------------------------------------------------------------------------------------------
CL942_1	TGTTTGACAAGCACTACATCAACCGTAACTTTGACCGCACTGGCCAGATGTCAGTGGTCATCACACCGGGGGTGGGCGTGTTTGAAGTCGACCGTCTGCTTATGATTCTCACCAAACAGCGAATGATTGACAACG
CL943_1	TGTTTGACAAGCACTACATCAACCGTAACTTTGACCGCACTGGCCAGATGTCAGTGGTCATCACACCGGGGGTGGGCGTGTTTGAAGTCGACCGTCTGCTTATGATTCTCACCAAACAGCGAATGATTGACAACG
CL944_4	TGTTTGACAAGCACTACATCAACCGTAACTTTGACCGCACTGGCCAGATGTCAGTGGTCATCACACCGGGGGTGGGAGTGTTTGAAGTCGACCGTCTGCTTATGATTCTCACCAAACAGCGAATGATTGACAACG
CL945_3	TGTTTGACAAGCACTACATCAACCGTAACTTTGACCGCACTGGCCAGATGTCAGTGGTCATCACACCTGGGGTGGGAGTGTTTGAAGTCGACCGTCTGCTTATGATTCTCACCAAACAGCGAATGATTGACAACG
CL946	TGTTTGACAAGCACTACATCAACCGTAACTTTGACCGCACTGGCCAGATGTCAGTGGTCATCACACCGGGGGTGGGCGTGTTTGAAGTCGACCGTCTGCTTATGATTCTCACCAAACAGCGAATGATTGACAACG
CL946_2	---------------------------------------------------------------------------------------------------------------------------------------
CL947	TGTTTGACAAGCACTACATCAACCGTAACTTTGACCGCACTGGCCAGATGTCAGTGGTCATCACACCAGGGGTGGGCGTGTTTGAAGTCGACCGTCTGCTTATGATTCTCACCAAACAGCGAATGATTGACAACG
CL951_1	TGTTTGACAAGCACTACATCAACCGTAACTTTGACCGCACTGGCCAGATGTCAGTGGTCATCACACCGGGGGTGGGCGTGTTTGAAGTCGACCGTCTGCTTATGATTCTCACCAAACAGCGAATGATTGACAACG
CL955_1	TGTTTGACAAGCACTACATCAACCGTAACTTTGACCGCACTGGCCAGATGTCAGTGGTCATCACACCGGGGGTGGGCGTGTTTGAAGTCGACCGTCTGCTTATGATTCTCACCAAACAGCGAATGATTGACAACG
CL958_1	TGTTTGACAAGCACTACATCAACCGTAACTTTGACCGCACTGGCCAGATGTCAGTGGTCATCACACCTGGGGTGGGAGTGTTTGAAGTCGACCGTCTGCTTATGATTCTCACCAAACAGCGAATGATTGACAACG
CL961_2	TGTTTGACAAGCACTACATCAACCGTAACTTTGACCGCACTGGCCAGATGTCAGTGGTCATCACACCAGGGGTGGGCGTGTTTGAAGTCGACCGTCTGCTTATGATTCTCACCAAACAGCGAATGATTGACAACG
CL961_3	TGTTTGACAAGCACTACATCAACCGTAACTTTGACCGCACTGGCCAGATGTCAGTGGTCATCACACCAGGGGTGGGCGTGTTTGAAGTCGACCGTCTGCTTATGATTCTCACCAAACAGCGAATGATTGACAACG
[Danio_rerio.10.16958509.16958629 119 bp 15236-15354 bp]
CL831_1	CTGGTGTCTCTGCGTCGAGCGGAGGAGGAGGAGACAGTTTACTGGCTCAGTATGGGCCGGACCTTCCATAAAGTTTGCCTCAAAGACAAGATAATCACTGTTACTCGCTACCTGCCCAA
CL839_1	CTGGTTTCTCTGCGTCGAGCGGAGGAGGAGGAGACAGTTTACTGGCTCAGTATGGGCCGGACCTTCCATAAAGTTTGTCTCAAAGACAAGATAATCACTGTTACTCGCTACCTGCCCAA
CL839_3	-----------------------------------------------------------------------------------------------------------------------
CL839_4	CTGGTTTCTCTGCGTCGAGCGGAGGAGGAGGAGACAGTTTACTGGCTCAGTATGGGCCGGACCTTCCATAAAGTTTGTCTCAAAGACAAGATAATCACTGTTACTCGCTACCTGCCCAA
CL839_5	CTGGTTTCTCTGCGTCGAGCAGAGGAGGAGGAGACAGTTTACTGGCTCAGTATGGGCCGGACCTTCCATAAAGTTTGTCTCAAAGACAAGATAATCACTGTTACTCGCTACCTGCCCAA
CL839_6	CTGGTTTCTCTGCGTCGAGCAGAGGAGGAGGAGACAGTTTACTGGCTCAGTATGGGCCGGACCTTCCATAAAGTTTGTCTCAAAGACAAGATAATCACTGTTACTCGCTACCTGCCCAA
CL934_1	CTGGTTTCTCTGCGTCGAGCAGAGGAGGAGGAGACAGTTTACTGGCTCAGTATGGGCCGGACCTTCCATAAAGTTTGTCTCAAAGACAAGATAATCACTGTTACTCGCTACCTGCCCAA
CL934_2	CTGGTTTCTCTGCGTCGAGCAGAGGAGGAGGAGACAGTTTACTGGCTCAGTATGGGCCGGACCTTCCATAAAGTTTGTCTCAAAGACAAGATAATCACTGTTACTCGCTACCTGCCCAA
CL937_2	CTGGTTTCTCTGCGTCGAGCAGAGGAGGAGGGGTCAGTTTACTGGCTCAGTATGGGCCGGACCTTCCATAAAGTTTGTCTCAAAGACAAGATAATCACTGTTACTCGCTACCTGCCCAA
CL937_3	CTGGTTTCTCTGCGTCGAGCAGAGGAGGAGGGGTCAGTTTACTGGCTCAGTATGGGCCGGACCTTCCATAAAGTTTGTCTCAAAGACAAGATAATCACTGTTACTCGCTACCTGCCCAA
CL938_1	CTGGTTTCTCTGCGTCGAGCAGAGGAGGAGGAGACAGTTTACTGGCTCAGTATGGGCCGGACCTTCCATAAAGTTTGTCTCAAAGACAAGATAATCACTGTTACTCGCTACCTGCCCAA
CL939-1_2	CTGGTTTCTCTGCGTCGAGCAGAGGAGGAGGGGTCAGTTTACTGGCTCAGTATGGGCCGGACCTTCCATAAAGTTTGTCTCAAAGACAAGATAATCACTGTTACTCGCTACCTGCCCAA
CL940_2	CTGGTGTCTCTGCGTCGAGCGGAGGAGGAGGAGACAGTTTACTGGCTCAGTATGGGCCGGACCTTCCATAAAGTTTGCCTCAAAGACAAGATAATCACTGTTACTCGCTACCTGCCCAA
CL940__1	-----------------------------------------------------------------------------------------------------------------------
CL942_1	CTGGTTTCTCTGCGTCGAGCAGAGGAGGAGGAGACAGTTTACTGGCTCAGTATGGGCCGGACCTTCCATAAAGTTTGTCTCAAAGACAAGATAATCACTGTTACTCGCTACCTGCCCAA
CL943_1	CTGGTTTCTCTGCGTCGAGCAGAGGAGGAGGAGACAGTTTACTGGCTCAGTATGGGCCGGACCTTCCATAAAGTTTGTCTCAAAGACAAGATAATCACTGTTACTCGCTACCTGCCCAA
CL944_4	CTGGTTTCTCTGCGTCGAGCAGAGGAGGAGGAGACAGTTTACTGGCTCAGTATGGGCCGGACCTTCCATAAAGTTTGTCTCAAAGACAAGATAATCACTGTTACTCGCTACCTGCCCAA
CL945_3	CTGGTGTCTCTGCGTCGAGCGGAGGAGGAGGAGACAGTTTACTGGCTCAGTATGGGCCGGACCTTCCATAAAGTTTGCCTCAAAGACAAGATAATCACTGTTACTCGCTACCTGCCCAA
CL946	CTGGTTTCTCTGCGTCGAGCAGAGGAGGAGGGGTCAGTTTACTGGCTCAGTATGGGCCGGACCTTCCATAAAGTTTGTCTCAAAGACAAGATAATCACTGTTACTCGCTACCTGCCCAA
CL946_2	CTGGTTTCTCTGCGTCGAGCAGAGGAGGAGGGGTCAGTTTACTGGCTCAGTATGGGCCGGACCTTCCATAAAGTTTGTCTCAAAGACAAGATAATCACTGTTACTCGCTACCTGCCCAA
CL947	CTGGTTTCTCTGCGTCGAGCGGAGGAGGAGGAGACAGTTTACTGGCTCAGTATGGGCCGGACCTTCCATAAAGTTTGTCTCAAAGACAAAATAATCACTGTTACTCGCTACCTGCCCAA
CL951_1	CTGGTTTCTCTGCGTCGAGCAGAGGAGGAGGAGACAGTTTACTGGCTCAGTATGGGCCGGACCTTCCATAAAGTTTGTCTCAAAGACAAGATAATCACTGTTACTCGCTACCTGCCCAA
CL955_1	CTGGTTTCTCTGCGTCGAGCAGAGGAGGAGGAGACAGTTTACTGGCTCAGTATGGGCCGGACCTTCCATAAAGTTTGTCTCAAAGACAAGATAATCACTGTTACTCGCTACCTGCCCAA
CL958_1	CTGGTGTCTCTGCGTCGAGCGGAGGAGGAGGAGACAGTTTACTGGCTCAGTATGGGCCGGACCTTCCATAAAGTTTGCCTCAAAGACAAGATAATCACTGTTACTCGCTACCTGCCCAA
CL961_2	CTGGTTTCTCTGCGTCGAGCGGAGGAGGAGGAGACAGTTTACTGGCTCAGTATGGGCCGGACCTTCCATAAAGTTTGTCTCAAAGACAAAATAATCACTGTTACTCGCTACCTGCCCAA
CL961_3	CTGGTTTCTCTGCGTCGAGCGGAGGAGGAGGAGACAGTTTACTGGCTCAGTATGGGCCGGACCTTCCATAAAGTTTGTCTCAAAGACAAAATAATCACTGTTACTCGCTACCTGCCCAA
[Danio_rerio.10.16979013.16979308 297 bp 15355-15651 bp]
CL831_1	ACCGTGTTCCTACAGCTGCCGTACTCCAAGAGGAAGTACTCGAGCGGGCAGCAGCGCCGGCGCAGAAACTCCACCACCTCCAACAGCCAGGGGCCGTTCGGCGGTGAGGAGCGGGTCGGTTACTACTGGGCCTACAACACCATGCTGACCAAGGCCTGGCGGACGGGCGTGCTGGGTGACGAGAGGCTTGCCGACCGTCTGCTCAGAGATTTCACCGACTTCTGCGCCAACAAGAACAACAGACTGCTCAACTTCTGGGACAGCTGCCAGGAGAAAATGAACGCCAGCGCTCCCTGA
CL839_1	ACCGTGTTCCTGCAGCTGCCATACTCCAAGAGGAAGTACTCGAGCGGGCAGCAGCGCCGGCGCAGAAACTCCACCACCTCGAACAGCCAGGGGCCATTCGGCGGTGAGGAGCGGGTCGGGTACTACTGGGCCTACAACACCATGCTGACCAAGGCCTGGAGGACGGGCGTGCTGGGTGATGAGAGGCTCGCCGATCGCCTGCTCAGAGATTTCACCGACTTCTGC------------------------------------------------------------------------
CL839_3	ACCGTGTTCCTGCAGCTGCCATACTCCAAGAGGAAGTACTCGAGCGGGCAGCAGCGCCGGCGCAGAAACTCCACCACCTCGAACAGCCAGGGGCCATTCGGCGGTGAGGAGCGGGTCGGGTACTACTGGGCCTACAACACCATGCTGACCAAGGCCTGGAGGACGGGCGTGCTGGGTGATGAGAGGCTCGCCGATCGCCTGCTCAGAGATTTCACCGACTTCTGCGTCAACAAGAACAACAGACTGCTCAACTTCTGGGACAGCTGCCAGGAGAAAATGAACGCCAGCGCTCCCTGA
CL839_4	ACCGTGTTCCTGCAGCTGCCATACTCCAAGAGGAAGTACTCGAGCGGGCAGCAGCGCCGGCGCAGAAACTCCACCACCTCGAACAGCCAGGGGCCATTCGGCGGTGAGGAGCGGGTCGGGTACTACTGGGCCTACAACACCATGCTGACCAAGGCCTGGAGGACGGGCGTGCTGGGTGATGAGAGGCTCGCCGATCGCCTGCTCAGAGATTTCACCGACTTCTGCGTCAACAAGAACAACAGACTGCTCAACTTCTGGGACAGCTGCCAGGAGAAAATGAACGCCAGCGCTCCCTGA
CL839_5	ACCGTGTTCCTGCAGCTGCCATACTCCAAGAGGAAGTACTCGAGCGGGCAGCAGCGCCGGCGCAGAAACTCCACCACCTCGAACAGCCAGGGGCCATTCGGCGGTGAGGAGCGGGTCGGGTACTACTGGGCCTACAACACCATGCTGACCAAGGCCTGGAGGACGGGCGTGCTGGGTGATGAGAGGCTCGCCGATCGCCTGCTCAGAGATTTCACCGACTTCTGCGTCAACAAGAACAACAGACTGCTCAACTTCTGGGACAGCTGCCAGGAGAAAATGAACGCCAGCGCTCCCTGA
CL839_6	ACCGTGTTCCTGCAGCTGCCATACTCCAAGAGGAAGTACTCGAGCGGGCAGCAGCGCCGGCGCAGAAACTCCACCACCTCGAACAGCCAGGGGCCATTCGGCGGTGAGGAGCGGGTCGGGTACTACTGGGCCTACAACACCATGCTGACCAAGGCCTGGAGGACGGGCGTGCTGGGTGATGAGAGGCTCGCCGATCGCCTGCTCAGAGATTTCACCGACTTCTGCGTCAACAAGAACAACAGACTGCTCAACTTCTGGGACAGCTGCCAGGAGAAAATGAACGCCAGCGCTCCCTGA
CL934_1	ACCGTGTTCCTGCAGCTGCCATACTCCAAGAGGAAGTACTCGAGCGGGCAGCAGCGCCGACGCAGAAACTCCACCACCTCGAACAGCCAGGGGCCGTTCGGTGGTGAGGAGCGGGTCGGGTACTACTGGGCCTACAACACCATGCTGACCAAGGCCTGGAGGACGGGCGTGCTGGGTGATGAGAGGCTTGCCGATCGCCTGCTCAGAGATTTCACCGACTTCTGCGTCAACAAGAACAACAGACTGCTCAGCTTCTGGGACAGCTGCCAGGAGAAAATGAACGCCAGCGCTCCCTGA
CL934_2	ACCGTGTTCCTGCAGCTGCCATACTCCAAGAGGAAGTACTCGAGCGGGCAGCAGCGCCGACGCAGAAACTCCACCACCTCGAACAGCCAGGGGCCGTTCGGTGGTGAGGAGCGGGTCGGGTACTACTGGGCCTACAACACCATGCTGACCAAGGCCTGGAGGACGGGCGTGCTGGGTGATGAGAGGCTTGCCGATCGCCTGCTCAGAGATTTCACCGACTTCTGCGTCAACAAGAACAACAGACTGCTCAGCTTCTGGGACAGCTGCCAGGAGAAAATGAACGCCAGCGCTCCCTGA
CL937_2	ACCGTGTTCCTGCAGCTGCCATACTCCAAGAGGAAGTACTCGAGCGGGCAGCAGCGCCGACGCAGAAACTCCACCACCTCGAACAGCCAGGGGCCATTCGGCGGTGAGGAGCGGGTCGGGTACTACTGGGCCTACAACACCATGCTGACCAAGGCCTGGAGGACGGGCGTGCTGGGTGATGAGAGGCTTGCCGATCGCCTGCTCAGAGATTTCACCGACTTCTGCGTCAACAAGAACAACAGACTGCTCAACTTCTGGGACAGCTGCCAGGAGAAAATGAACGCCAGCGCTCCCTGA
CL937_3	ACCGTGTTCCTGCAGCTGCCATACTCCAAGAGGAAGTACTCGAGCGGGCAGCAGCGCCGACGCAGAAACTCCACCACCTCGAACAGCCAGGGGCCATTCGGCGGTGAGGAGCGGGTCGGGTACTACTGGGCCTACAACACCATGCTGACCAAGGCCTGGAGGACGGGCGTGCTGGGTGATGAGAGGCTTGCCGATCGCCTGCTCAGAGATTTCACCGACTTCTGCGTCAACAAGAACAACAGACTGCTCAACTTCTGGGACAGCTGCCAGGAGAAAATGAACGCCAGCGCTCCCTGA
CL938_1	ACCGTGTTCCTGCAGCTGCCATACTCCAAGAGGAAGTACTCGAGCGGGCAGCAGCGCCGGCGCAGAAACTCCACCACCTCGAACAGCCAGGGGCCATTCGGCGGTGAGGAGCGGGTCGGGTACTACTGGGCCTACAACACCATGCTGACCAAGGCCTGGAGGACGGGCGTGCTGGGTGATGAGAGGCTCGCCGATCGCCTGCTCAGAGATTTCACCGACTTCTGCGTCAACAAGAACAACAGACTGCTCAACTTCTGGGACAGCTGCCAGGAGAAAATGAACGCCAGCGCTCCCTGA
CL939-1_2	ACCGTGTTCCTGCAGCTGCCATACTCCAAGAGGAAGTACTCGAGCGGGCAGCAGCGCCGACGCAGAAACTCCACCACCTCGAACAGCCAGGGGCCATTCGGCGGTGAGGAGCGGGTCGGGTACTACTGGGCCTACAACACCATGCTGACCAAGGCCTGGAGGACGGGCGTGCTGGGTGATGAGAGGCTTGCCGATCGCCTGCTCAGAGATTTCACCGACTTCTGCGTCAACAAGAACAACAGACTGCTCAACTTCTGGGACAGCTGCCAGGAGAAAATGAACGCCAGCGCTCCCTGA
CL940_2	ACCGTGTTCCTACAGCTGCCGTACTCCAAGAGGAAGTACTCGAGCGGGCAGCAGCGCCGGCGCAGAAACTCCACCACCTCCAACAGCCAGGGGCCGTTCGGCGGTGAGGAGCGGGTCGGTTACTACTGGGCCTACAACACCATGCTGACCAAGGCCTGGCGGACGGGCGTGCTGGGTGACGAGAGGCTTGCCGACCGTCTGCTCAGAGATTTCACCGACTTCTGCGCCAACAAGAACAACAGACTGCTCAACTTCTGGGACAGCTGCCAGGAGAAAATGAACGCCAGCGCTCCCTGA
CL940__1	---------------------------------------------------------------------------------------------------------------------------------------------------------------------------------------------------------------------------------------------------------------------------------------------------------
CL942_1	ACCGTGTTCCTGCAGCTGCCATACTCCAAGAGGAAGTACTCGAGCGGGCAGCAGCGCCGGCGCAGAAACTCCACCACCTCGAACAGCCAGGGGCCATTCGGCGGTGAGGAGCGGGTCGGGTACTACTGGGCCTACAACACCATGCTGACCAAGGCCTGGAGGACGGGCGTGCTGGGTGATGAGAGGCTCGCCGATCGCCTGCTCAGAGATTTCACCGACTTCTGCGTCAACAAGAACAACAGACTGCTCAACTTCTGGGACAGCTGCCAGGAGAAAATGAACGCCAGCGCTCCCTGA
CL943_1	ACCGTGTTCCTGCAGCTGCCATACTCCAAGAGGAAGTACTCGAGCGGGCAGCAGCGCCGGCGCAGAAACTCCACCACCTCGAACAGCCAGGGGCCATTCGGCGGTGAGGAGCGGGTCGGGTACTACTGGGCCTACAACACCATGCTGACCAAGGCCTGGAGGACGGGCGTGCTGGGTGATGAGAGGCTCGCCGATCGCCTGCTCAGAGATTTCACCGACTTCTGCGTCAACAAGAACAACAGACTGCTCAACTTCTGGGACAGCTGCCAGGAGAAAATGAACGCCAGCGCTCCCTGA
CL944_4	ACCGTGTTCCTGCAGCTGCCGTACTCCAAGAGGAAGTACTCGAGCGGGCAGCAGCGCCGACGCAGAAACTCCACCACCTCGAACAGCCAGGGGCCATTCGGCGGTGAGGAGCGGGTCGGGTACTACTGGGCCTACAACACCATGCTGACCAAGGCCTGGAGGACGGGCGTGCTGGGTGATGAGAGGCTTGCCGATCGCCTGCTCAGAGATTTCACCGACTTCTGCGTCAACAAGAACAACAGACTGCTCAACTTCTGGGACAGCTGCCAGGAGAAAATGAACGCCAGCGCTCCCTGA
CL945_3	ACCGTGTTCCTACAGCTGCCGTACTCCAAGAGGAAGTACTCGAGCGGGCAGCAGCGCCGGCGCAGAAACTCCACCACCTCCAACAGCCAGGGGCCGTTCGGCGGTGAGGAGCGGGTCGGTTACTACTGGGCCTACAACACCATGCTGACCAAGGCCTGGCGGACGGGCGTGCTGGGTGACGAGAGGCTTGCCGACCGTCTGCTCAGAGATTTCACCGACTTCTGCACCAACAAGAACAACAGACTGCTCAACTTCTGGGACAGCTGCCAGGAGAAAATGAACGCCAGCGCTCCCTGA
CL946	ACCGTGTTCCTGCAGCTGCCATACTCCAAGAGGAAGTACTCGAGCGGGCAGCAGCGCCGACGCAGAAACTCCACCACCTCGAACAGCCAGGGGCCATTCGGCGGTGAGGAGCGGGTCGGGTACTACTGGGCCTACAACACCATGCTGACCAAGGCCTGGAGGACGGGCGTGCTGGGTGATGAGAGGCTTGCCGATCGCCTGCTCAGAGATTTCACCGACTTCTGCGTCAACAAGAACAACAGACTGCTCAACTTCTGGGACAGCTGCCAGGAGAAAATGAACGCCAGCGCTCCCTGA
CL946_2	ACCGTGTTCCTGCAGCTGCCATACTCCAAGAGGAAGTACTCGAGCGGGCAGCAGCGCCGACGCAGAAACTCCACCACCTCGAACAGCCAGGGGCCATTCGGCGGTGAGGAGCGGGTCGGGTACTACTGGGCCTACAACACCATGCTGACCAAGGCCTGGAGGACGGGCGTGCTGGGTGATGAGAGGCTTGCCGATCGCCTGCTCAGAGATTTCACCGACTTCTGCGTCAACAAGAACAACAGACTGCTCAACTTCTGG---------------------------------------
CL947	--CGTGTTCCTGCAGCTGCCATACTCCAAGAGGAAGTACTCGAGCGGGCAGCAGCGCCGACGCAGAAACTCCACCACCTCGAACAGCCAGGGGCCATTCGGCGGTGAGGAGCGGGTCGGGTACTACTGGGCCTACAACACCATGCTGACCAAGGCCTGGAGGACGGGCGTGCTGGGTGATGAGAGGCTCGCCGATCGCCTGCTCAGAGATTTCACCGACTTCTGCGTCAACAAGAACAACAGACTGCTCAACTTCTGGGACAGCTGCCAGGAGAAAATGAACGCCAGCGCTCCCTGA
CL951_1	ACCGTGTTCCTGCAGCTGCCATACTCCAAGAGGAAGTACTCGAGCGGGCAGCAGCGCCGGCGCAGAAACTCCACCACCTCGAACAGCCAGGGGCCATTCGGCGGTGAGGAGCGGGTCGGGTACTACTGGGCCTACAACACCATGCTGACCAAGGCCTGGAGGACGGGCGTGCTGGGTGATGAGAGGCTCGCCGATCGCCTGCTCAGAGATTTCACCGACTTCTGCGTCAACAAGAACAACAGACTGCTTAACTTCTGGGACAGCTGCCAGGAGAAAATGAACGCCAGCGCTCCCTGA
CL955_1	---------------------------------------------------------------------------------------------------------------------------------------------------------------------------------------------------------------------------------------------------------------------------------------------------------
CL958_1	ACCGTGTTCCTACAGCTGCCGTACTCCAAGAGGAAGTACTCGAGCGGGCAGCAGCGCCGGCGCAGAAACTCCACCACCTCCAACAGCCAGGGGCCGTTCGGCGGTGAGGAGCGGGTCGGTTACTACTGGGCCTACAACACCATGCTGACCAAGGCCTGGCGGACGGGCGTGCTGGGTGACGAGAGGCTTGCCGACCGTCTGCTCAGAGATTTCACCGACTTCTGCACCAACAAGAACAACAGACTGCTCAACTTCTTGGACAGCTGCCAGGAGAAAATGAACGCCAGCGCTCCCTGA
CL961_2	ACCGTGTTCCTGCAGCTGCCATACTCCAAGAGGAAGTACTCGAGCGGGCAGCAGCGCCGACGCAGAAACTCCACCACCTCGAACAGCCAGGGGCCATTCGGCGGTGAGGAGCGGGTCGGGTACTACTGGGCCTACAAC---------------------------------------------------------------------------------------------------------------------------------------------------------------
CL961_3	ACCGTGTTCCTGCAGCTGCCATACTCCAAGAGGAAGTACTCGAGCGGGCAGCAGCGCCGACGCAGAAACTCCACCACCTCGAACAGCCAGGGGCCATTCGGCGGTGAGGAGCGGGTCGGGTACTACTGGGCCTACAACACCATGCTGACCAAGGCCTGGAGGACGGGCGTGCTGGGTGATGAGAGGCTCGCCGATCGCCTGCTCAGAGATTTCACCGACTTCTGCGTCAACAAGAACAACAGACTGCTCAACTTCTGGGACAGCTGCCAGGAGAAAATGAACGCCAGCGCTCCCTGA
[Danio_rerio.10.17047692.17048148 460 bp 15652-16111 bp]
CL831_1	GATGGAAGACGTCATAGTCAACCAGTACGTGCTGCGCTCCTCCTCCACCTCCTCCTCCACTTCTTCCTCCTCTTCCTCGGGGCCCGTCATGCCCTGCGAACCCCTGGATTGCCCCACCTGCGGTCACACCTACAACTTCACCGGCAAGCGTCCACGCATCCTCTCCTGCCTGCACTCAGTGTGTGAGGAGTGCCTGCAGATCCTCTATGAGTCCTGTCCCAAGTACAAGTTCATCTCCTGCCCCACGTGCCGCCGCGAGACAGTGCTGTTCACTGACTATGGCTTGGCTGCTCTGGCCATCAACACCAGCATCCTGAGCCGCTTGCCCTCTGACCCCAACGGGCCCGTGCAGTGGGGTGGGGACGCCGACCGCAGCTGCTACCAGACTGTGCGCCAATA…
CL839_1	GATGGAAGACGTCATAGTCAACCAGTACGTGCTACGCTCCTCCTCCACCTCTTCCTCCACTTCTTCCTCCTCCTCCTCGGGGCCCGTCATGCCCTGCGAGCCCCTGGACTGCCCCACCTGCGGTCACACCTACAACTTCGCCGGCAAGCGTCCACGCATCCTCTCCTGCCTGCACTCAGTGTGTGAGGAGTGCCTGCAGATCCTCTACGAGTCCTGTCCCAAGTACAAGTTCATCTCCTGTCCCACGTGCCGGCGCGAGACAGTGCTGTTCACTGACTATGGCCTGGCTGCTCTGGCCATCAACACCAGCATCCTGAGCCGCTTGCCCTCTGACCCCAACGGGCCCGTGCAGTGGGGCGGGGACGCCGACCGCAGCTGCTACCAGACTGTGCGCCAATA…
CL839_3	GATGGAAGACGTCATAGTCAACCAGTACGTGCTACGCTCCTCCTCCACCTCTTCCTCCACTTCTTCCTCCTCCTCCTCGGGGCCCGTCATGCCCTGCGAGCCCCTGGACTGCCCCACCTGCGGTCACACCTACAACTTCGCCGGCAAGCGTCCACGCATCCTCTCCTGCCTGCACTCAGTGTGTGAGGAGTGCCTGCAGATCCTCTACGAGTCCTGTCCCAAGTACAAGTTCATCTCCTGTCCCACGTGCCGGCGCGAGACAGTGCTGTTCACTGACTATGGCCTGGCTGCTCTGGCCATCAACACCAGCATCCTGAGCCGCTTGCCCTCTGACCCCAACGGGCCCGTGCAGTGGGGCGGGGACGCCGACCGCAGCTGCTACCAGACTGTGCGCCAATA…
CL839_4	GATGGAAGACGTCATAGTCAACCAGTACGTGCTACGCTCCTCCTCCACCTCTTCCTCCACTTCTTCCTCCTCCTCCTCGGGGCCCGTCATGCCCTGCGAGCCCCTGGACTGCCCCACCTGCGGTCACACCTACAACTTCGCCGGCAAGCGTCCACGCATCCTCTCCTGCCTGCACTCAGTGTGTGAGGAGTGCCTGCAGATCCTCTACGAGTCCTGTCCCAAGTACAAGTTCATCTCCTGTCCCACGTGCCGGCGCGAGACAGTGCTGTTCACTGACTATGGCCTGGCTGCTCTGGCCATCAACACCAGCATCCTGAGCCGCTTGCCCTCTGACCCCAACGGGCCCGTGCAGTGGGGCGGGGACGCCGACCGCAGCTGCTACCAGACTGTGCGCCAATA…
CL839_5	GATGGAAGACGTCATAGTCAACCAGTACGTGCTACGCTCCTCCTCCACCTCTTCCTCCACTTCTTCCTCCTCCTCCTCGGGGCCCGTCATGCCCTGCGAGCCCCTGGACTGCCCCACCTGCGGTCACACCTACAACTTCGCCGGCAAGCGTCCACGCATCCTCTCCTGCCTGCACTCAGTGTGTGAGGAGTGCCTGCAGATCCTCTACGAGTCCTGTCCCAAGTACAAGTTCATCTCCTGTCCCACGTGCCGGCGCGAGACAGTGCTGTTCACTGACTATGGCCTGGCTGCTCTGGCCATCAACACCAGCATCCTGAGCCGCTTGCCCTCTGACCCCAACGGGCCCGTGCAGTGGGGCGGGGACGCCGACCGCAGCTGCTACCAGACTGTGCGCCAATA…
CL839_6	GATGGAAGACGTCATAGTCAACCAGTACGTGCTACGCTCCTCCTCCACCTCTTCCTCCACTTCTTCCTCCTCCTCCTCGGGGCCCGTCATGCCCTGCGAGCCCCTGGACTGCCCCACCTGCGGTCACACCTACAACTTCGCCGGCAAGCGTCCACGCATCCTCTCCTGCCTGCACTCAGTGTGTGAGGAGTGCCTGCAGATCCTCTACGAGTCCTGTCCCAAGTACAAGTTCATCTCCTGTCCCACGTGCCGGCGCGAGACAGTGCTGTTCACTGACTATGGCCTGGCTGCTCTGGCCATCAACACCAGCATCCTGAGCCGCTTGCCCTCTGACCCCAACGGGCCCGTGCAGTGGGGCGGGGACGCCGACCGCAGCTGCTACCAGACTGTGCGCCAATA…
CL934_1	GATGGAAGACGTCATAGTCAACCAGTACGTGCTGCGCTCCTCCTCCACCTCATCCTCCACTTCTTCCTCCTCCTCCTCGGGGCCCGTCATGCCCTGCGAGCCCCTGGACTGCCCCACCTGCGGTCACACCTACAACTTCGCTGGCAAGCGTCCACGCATCCTCTCCTGCCTGCACTCAGTGTGTGAGGAGTGCCTGCAGATCCTCTACGAGTCCTGTCCCAAGTACAAGTTCATCTCCTGTCCCACGTGCCGGCGCGAGACAGTGCTGTTCACTGACTATGGCCTGGCTGCTCTGGCCATCAACACCAGCATCCTGAGCCGCTTGCCCTCTGACCCCAACGGGCCCGTGCAGTGGGGCGGGGACGCCGACCGCAGCTGCTACCAGACTGTGCGCCAATA…
CL934_2	GATGGAAGACGTCATAGTCAACCAGTACGTGCTGCGCTCCTCCTCCACCTCATCCTCCACTTCTTCCTCCTCCTCCTCGGGGCCCGTCATGCCCTGCGAGCCCCTGGACTGCCCCACCTGCGGTCACACCTACAACTTCGCTGGCAAGCGTCCACGCATCCTCTCCTGCCTGCACTCAGTGTGTGAGGAGTGCCTGCAGATCCTCTACGAGTCCTGTCCCAAGTACAAGTTCATCTCCTGTCCCACGTGCCGGCGCGAGACAGTGCTGTTCACTGACTATGGCCTGGCTGCTCTGGCCATCAACACCAGCATCCTGAGCCGCTTGCCCTCTGACCCCAACGGGCCCGTGCAGTGGGGCGGGGACGCCGACCGCAGCTGCTACCAGACTGTGCGCCAATA…
CL937_2	GATGGAAGACGTCATAGTCAACCAGTACGTGCTGCGCTCCTCCTCCACCTCATCCTCCACTTCTTCCTCCTCCTCCTCGGGGCCCGTCATGCCCTGCGAGCCCCTGGACTGCCCCACCTGCGGTCACACCTACAACTTCGCCGGCAAGCGTCCACGCATCCTCTCCTGCCTGCACTCAGTGTGTGAGGAGTGCCTGCAGATCCTCTACGAGTCCTGTCCCAAGTACAAGTTCATCTCCTGTCCCACGTGCCGGCGTGAGACAGTGCTGTTCACTGACTATGGCCTGGCTGCTCTGGCCATCAACACCAGCATCCTGAGCCGCTTGCCCTCTGACCCCAACGGGCCCGTGCAGTGGGGCGGGGACGCCGACCGCAGCTGCTACCAGACTGTGCGCCAATA…
CL937_3	GATGGAAGACGTCATAGTCAACCAGTACGTGCTGCGCTCCTCCTCCACCTCATCCTCCACTTCTTCCTCCTCCTCCTCGGGGCCCGTCATGCCCTGCGAGCCCCTGGACTGCCCCACCTGCGGTCACACCTACAACTTCGCCGGCAAGCGTCCACGCATCCTCTCCTGCCTGCACTCAGTGTGTGAGGAGTGCCTGCAGATCCTCTACGAGTCCTGTCCCAAGTACAAGTTCATCTCCTGTCCCACGTGCCGGCGTGAGACAGTGCTGTTCACTGACTATGGCCTGGCTGCTCTGGCCATCAACACCAGCATCCTGAGCCGCTTGCCCTCTGACCCCAACGGGCCCGTGCAGTGGGGCGGGGACGCCGACCGCAGCTGCTACCAGACTGTGCGCCAATA…
CL938_1	GATGGAAGACGTCATAGTCAACCAGTACGTGCTGCGCTCCTCCTCCACCTCATCCTCCACTTCTTCCTCCTCCTCCTCGGGGCCCGTCATGCCCTGCGAGCCCCTGGACTGCCCCACCTGCGGTCACACCTACAACTTCGCCGGCAAGCGTCCACGCATCCTCTCCTGCCTGCACTCAGTGTGTGAGGAGTGCCTGCAGATCCTCTACGAGTCCTGTCCCAAGTACAAGTTCATCTCCTGTCCCACGTGCCGGCGCGAGACAGTGCTGTTCACTGACTATGGCCTGGCTGCTCTGGCCATCAACACCAGCATCCTGAGCCGCTTGCCCTCTGACCCCAACGGGCCCGTGCAGTGGGGCGGGGACGCCGACCGCAGCTGCTACCAGACTGTGCGCCAATA…
CL939-1_2	GATGGAAGACGTCATAGTCAACCAGTACGTGCTGCGCTCCTCCTCCACCTCATCCTCCACTTCTTCCTCCTCCTCCTCGGGGCCCGTCATGCCCTGCGAGCCCCTGGACTGCCCCACCTGCGGTCACACCTACAACTTCGCCGGCAAGCGTCCACGCATCCTCTCCTGCCTGCACTCAGTGTGTGAGGAGTGCCTGCAGATCCTCTACGAGTCCTGTCCCAAGTACAAGTTCATCTCCTGTCCCACGTGCCGGCGTGAGACAGTGCTGTTCACTGACTATGGCCTGGCTGCTCTGGCCATCAACACCAGCATCCTGAGCCGCTTGCCCTCTGACCCCAACGGGCCCGTGCAGTGGGGCGGGGACGCCGACCGCAGCTGCTACCAGACTGTGCGCCAATA…
CL940_2	GATGGAAGACGTCATAGTCAACCAGTACGTGCTGCGCTCCTCCTCCACCTCCTCCTCCACTTCTTCCTCCTCTTCCTCGGGGCCCGTCATGCCCTGCGAACCCCTGGATTGCCCCACCTGCGGTCACACCTACAACTTCACCGGCAAGCGTCCACGCATCCTCTCTTGCCTGCACTCAGTGTGTGAGGAGTGCCTGCAGATCCTCTATGAGTCCTGTCCCAAGTACAAGTTCATCTCCTGCCCCACATGCCGCCGCGAGACAGTGCTGTTCACTGACTATGGCTTGGCTGCTCTGGCCATCAACACCAGCATCCTGAGCCGCTTGCCCTCTGACCCCAACGGGCCCGTGCAGTGGGGTGGGGACGCCGACCGCAGCTGCTACCAGACTGTGCGCCAATA…
CL940__1	---------------------------------------------------------------------------------------------------------------------------------------------------------------------------------------------------------------------------------------------------------------------------------------------------------------------------------------------------------------------------------------------------------------…
CL942_1	GATGGAAGACGTCATAGTCAACCAGTACGTGCTGCGCTCCTCCTCCACCTCATCCTCCACTTCTTCCTCCTCCTCCTCGGGGCCCGTCATGCCCTGCGAGCCCCTGGACTGCCCCACCTGCGGTCACACCTACAACTTCGCCGGCAAGCGTCCACGCATCCTCTCCTGCCTGCACTCAGTGTGTGAGGAGTGCCTGCAGATCCTCTACGAGTCCTGTCCCAAGTACAAGTTCATCTCCTGTCCCACGTGCCGGCGCGAGACAGTGCTGTTCACTGACTATGGCCTGGCTGCTCTGGCCATCAACACCAGCATCCTGAGCCGCTTGCCCTCTGACCCCAACGGGCCCGTGCAGTGGGGCGGGGACGCCGACCGCAGCTGCTACCAGACTGTGCGCCAATA…
CL943_1	GATGGAAGACGTCATAGTCAACCAGTACGTGCTGCGCTCCTCCTCCACCTCATCCTCCACTTCTTCCTCCTCCTCCTCGGGGCCCGTCATGCCCTGCGAGCCCCTGGACTGCCCCACCTGCGGTCACACCTACAACTTCGCCGGCAAGCGTCCACGCATCCTCTCCTGCCTGCACTCAGTGTGTGAGGAGTGCCTGCAGATCCTCTACGAGTCCTGTCCCAAGTACAAGTTCATCTCCTGTCCCACGTGCCGGCGCGAGACAGTGCTGTTCACTGACTATGGCCTGGCTGCTCTGGCCATCAACACCAGCATCCTGAGCCGCTTGCCCTCTGACCCCAACGGGCCCGTGCAGTGGGGCGGGGACGCCGACCGCAGCTGCTACCAGACTGTGCGCCAATA…
CL944_4	GATGGAAGACGTCATAGTCAACCAGTACGTGCTGCGCTCCTCCTCCACCTCATCCTCCACTTCTTCCTCCTCCTCCTCGGGGCCCGTCATGCCCTGCGAGCCCCTGGACTGCCCCACCTGCGGTCACACCTACAACTTCGCCGGCAAGCGTCCACGCATCCTCTCCTGCCTGCACTCGGTGTGTGAGGAGTGCCTGCAGATCCTCTACGAGTCCTGTCCCAAGTACAAGTTCATCTCCTGTCCCACGTGCCGGCGCGAGACAGTGCTGTTCACTGACTATGGCCTGGCTGCTCTGGCCATCAACACCAGCATCCTGAGCCGCTTGCCCTCTGACCCCAACGGGCCCGTGCAGTGGGGCGGGGACGCCGACCGCAGCTGCTACCAGACTGTGCGCCAATA…
CL945_3	GATGGAAGACGTCATAGTCAACCAGTACGTGCTGCGCTCCTCCTCCACCTCCTCCTCCACTTCTTCCTCCTCTTCCTCGGGGCCTGTCATGCCCTGCGAACCCCTGGACTGCCCCACCTGCGGTCACACCTACAACTTCACCGGCAAGCGTCCACGCATCCTCTCCTGCCTGCACTCAGTGTGTGAGGAGTGCCTGCAGATCCTCTATGAGTCCTGTCCCAAGTACAAGTTCATCTCCTGCCCCACGTGCCGGCGCGAGACAGTGCTGTTCACTGACTATGGCTTGGCTGCTCTGGCCATCAACACCAGCATCCTGAGCCGCTTGCCCTCTGACCCCAATGGGCCCGTGCAGTGGGGCGGGGACGCCGACCGCAGCTGCTACCAGACTGTGCGCCAATA…
CL946	GATGGAAGACGTCATAGTCAACCAGTACGTGCTGCGCTCCTCCTCCACCTCCTCCTCCACTTCTTCCTCCTCCTCCTCGGGGCCCGTCATGCCCTGCGAGCCCCTGGACTGCCCCACCTGCGGTCACACCTACAACTTCGCCGGCAAGCGTCCACGCATCCTCTCCTGCCTGCACTCAGTGTGTGAGGAGTGCCTGCAGATCCTCTACGAGTCCTGTCCCAAGTACAAGTTCATCTCCTGTCCCACGTGCCGGCGCGAGACAGTGCTGTTCACTGACTATGGCCTGGCTGCTCTGGCCATCAACACCAGCATCCTGAGCCGCTTGCCCTCTGACCCCAACGGGCCCGTGCAGTGGGGCGGGGACGCCGACCGCAGCTGCTACCAGACTGTGCGCCAATA…
CL946_2	GATGGAAGACGTCATAGTCAACCAGTACGTGCTGCGCTCCTCCTCCACCTCCTCCTCCACTTCTTCCTCCTCCTCCTCGGGGCCCGTCATGCCCTGCGAGCCCCTGGACTGCCCCACCTGCGGTCACACCTACAACTTCGCCGGCAAGCGTCCACGCATCCTCTCCTGCCTGCACTCAGTGTGTGAGGAGTGCCTGCAGATCCTCTACGAGTCCTGTCCCAAGTACAAGTTCATCTCCTGTCCCACGTGCCGGCGCGAGACAGTGCTGTTCACTGACTATGGCCTGGCTGCTCTGGCCATCAACACCAGCATCCTGAGCCGCTTGCCCTCTGACCCCAACGGGCCCGTGCAGTGGGGCGGGGACGCCGACCGCAGCTGCTACCAGACTGTGCGCCAATA…
CL947	GATGGAAGACGTCATAGTCAACCAGTACGTGCTGCGCTCCTCCTCCACCTCATCCTCCACTTCTTCCTCCTCCTCCTCGGGGCCCGTCATGCCCTGTGAGCCCCTGGACTGCCCCACCTGCGGTCACACCTACAACTTCGCGGGCAAGCGTCCACGCATCCTCTCCTGCCTGCACTCAGTGTGTGAGGAGTGCCTGCAGATCCTCTACGAGTCCTGTCCCAAGTACAAGTTCATCTCCTGTCCCACGTGCCGGCGCGAGACAGTGCTGTTCACTGACTATGGCCTGGCTGCTCTGGCCATCAACACCAGCATCCTGAGCCGCTTGCCCTCTGACCCCAACGGGCCCGTGCAGTGGGGCGGGGACGCCGACCGCAGCTGCTACCAGACTGTGCGCCAGTA…
CL951_1	GATGGAAGACGTCATAGTCAACCAATACGTGCTGCGCTCCTCCTCCACCTCATCCTCCACTTCTTCCTCCTCCTCCTCGGGGCCCGTCATGCCCTGCGAGCCCCTGGACTGCCCCACCTGCGGTCACACCTACAACTTCGCCGGCAAGCGTCCACGCATCCTCTCCTGCCTGCACTCAGTGTGTGAGGAGTGCCTGCAGATCCTCTACGAGTCCTGTCCCAAGTACAAGTTCATCTCCTGTCCCACGTGCCGGCGCGAGACAGTGCTGTTCACTGACTATGGCCTGGCTGCTCTGGCCATCAACACCAGCATCCTGAGCCGCTTGCCCTCTGACCCCAACGGGCCCGTGCAGTGGGGCGGGGACGCCGACCGCAGCTGCTACCAGACTGTGCGCCAATA…
CL955_1	GATGGAAGACGTCATAGTCAACCAGTACGTGCTGCGCTCCTCCTCCACCTCATCCTCCACTTCTTCCTCCTCCTCCTCGGGGCCCGTCATGCCCTGCGAGCCCCTGGACTGCCCCACCTGCGGTCACACCTACAACTTCGCCGGCAAGCGTCCACGCATCCTCTCCTGCCTGCACTCAGTGTGTGAGGAGTGCCTGCAGATCCTCTACGAGTCCTGTCCCAAGTACAAGTTCATCTCCTGTCCCACGTGCCGGCGCGAGACAGTGCTGTTCACTGACTATGGCCTGGCTGCTCTGGCCATCAACACCAGCATCCTGAGCCGCTTGCCCTCTGACCCCAACGGGCCCGTGCAGTGGGGCGGGGACGCCGACCGCAGCTGCTACCAGACTGTGCGCCAATA…
CL958_1	GATGGAAGACGTCATAGTCAACCAGTACGTGCTGCGCTCCTCCTCCACCTCCTCCTCCACTTCTTCCTCCTCTTCCTCGGGGCCTGTCATGCCCTGCGAACCCCTGGACTGCCCCACCTGCGGTCACACCTACAACTTCACCGGCAAGCGTCCACGCATCCTCTCCTGCCTGCACTCAGTGTGTGAGGAGTGCCTGCAGATCCTCTATGAGTCCTGTCCCAAGTACAAGTTCATCTCCTGCCCCACGTGCCGGCGCGAGACAGTGCTGTTCACTGACTATGGCTTGGCTGCTCTGGCCATCAACACCAGCATCCTGAGCCGCTTGCCCTCTGACCCCAATGGGCCCGTGCAGTGGGGCGGGGACGCCGACCGCAGCTGCTACCAGACTGTGCGCCAATA…
CL961_2	GATGGAAGACGTCATAGTCAACCAGTACGTGCTGCGCTCCTCCTCCACCTCATCCTCCACTTCTTCCTCCTCCTCCTCGGGGCCCGTCATGCCCTGTGAGCCCCTGGACTGCCCCACCTGCGGTCACACCTACAACTTCGCGGGCAAGCGTCCACGCATCCTCTCCTGCCTGCACTCAGTGTGTGAGGAGTGCCTGCAGATCCTCTACGAGTCCTGTCCCAAGTACAAGTTCATCTCCTGTCCCACGTGCCGGCGCGAGACAGTGCTGTTCACTGACTATGGCCTGGCTGCTCTGGCCATCAACACCAGCATCCTGAGCCGCTTGCCCTCTGACCCCAACGGGCCCGTGCAGTGGGGCGGGGACGCCGACCGCAGCTGCTACCAGACTGTGCGCCAGTA…
CL961_3	GATGGAAGACGTCATAGTCAACCAGTACGTGCTGCGCTCCTCCTCCACCTCATCCTCCACTTCTTCCTCCTCCTCCTCGGGGCCCGTCATGCCCTGTGAGCCCCTGGACTGCCCCACCTGCGGTCACACCTACAACTTCGCGGGCAAGCGTCCACGCATCCTCTCCTGCCTGCACTCAGTGTGTGAGGAGTGCCTGCAGATCCTCTACGAGTCCTGTCCCAAGTACAAGTTCATCTCCTGTCCCACGTGCCGGCGCGAGACAGTGCTGTTCACTGACTATGGCCTGGCTGCTCTGGCCATCAACACCAGCATCCTGAGCCGCTTGCCCTCTGACCCCAACGGGCCCGTGCAGTGGGGCGGGGACGCCGACCGCAGCTGCTACCAGACTGTGCGCCAGTA…
[Danio_rerio.10.206101.205952 150 bp 16112-16261 bp]
CL831_1	CCCATCCAGCTGATCAGCAGTAACATCGAGGTGGCCAAGGCAGGAAAAGTCCCAGCCGGCAAGACCGAGATCCCCTTTGAGTTCCCTCTGAACACAAAAGGCAACAAAGTGCTGTACGAGACCTACCACGGTGTGTTCGTCAACATTCAG
CL839_1	CCCATCCAGCTGATCAGCAGTAACATCGAGGTGGCCAAGGCAGGAAAAGTCCCAGCAGGCAAGACTGAGATCCCCTTTGAGTTCCCTCTGAACACAAAAGGCAACAAAGTGCTGTACGAGACCTACCACGGTGTCTTCGTCAACATTCAG
CL839_3	CCCATCCAGCTGATCAGCAGTAACATCGAGGTGGCCAAGGCAGGAAAAGTCCCAGCAGGCAAGACTGAGATCCCCTTTGAGTTCCCTCTGAACACAAAAGGCAACAAAGTGCTGTACGAGACCTACCACGGTGTCTTCGTCAACATTCAG
CL839_4	CCCATCCAGCTGATCAGCAGTAACATCGAGGTGGCCAAGGCAGGAAAAGTCCCAGCAGGCAAGACTGAGATCCCCTTTGAGTTCCCTCTGAACACAAAAGGCAACAAAGTGCTGTACGAGACCTACCACGGTGTCTTCGTCAACATTCAG
CL839_5	------------------------------------------------------------------------------------------------------------------------------------------------------
CL839_6	CCCATCCAGCTGATCAGCAGTAACATCGAGGTGGCCAAGGCAGGAAAAGTCCCAGCAGGCAAGACTGAGATCCCCTTTGAGTTCCCTCTGAACACAAAAGGCAACAAAGTGCTGTACGAGACCTACCACGGTGTCTTCGTCAACATTCAG
CL934_1	CCCATCCAGCTGATCAGCAGTAACATCGAGGTGGCCAAGGCAGGAAAAGTCCCAGCAGGCAAGACTGAGATCCCCTTTGAGTTCCCTCTGAACACAAAAGGCAACAAAGTGCTGTACGAGACCTACCACGGTGTCTTCGTCAACATTCAG
CL934_2	------------------AGTAACATCGAGGTGGCCTAGGCAGGAAAAGTCCCAGCAGGCAAGACTGAGATCCCCTTTGAGTTCCCTCTGAACACAAAAGGCAACAAAGTGCTGTACGAGACCTACCACGGTGTCTTCGTCAACATTCAG
CL937_2	CCCATCCAGCTGATCAGCAGTAACATCGAGGTGGCCAAGGCAGGAAAAGTCCCAGCAGGCAAGACTGAGATCCCCTTTGAGTTCCCTCTGAACACAAAAGGCAACAAAGTGCTGTACGAGACCTACCACGGTGTCTTCGTCAACATTCAG
CL937_3	CCCATCCAGCTGATCAGCAGTAACATCGAGGTGGCCAAGGCAGGAAAAGTCCCAGCAGGCAAGACTGAGATCCCCTTTGAGTTCCCTCTGAACACAAAAGGCAACAAAGTGCTGTACGAGACCTACCACGGTGTCTTCGTCAACATTCAG
CL938_1	CCCATCCAGCTGATCAGCAGTAACATCGAGGTGGCCAAGGCAGGAAAAGTCCCAGCAGGCAAGACTGAGATCCCCTTTGAGTTCCCTCTGAACACAAAAGGCAACAAAGTGCTGTACGAGACCTACCACGGTGTCTTCGTCAACATTCAG
CL939-1_2	CCCATCCAGCTGATCAGCAGTAACATCGAGGTGGCCAAGGCAGGAAAAGTCCCAGCAGGCAAGACTGAGATCCCCTTTGAGTTCCCTCTGAACACAAAAGGCAACAAAGTGCTGTACGAGACCTACCACGGTGTCTTCGTCAACATTCAG
CL940_2	CCCATCCAGCTGATCAGCAGTAACATCGAGGTGGCCAAGGCAGGAAAAGTCCCAGCCGGCAAGACTGAGATCCCCTTTGAGTTCCCTCTGAACACAAAAGGCAACAAAGTGCTGTACGAGACCTACCACGGTGTGTTCGTCAACATTCAG
CL940__1	------------------------------------------------------------------------------------------------------------------------------------------------------
CL942_1	CCCATCCAGCTGATCAGCAGTAACATCGAGGTGGCCAAGGCAGGAAAAGTCCCAGCAGGCAAGACTGAGATCCCCTTTGAGTTCCCTCTGAACACAAAAGGCAACAAAGTGCTGTACGAGACCTACCACGGTGTCTTCGTCAACATTCAG
CL943_1	----------------------------------CCAAGGCAGGAAAAGTCCCAGCAGGCAAGACTGAGATCCCCTTTGAGTTCCCTCTGAACACAAAAGGCAACAAAGTGCTGTACGAGACCTACCACGGTGTCTTCGTCAACATTCAG
CL944_4	------------------------ATCGAGGTGGCCAAGGCAGGAAAAGTCCCAGCAGGCAAGACTGAGATCCCCTTTGAGTTCCCTCTGAACACAAAAGGCAATAAAGTGCTGTACGAGACCTACCACGGTGTCTTCGTCAACATTCAG
CL945_3	CCCATCCAGCTGATCAGCAGTAACATCGAGGTGGCCAAGGCAGGAAAAGTCCCATCCGGCAAGACTGAGATCCCCTTTGAGTTCCCTCTGAACACAAAAGGCAACAAAGTGCTGTACGAGACCTACCACGGTGTGTTCGTCAACATTCAG
CL946	CCCATCCAGCTGATCAGCAGTAACATCGAGGTGGCCAAGGCAGGAAAAGTCCCAGCAGGCAAGACTGAGATCCCCTTTGAGTTCCCTCTGAACACAAAAGGCAACAAAGTGCTGTACGAGACCTACCACGGTGTCTTCGTCAACATTCAG
CL946_2	--------------------------------GGCCAAGGCAGGAAAAGTCCCAGCAGGCAAGACTGAGATCCCCTTTGAGTTCCCTCTGAACACAAAAGGCAACAAAGTGCTGTACGAGACCTACCACGGTGTCTTCGTCAACATTCAG
CL947	------------ATCAGCAGTAACATCGAGGTGGCCAAGGCAGGAAAAGTCCCAGCAGGCAAGACTGAGATCCCCTTTGAGTTCCCTCTGAACACAAAAGGCAACAAAGTGCTGTACGAGACCTACCACGGTGTCTTCGTCAACATTCAG
CL951_1	--------------------TAACATCGAGGTGGCCAAGGCAGGAAAAGTCCCAGCAGGCAAGACTGAGATCCCCTTTGAGTTCCCTCTGAACACAAAAGGCAACAAAGTGCTGTACGAGACCTACCACGGTGTCTTCGTCAACATTCAG
CL955_1	------------------------------------------------------------------------------------------------------------------------------------------------------
CL958_1	CCCATCCAGCTGATCAGCAGTAACATCGAGGTGGCCAAGGCAGGAAAAGTCCCAGCCGGCAAGACTGAGATCCCCTTTGAGTTCCCTCTGAACACAAAAGGCAACAAAGTGCTGTACGAGACCTACCACGGTGTGTTCGTCAACATTCAG
CL961_2	CCCATCCAGCTGATCAGCAGTAACATCGAGGTGGCCAAGGCAGGAAAAGTCCCAGCAGGCAAGACTGAGATCCCCTTTGAGTTCCCTCTGAACACAAAAGGCAACAAAGTGCTGTACGAGACCTACCACGGTGTCTTCGTCAACATTCAG
CL961_3	------------------------------------------------------------------------------------------------------------------------------------------------------
[Danio_rerio.10.23337334.23337142 192 bp 16262-16453 bp]
CL831_1	AATCCAGAATGTCGGTACTTGGCCAGTACCTCTAAGGATGGTTCAATACGTATTTGGGACACTGTGCTGGGACGCTGTGAGAAGATCCTGACTGGTCACACTCAGTCAGTCACCTGTGTGAAGTGGGGAGGAGATGGACTTCTCTACACTTCGTCCCAGGACAGAACGGTTAAAGTCTGGAGAGCCAAAGAT
CL839_1	AACCCAGAGTGTCGGTACTTGGCCAGTACCTCTAAGGACGGTTCAGTGCGTATTTGGGACACTGTGTTGGGACGCTGTGAGAAGATCCTGACTGGTCACACTCAGTCAGTCACCTGTGTGAAGTGGGGAGGAGATGGACTTCTCTACACTTCTTCCCAGGACAGAACAGTCAAAGTCTGGAGAGCCAAAGAT
CL839_3	AACCCAGAGTGTCGGTACTTGGCCAGTACCTCTAAGGACGGTTCAGTGCGTATTTGGGACACTGTGTTGGGACGCTGTGAGAAGATCCTGACTGGTCACACTCAGTCAGTCACCTGTGTGAAGTGGGGAGGAGATGGACTTCTCTACACTTCTTCCCAGGACAGAACAGTCAAAGTCTGGAGAGCCAAAGAT
CL839_4	AACCCAGAGTGTCGGTACTTGGCCAGTACCTCTAAGGACGGTTCAGTGCGTATTTGGGACACTGTGTTGGGACGCTGTGAGAAGATCCTGACTGGTCACACTCAGTCAGTCACCTGTGTGAAGTGGGGAGGAGATGGACTTCTCTACACTTCTTCCCAGGACAGAACAGTCAAAGTCTGGAGAGCCAAAGAT
CL839_5	AACCCAGAGTGTCGGTACTTGGCCAGTACCTCTAAGGACGGTTCAGTGCGTATTTGGGACACTGTGTTGGGACGCTGTGAGAAGATCCTGACTGGTCACACTCAGTCAGTCACCTGTGTGAAGTGGGGAGGAGATGGACTTCTCTACACTTCTTCCCAGGACAGAACAGTCAAAGTCTGGAGAGCCAAAGAT
CL839_6	AACCCAGAGTGTCGGTACTTGGCCAGTACCTCTAAGGACGGTTCAGTGCGTATTTGGGACACTGTGTTGGGACGCTGTGAGAAGATCCTGACTGGTCACACTCAGTCAGTCACCTGTGTGAAGTGGGGAGGAGATGGACTTCTCTACACTTCTTCCCAGGACAGAACAGTCAAAGTCTGGAGAGCCAAAGAT
CL934_1	AACCCAGAGTGTCGGTACTTGGCCAGTACCTCTAAGGATGGTTCAGTGCGTATTTGGGACACTGTGTTGGGACGCTGTGAGAAGATCCTGACTGGTCACACTCAGTCAGTCACCTGTGTGAAGTGGGGAGGAGATGGACTTCTCTACACTTCTTCCCAGGACAGAACAGTCAAAGTCTGGAGAGCCAAAGAT
CL934_2	AACCCAGAGTGTCGGTACTTGGCCAGTACCTCTAAGGATGGTTCAGTGCGTATTTGGGACACTGTGTTGGGACGCTGTGAGAAGATCCTGACTGGTCACACTCAGTCAGTCACCTGTGTGAAGTGGGGAGGAGATGGACTTCTCTACACTTCTTCCCAGGACAGAACAGTCAAAGTCTGGAGAGCCAAAGAT
CL937_2	AACCCAGAGTGTCGGTACTTGGCCAGTACCTCTAAGGACGGTTCAGTGCGTATTTGGGACACTGTGTTGGGACGCTGTGAGAAGATCCTGACTGGTCACACTCAGTCAGTCACCTGTGTGAAGTGGGGAGGAGATGGACTTCTCTACACTTCTTCCCAGGACAGAACAGTCAAAGTCTGGAGAGCCAAAGAT
CL937_3	AACCCAGAGTGTCGGTACTTGGCCAGTACCTCTAAGGACGGTTCAGTGCGTATTTGGGACACTGTGTTGGGACGCTGTGAGAAGATCCTGACTGGTCACACTCAGTCAGTCACCTGTGTGAAGTGGGGAGGAGATGGACTTCTCTACACTTCTTCCCAGGACAGAACAGTCAAAGTCTGGAGAGCCAAAGAT
CL938_1	AACCCAGAGTGTCGGTACTTGGCCAGTACCTCTAAGGACGGTTCAGTGCGTATTTGGGACACTGTGTTGGGACGCTGTGAGAAGATCCTGACTGGTCACACTCAGTCAGTCACCTGTGTGAAGTGGGGAGGAGATGGACTTCTCTACACTTCTTCCCAGGACAGAACAGTCAAAGTCTGGAGAGCCAAAGAT
CL939-1_2	AACCCAGAGTGTCGGTACTTGGCCAGTACCTCTAAGGACGGTTCAGTGCGTATTTGGGACACTGTGTTGGGACGCTGTGAGAAGATCCTGACTGGTCACACTCAGTCAGTCACCTGTGTGAAGTGGGGAGGAGATGGACTTCTCTACACTTCTTCCCAGGACAGAACAGTCAAAGTCTGGAGAGCCAAAGAT
CL940_2	AATCCAGAATGTCGGTACTTGGCCAGTACCTCTAAGGATGGTTCAATACGTATTTGGGACACTGTGCTGGGACGCTGTGAGAAGATCCTGACTGGTCACACTCAGTCAGTCACCTGTGTGAAGTGGGGAGGAGATGGACTTCTCTACACTTCGTCCCAGGACAGAACGGTTAAAGTCTGGAGAGCCAAAGAT
CL940__1	------------------------------------------------------------------------------------------------------------------------------------------------------------------------------------------------
CL942_1	AACCCAGAGTGTCGGTACTTGGCCAGTACCTCTAAGGACGGTTCAGTGCGTATTTGGGACACTGTGTTGGGACGCTGTGAGAAGATCCTGACTGGTCACACTCAGTCAGTCACCTGTGTGAAGTGGGGAGGAGATGGACTTCTCTACACTTCTTCCCAGGACAGAACAGTCAAAGTCTGGAGAGCCAAAGAT
CL943_1	AACCCAGAGTGTCGGTACTTGGCCAGTACCTCTAAGGACGGTTCAGTGCGTATTTGGGACACTGTGTTGGGACGCTGTGAGAAGATCCTGACTGGTCACACTCAGTCAGTCACCTGTGTGAAGTGGGGAGGAGATGGACTTCTCTACACTTCTTCCCAGGACAGAACAGTCAAAGTCTGGAGAGCCAAAGAT
CL944_4	AACCCAGAATGTCGGTACTTGGCCAGTACCTCTAAGGACGGTTCAGTGCGTATTTGGGACACTGTGTTGGGACGCTGTGAGAAGATCCTGACTGGTCACACTCAGTCAGTCACCTGTGTGAAGTGGGGAGGAGATGGACTTCTCTACACGTCTTCCCAGGACAGAACAGTCAAAGTCTGGAGAGCCAAAGAT
CL945_3	AATCCAGAATGTCGGTACTTGGCCAGTACCTCTAAGGACGGTTCAATACGTATTTGGGACACTGTGCTGGGGCGCTGTGAGAAGATCCTGACTGGTCACACTCAGTCAGTCACCTGTGTGAAGTGGGGAGGAGATGGACTTCTCTACACTTCTTCCCAGGACAGAACGGTTAAAGTCTGGAGAGCCAAAGAT
CL946	AACCCAGAGTGTCGGTACTTGGCCAGTACCTCTAAGGACGGTTCAGTGCGTATTTGGGACACTGTGTTGGGACGCTGTGAGAAGATCCTGACTGGTCACACTCAGTCAGTCACCTGTGTGAAGTGGGGAGGAGATGGACTTCTCTACACTTCTTCCCAGGACAGAACAGTCAAAGTCTGGAGAGCCAAAGAT
CL946_2	AACCCAGAGTGTCGGTACTTGGCCAGTACCTCTAAGGACGGTTCAGTGCGTATTTGGGACACTGTGTTGGGACGCTGTGAGAAGATCCTGACTGGTCACACTCAGTCAGTCACCTGTGTGAAGTGGGGAGGAGATGGACTTCTCTACACTTCTTCCCAGGACAGAACAGTCAAAGTCTGGAGAGCCAAAGAT
CL947	AACCCAGAGTGTCGGTACTTGGCCAGTACCTCTAAGGACGGTTCAGTGCGTATTTGGGACACTGTGTTGGGACGCTGTGAGAAGATCCTGACTGGTCATACTCAGTCAGTCACCTGTGTGAAGTGGGGAGGAGATGGACTTCTCTACACTTCTTCCCAGGACAGAACAGTCAAAGTCTGGAGAGCCAAAGAT
CL951_1	AACCCAGAGTGTCGGTACTTGGCCAGTACCTCTAAGGACGGTTCAGTGCGTATTTGGGACACTGTGTTGGGACGCTGTGAGAAGATCCTGACTGGTCACACTCAGTCAGTCACCTGTGTGAAGTGGGGAGGAGATGGACTTCTCTACACTTCTTCCCAGGACAGAACAGTCAAAGTCTGGAGAGCCAAAGAT
CL955_1	AACCCAGAGTGTCGGTACTTGGCCAGTACCTCTAAGGACGGTTCAGTGCGTATTTGGGACACTGTGTTGGGACGCTGTGAGAAGATCCTGACTGGTCACACTCAGTCAGTCACCTGTGTGAAGTGGGGAGGAGATGGACTTCTCTACACTTCTTCCCAGGACAGAACAGTCAAAGTCTGGAGAGCCAAAGAT
CL958_1	AATCCAGAATGTCGGTACTTGGCCAGTACCTCTAAGGACGGTTCAATACGTATTTGGGACACTGTGCTGGGGCGCTGTGAGAAGATCCTGACTGGTCACACTCAGTCAGTCACCTGTGTGAAGTGGGGAGGAGATGGACTTCTCTACACTTCTTCCCAGGACAGAACGGTTAAAGTCTGGAGAGCCAAAGAT
CL961_2	------------------------------------------------------------------------------------------------------------------------------------------------------------------------------------------------
CL961_3	AACCCAGAGTGTCGGTACTTGGCCAGTACCTCTAAGGACGGTTCAGTGCGTATTTGGGACACTGTGTTGGGACGCTGTGAGAAGATCCTGACTGGTCATACTCAGTCAGTCACCTGTGTGAAGTGGGGAGGAGATGGACTTCTCTACACTTCTTCCCAGGACAGAACAGTCAAAGTCTGGAGAGCCAAAGAT
[Danio_rerio.10.24860004.24860144 141 bp 16454-16594 bp]
CL831_1	GTGCCTGCTGTCCTGGAGCTGGAGGCTGCCATGCACCAGTTACTAAGGCAACGGGCCTCACGACTTGTCCAGAGAAGACAGGATGATATTAAAGATGAATCGTCGGAGTTTGCAAGCCTTTCAAGTCAGTCCATCTTGAAG
[truncated: 117,016 more rows]
