# Supplementary material for: Multilocus DNA barcoding – Species Identification with Multilocus Data
Source: Sci Rep. 2017 Nov 30;7:16601. doi: 10.1038/s41598-017-16920-2 (PMC5709489; doi:10.1038/s41598-017-16920-2)
Supplement: Supplementary file 4 — Dataset 2 [file 41598_2017_16920_MOESM4_ESM.zip]

Archive with 3 entries (2 files):
- siniperca_COI.fas
- __MACOSX/
- __MACOSX/._siniperca_COI.fas
