# Supplementary material for: Multilocus DNA barcoding – Species Identification with Multilocus Data
Source: Sci Rep. 2017 Nov 30;7:16601. doi: 10.1038/s41598-017-16920-2 (PMC5709489; doi:10.1038/s41598-017-16920-2)
Supplement: Supplementary file 4 — Dataset 2 [file 41598_2017_16920_MOESM4_ESM.zip › siniperca_COI.fas]

>Siniperca_kneri_1
CRCCTACATGCCCATTGAAATCTGCACCAATCACCACTCTCTCACCTCTGGGGATGCTCT-----GCATCACTTCATCTAACTCACTCCAGAATTTCTCCTTCTCTTCTAACTCACATCCTACCTGTGGG----------------------------------------------------------TTTGGTGCCTGAGCCGGAATAGTGGGCACAGCCCTAAGCCTGCTCATTCGAGCAGAACTAAGCCAACCAGGCGCCCTCCTAGGAGACGACCAGATTTATAATGTAATTGTTACAGCACATGCAT-TGTAATAATCTTTTTTATAGTTATGCCWATTATAATCGGAGGATTCGGAAACTGACTCGTACCACTAATAATTGGTGCCCCAGACATAGCATTCCCTCGAATGAATAACATGAGCTTCTGACTACTCCCACCGTCCTTCCTTCTCCTTCTTGCCTCTTCCGGAGTAGAAGCTGGGGCCGGAACGGGATGAACCGTTTACCCACCCCTGGCGGGTAACTTAGCCCATGCAGGGGCATCCGTCGACCTGACCATTTTTTCTCTCCACTTAGCAGGAATTTCTTCCATCCTTGGAGCTATCAACTTCATTACAACTATTATTAACATAAAACCCCCTGCCATCTCCCAATACCAAACCCCTCTGTTCGTGTGGGCAGTCCTGATTACTGCTGTTCTTCTTCTGCTCTCCCTACCCGTCCTGGCTGCTGGCATTACAATGCTTCTTACAGACCGAAACCTTAACACCACCTTCTTCGACCCCGCTGGAGGAGGTGACCCAATTCTTTACCAACACCTATTCTGATTCTTTGGCCACCCAGAAGTTTACATTTT---------------------------------------CCTACTACTCTGGTAAAAAAGAACCATTTGGCTACATGGGTATGGTGTGAGCCATAATGGCAATCGGCCTTCTGGGGTTTATTGTCTGAGCCCATCACATATTTACAGTCGGCATGGACGTAGACACACGAGCTTATTTTACATCTGCCACCATAAT------------------------
>Siniperca_kneri_2
-------------------------------------------------------------------------------------------ACAATCCACSSYTWAAMWCTCAGCCAYCTTACCTGTGAYAATCACACGTTGATTTTTCTCAACTAACCACAAAGAYATCGGYACCCTYTATYTAGTATTTGGTGCCTGAGCCGGWATAGTAGGYACAGCYCTWAGCCTYCTWATTCGAGCRGAACTAAGCCAACCWGGCKCCCTMCTAGGRGAYGACCAAATTTATAATGTAATCGTTACAGCACATGCATTCGTAATAATYTTCTTTATAGTAATRCCWATTATRATYGGWGGWTTYGGAAACTGACTAGTMCCWCTAATRATTGGTGCCCCAGACATAGCWTTYCCTCGAATRAATAAYATAAGCTTCTGACTACTCCCACCSTCMTTYCTWCTYCTTCTWGCCTCTTCCGGAGTAGAAGCYGGGGCYGGAACRGGATGAACCGTTTACCCACCCCTGGCGGGTAACTTAGCCCATGCAGGGGCATCCGTCGACCTRACCATTTTTTCTCTYCACTTAGCAGGTATTTCTTCYATCCTTGGRGCTATCAACTTCATTACAACTATTATTAACATGAAACCCCCTGCCATCTCTCAATACCAAACCCCTCTGTTCGTKTGRGCAGTCCTGATTACTGCTGTACTTCTTCTSCTCTCCCTRCCMGTSCTRGCTGCTGGCATTACAATGCTKCTTACAGACCGAAACCTWAACACMACCTTCTTYGACCCSGCWGGAGGAGGWGACCCAATTCTWTACCAACACCTATTCTGATTCTTTGGYCACCCAGA-AGTTTACATTTTAATTCTWCCAGGCTTYGGWATAATYTCWCAYATTGTWGCCTACTAYGCTGGCAAAAAAGAACCTTYAAGCTGTCAGGACGGAGGCTCGCCAT-------------------------------------------------------------------------------------------------------------------------------
>Siniperca_kneri_3
-----------------------------------------------------------------------------------ATGGAGCTACAATCCACCGCTTAAWWCTCAGCCAYCTTACCTGTGAYAATCACACGTTGATTTTTCTCAACTAAYCACAAAGAYATCGGYACCCTYTATYTAGTATTTGGTGCCTGAGCCGGWATAGTRGGYACAGCCCTWAGCCTKCTWATTCGRGCRGAACTAAGCCAACCAGGCKCCCTCCTAGGGGATGACCAAATTTATAATGTAATCGTTACAGCACATGCMTTYGTAATAATYTTCTTTATAGTAATRCCAATTATRATTGGWGGYTTCGGAAACTGACTAGTMCCWCTAATRATTGGTGCCCCAGACATAGCWTTCCCTCGAATGAATAACATAAGCTTCTGACTACTCCCACCSTCMTTCCTTCTYCTTCTTGCCTCTTCCGGWGTAGAAGCYGGGGCCGGAACRGGATGAACCGTTTACCCACCCCTGGCGGGTAACTTAGCCCATGCAGGGGCATCCGTCGACCTGACCATTTTTTCTCTCCACTTAGCAGGAATTTCTTCCATCCTTGGAGCTATCAACTTCATTACAACTATTATTAACATGAAACCCCCTGCCATCTCCCAATACCAAACCCCTCTGTTCGTGTGGGCAGTCCTGATTACTGCTGTACTTCTTCTGCTCTCCCTACCCGTCCTGGCTGCTGGCATTACAATGCTTCTTACAGACCGAAACCTTAACACCACCTTCTTCGACCCCGCTGGAGGAGGTGACCCAATTCTTTACCAACACCTATTCTGATTCTTTGGYCACCCAGAANGTTTACATTTTAATTCTWCCAGGMTTYGGWATAATCTCACACATTGTTGCMTACTACBCBGGHAAAAAAGAACCDTTTGSCTACATGGGTATG-----------------------------------------------------------------------------------------------------------------------------------------
>Siniperca_kneri_4
-------------------------------------------------------------------------------------------------------------------------------------------------------------------------------------------------------------------------------------------------------------------------------------------------------------------------------------------------------------------------------------------------------------------------------------------------ACTACTCCCACCGTCCTTCCTTCTCCTTCTTGCCTCTTCCGGAGTAGAAGCTGGGGCCGGAACGGGATGAACCGTTTACCCACCCCTGGCGGGTAACTTAGCCCATGCAGGGGCATCCGTCGACCTGACCATTTTTTCTCTCCACTTAGCAGGAATTTCTTCCATCCTTGGAGCTATCAACTTCATTACAACTATTATTAACATGAAACCCCCTGCCATCTCCCAATACCAAACCCCTCTGTTCGTGTGGGCAGTCCTGATTACTGCTGTACTTCTTCTGCTCTCCCTACCCGTCCTGGCTGCTGGCATTACAATGCTTCTTACAGACCGAAACCTTAACACCACCYTCTTCGACCCCGCTGGAGGAGGTGACCCAATTCTTTACCAACACCTATTCTGATTCTTTGGCCACCCAGAAGTTTACATTTTAATTCTTC-CAGGCTTCGGAATAATCTCACACATTGTTGCCTACTACTCTGGTAAAAAA-----------------------------------------------------------------------------------------------------------------------------------------------------------------
>Siniperca_kneri_5
-----------------------------------------------------------------------------------------------------------------------------------------------------------------------ATCGGTACCCTTTATTTAGTATTTGGTGCCTGAGCCGGWATAGTGGGYACAGCYCTWAGCCTKCTYATTCGAGCRGAACTAAGCCAACCAGGCGCCCTCCTAGGRGAYGACCARATTTATAATGTAATTGTTACAGCACATGC------------TTTCTTTATAGTAATGCCAATTATAATCGGAGGATTCGGAAACTGACTCGTACCACTAATAATTGGTGCCCCAGACATAGCATTCCCTCGAATGAATAACATGAGCTTCTGACTACTCCCACCGTCCTTCCTTCTCCTTCTTGCCTCTTCCGGAGTAGAAGCTGGGGCCGGAACGGGATGAACCGTTTACCCACCCCTGGCGGGTAACTTAGCCCATGCAGGGGCATCCGTCGACCTGACCATTTTTTCTCTCCACTTAGCAGGAATTTCTTCCATCCTTGGAGCTATCAACTTCATTACAACTATTATTAACATGAAACCCCCTGCCATCTCTCAATACCAAACCCCTCTGTTCGTGTGGGCAGTCCTGATTACTGCTGTACTTCTTCTGCTCTCCCTACCCGTCCTGGCTGCTGACATTACAATGCTTCTTACAGACCGAAACCTTAACACCACCTTCT-----------------------------------------------------------------------------------------------------------------------------------------------------------------------------------------------------------------------------------------------------------------------------------------------------------
>Siniperca_chuatsi_1
-----------------------------------------------------------------------------------ATGGGCCACCACCTCTCTGGAGAATGCTAAGCCATCCTACCTGTGGCAATCACACGTTGATTTTTCTCGACCAATCACAAAGACATCGGCACCCTCTATCTAGTATTTGGTGCCTGAGCCGGAATAGTGGGCACAGCCCTAAGCCTGCTCATTCGAGCAGAACTAAGCCAACCAGGCGCCCTCCTAGGAGACGACCAGATTTATAATGTAATTGACTCAGCACATGCATTCGTAATAATTTTCTTTATAGTAATGCCAATTATAATCGGAGGATTCGGAAACTGACTCGTACCACTAATAATTGGTGCCCCAGACATAGCATTCCCTCGAATGAATAACATGAGCTTCTGACTACTCCCACCGTCCTTCCTTCTCCTTCTTGCCTCTTCCGGAGTAGAAGCTGGGGCCGGAACGGGATGAACCGTTTACCCACCCCTGGCGGGTAACTTAGCCCATGCAGGGGCATCCGTCGACCTGACCATTTTTTCTCTCCACTTAGCAGGAATTTCTTCCATCCTTGGAGCTATCAACTTCATTACAACTATTATTAACATGAAACCCCCTGCCATCTCCCAATACCAAACCCCTCTGTTCGTGTGGGCAGTCCTGATTACTGCTGTACTTCTTCTGCTCTCCCTACCCGTCCTGGCTGCTGGCATTACAATGCTTCTTACAGACCGAAACCTTAACACCACCTTCTTCGACCCCGCTGGAGGAGGTGACCCAATTCTTTACCAACACCTATTCTGATTCTTTGGCCACCCAGA-AGTTTACATTTTAATTCTTCCAGGCTTCGGAATAATCTCACACATTGTTGCCTAC--------------------------------------------------------------------------------------------------------------------------------------------------------------------------------
>Siniperca_chuatsi_2
--------------------------------------------------------------------------------------------------------------------------------------ACACGTTGATTTTTCTCGACCAATCACAAAGACATCGGCACCCTCTATCTAGTATTTGGTGCCTGAGCCGGAATAGTGGGCACAGCCCTAAGCCTGCTCATTCGAGCAGAACTAAGCCAACCAGGCGCCCTCCTAGGAGACGACCAGATTTATAATGTAATTGTTACAGCACATGCATTCGTAATAATTTTCTTTATAGTAATGCCAATTATAATCGGAGGATTCGGAAACTGACTCGTACCACTAATAATTGGTGCCCCAGACATAGCATTCCCTCGAATGAATAACATGAGCTTCTGACTACTCCCACCGTCCTTCCTTCTCCTTCTTGCCTCTTCCGGAGTAGAAGCTGGGGCCGGAACGGGATGAACCGTTTACCCACCCCTGGCGGGTAACTTAGCCCATGCAGGGGCATCCGTCGACCTGACCATTTTTTCTCTCCACTTAGCAGGAATTTCTTCCATCCTTGGAGCTATCAACTTCATTACAACTATTATTAACATGAAACCCCCTGCCATCTCCCAATACCAAACCCCTCTGTTCGTGTGGGCAGTCCTGATTACTGCTGTACTTCTTCTGCTCTCCCTACCCGTCCTGGCTGCTGGCATTACAATGCTTCTTACAGACCGAAACCTTAACACCACCTTCTTCGACCCCGCTGGAGGAGGTGACCCAATTCTTTACCAACACCTATTCTGATTCTTTGGCCACCCAGA-AGTTTACATTTTAATTCTTCCAGGCTTCGGAATAATCTCACACATTGTTGCCTACTACTCTGGTAAAAAAVHVVCABKTGRSHAMATSGGYAYGBTCTCACCMADKSAKACCT----------------------------------------------------------------------------------------------------------------------
>Siniperca_chuatsi_3
-----------------------------------------------------------------------------------------------------------AACTCAGCCATCCTACCTGTGGCAATCACACGTTGATTTTTCTCGACCAATCACAAAGACATCGGCACCCTCTATCTAGTATTTGGTGCCTGAGCCGGAATAGTGGGCACAGCCCTAAGCCTGCTCATTCGAGCAGAACTAAGCCAACCAGGCGCCCTCCTAGGAGACGACCAGATTTATAATGTAATTGTTACAGCACATGCATTCGTAATAATTTTCTTTATAGTAATGCCAATTATAATCGGAGGATTCGGAAACTGACTCGTACCACTAATAATTGGTGCCCCAGACATAGCATTCCCTCGAATGAATAACATGAGCTTCTGACTACTCCCACCGTCCTTCCTTCTCCTTCTTGCCTCTTCCGGAGTAGAAGCTGGGGCCGGAACGGGATGAACCGTTTACCCACCCCTGGCGGGTAACTTAGCCCATGCAGGGGCATCCGTCGACCTGACCATTTTTTCTCTCCACTTAGCAGGAATTTCTTCCATCCTTGGAGCTATCAACTTCATTACAACTATTATTAACATGAAACCCCCTGCCATCTCTCAATACCAAACCCCTCTGTTCGTGTGGGCAGTCCTGATTACTGCTGTACTTCTTCTGCTCTCCCTACCCGTCCTGGCTGCTGGCATTACAATGCTTCTTACAGACCGAAACCTTAACACCACCTTCTTCGACCCCGCTGGAGGAGGTGACCCAATTCTTTACCAACACCTATTCTGATTCTTTGGCCACCCAGA-AGTTTACATTTTAATTCTTCCAGGCTTCGGAATAATCTCACACATTGTTGCCTACTACTCTGGTAAAAAAGAACCATTTGGCTACATGGGTATGGTGTGAGCCAT------------------------------------------------------------------------------------------------------------------------------
>Siniperca_chuatsi_4
------------------------------------------------------------------------------------------------------------------------------------------------------------------------------------------------------------------------------------------------------------------------------GAGACGACCAGATTTATAATGTAATTGTTACAGCACATGCATTCGTAATAATTTTCTTTATAGTAATGCCAATTATAATCGGAGGATTCGGAAACTGACTCGTACCACTAATAATTGGTGCCCCAGACATAGCATTCCCTCGAATGAATAACATGAGCTTCTGACTACTCCCACCGTCCTTCCTTCTCCTTCTTGCCTCTTCCGGAGTAGAAGCTGGGGCCGGAACGGGATGAACCGTTTACCCACCCCTGGCGGGTAACTTAGCCCATGCAGGGGCATCCGTCGACCTGACCATTTTTTCTCTCCACTTAGCAGGAATTTCTTCCATCCTTGGAGCTATCAACTTCATTACAACTATTATTAACATGAAACCCCCTGCCATCTCCCAATACCAAACCCCTCTGTTCGTGTGGGCAGTCCTGATTACTGCTGTACTTCTTCTGCTCTCCCTACCCGTCCTGGCTGCTGGCATTACAATGCTTCTTACAGACCGAAACCTTAACACCACCTTCTTCGACCCCGCTGGAGGAGGTGACCCAATTCTTTACCAACACCTATTCTGATTCTTTGGCCACCCAGAAGTTTACATTTTAATTCTTC-CAGGCTTCGGAATAATCTCACACATTGTTGCCTACTACTCTGGTAAAAAAGAACCATTTGGCTACATGGGTATGGTGTGAGCCATAATGGCAATCGGCCTTCTGGGGTTTATTGTCTGAGCCCATCACATATTTACAGTCGGCATGGACGTAGACACACGAGCTTATTTTACATCTGCCACCATAATCATCGCAATCCCCACTGGTGTTAA
>Siniperca_chuatsi_5
------------------------------------------------------------------------------------------------------------------------------------------------------------------------------------------------------------------------------------------------------------------------------------------TTTATAATGTAATTGTTACAGCACATGCATTCGTAATAATTTTCTTTATAGTAATGCCAATTATAATCGGAGGATTCGGAAACTGACTCGTACCACTAATAATTGGTGCCCCAGACATAGCATTCCCTCGAATGAATAACATGAGCTTCTGACTACTCCCACCGTCCTTCCTTCTCCTTCTTGCCTCTTCCGGAGTAGAAGCTGGGGCCGGAACGGGATGAACCGTTTACCCACCCCTGGCGGGTAACTTAGCCCATGCAGGGGCATCCGTCGACCTGACCATTTTTTCTCTCCACTTAGCAGGAATTTCTTCCATCCTTGGAGCTATCAACTTCATTACAACTATTATTAACATAAAACCCCCTGCCATCTCCCAATACCAAACCCCTCTGTTCGTGTGGGCAGTCCTGATTACTGCTGTACTTCTTCTGCTCTCCCTACCCGTCCTGGCTGCTGGCATTACAATGCTTCTTACAGACCGAAACCTTAACACCACCTTCTTCGACCCCGCTGGAGGAGGTGACCCAATTCTTTACCAACACCTATTCTGATTCTTTGGCCACCCAGAAGTTTACATTTTAATTCTTC-CAGGCTTCGGAATAATCTCACACATTGTTGCCTACTACTCTGGTAAAAAAGAACCATTTGGCTACATGGGTATGGTGTGAGCCATAATGGCAATCGGCCTTCTGGGGTTTATTGTCTGAGCCCATCACATATTTACAGTCGGCATGGACGTAGACACACGAGCTTATTTTACATCTGCCACCATAATCATCGCAATCCCTACT--------
