# Supplementary material for: Multilocus DNA barcoding – Species Identification with Multilocus Data
Source: Sci Rep. 2017 Nov 30;7:16601. doi: 10.1038/s41598-017-16920-2 (PMC5709489; doi:10.1038/s41598-017-16920-2)
Supplement: Supplementary file 5 — Dataset 3 [file 41598_2017_16920_MOESM5_ESM.zip]

Archive with 1 entries (1 files):
- sicy_nuclear_genes.nex
