# Supplementary material for: Multilocus DNA barcoding – Species Identification with Multilocus Data
Source: Sci Rep. 2017 Nov 30;7:16601. doi: 10.1038/s41598-017-16920-2 (PMC5709489; doi:10.1038/s41598-017-16920-2)
Supplement: Supplementary file 5 — Dataset 3 [file 41598_2017_16920_MOESM5_ESM.zip › sicy_nuclear_genes.nex]

[Danio_rerio.1.18281190.18281339 150 bp 1-150 bp]
CL964_1	GTGAGAGCGTCCAACCTTCAGGATCTGGTTTATAAAAATGGTCAGGCTGGCATTACCAAGGCCATTGTGTCCATCACTTTTGACAACTCCAACAAAAGCCGGAGTCCTCTTGGCTTTGAGACTCACGATGAGATCACGATCACCAGACAG
CL964_10	GTGAGAGCGTCCAACCTTCAGGATCTGGTTTATAAAAATGGTCAGGCTGGCATTACCAAGGCCATTGTGTCCATCACTTTTGACAACTCCAACAAAAGCCGGAGTCCTCTTGGCTTTGAGACTCACGATGAGATCACGATCACCAGACAG
CL964_7	GTGAGAGCGTCCAACCTTCAGGATCTGGTTTATAAAAATGGTCAGGCTGGCATTACCAAGGCCATTGTGTCCATCACTTTTGACAACTCCAACAAAAGCCGGAGTCCTCTTGGCTTTGAGACTCACGATGAGATCACGATCACCAGACAG
CL964_8	GTGAGAGCGTCCAACCTTCAGGATCTGGTTTATAAAAATGGTCAGGCTGGCATTACCAAGGCCATTGTGTCCATCACTTTTGACAACTCCAACAAAAGCCGGAGTCCTCTTGGCTTTGAGACTCACGATGAGATCACGATCACCAGACAG
CL964_9	GTGAGAGCGTCCAACCTTCAGGATCTGGTTTATAAAAATGGTCAGGCTGGCATTACCAAGGCCATTGTGTCCATCACTTTTGACAACTCCAACAAAAGCCGGAGTCCTCTTGGCTTTGAGACTCACGATGAGATCACGATCACCAGACAG
CL965_2	GTGAGAGCGTCCAACCTTCAGGATCTGGTTTATAAAAATGGTCAGGCTGGCATTACCAAGGCCATTGTGTCCATCACTTTTGACAACTCCAACAAAAGCCGGAGTCCTCTTGGCTTTGAGACTCACGATGAGATCACGATCACCAGACAG
CL965_3	GTGAGAGCGTCCAACCTTCAGGATCTGGTTTATAAAAATGGTCAGGCTGGCATTACCAAGGCCATTGTGTCCATCACTTTTGACAACTCCAACAAAAGCCGGAGTCCTCTTGGCTTTGAGACTCACGATGAGATCACGATCACCAGACAG
CL965_4	GTGAGAGCGTCCAACCTTCAGGATCTGGTTTATAAAAATGGTCAGGCTGGCATTACCAAGGCCATTGTGTCCATCACTTTTGACAACTCCAACAAAAGCCGGAGTCCTCTTGGCTTTGAGACTCACGATGAGATCACGATCACCAGACAG
CL965_5	GTGAGAGCGTCCAACCTTCAGGATCTGGTTTATAAAAATGGTCAGGCTGGCATTACCAAGGCCATTGTGTCCATCACTTTTGACAACTCCAACAAAAGCCGGAGTCCTCTTGGCTTTGAGACTCACGATGAGATCACGATCACCAGACAG
CL965_7	GTGAGAGCGTCCAACCTTCAGGATCTGGTTTATAAAAATGGTCAGGCTGGCATTACCAAGGCCATTGTGTCCATCACTTTTGACAACTCCAACAAAAGCCGGAGTCCTCTTGGCTTTGAGACTCACGATGAGATCACGATCACCAGACAG
[Danio_rerio.1.18281431.18281553 123 bp 151-273 bp]
CL964_1	GTGGTGATTGGGGGAAGAAATAAATATCTGATTAATGGCGTGAACGCTAATAACACCAGAGTCCAGGACCTGTTTTGTTCTGTTGGACTCAATGTCAACAATCCCCATTTCCTCATCATGCAG
CL964_10	GTGGTGATTGGGGGAAGAAATAAATATCTGATTAATGGCGTGAACGCTAATAACACCAGAGTCCAGGACCTGTTTTGTTCTGTTGGACTCAATGTCAACAATCCCCATTTCCTCATCATGCAG
CL964_7	GTGGTGATTGGGGGAAGAAATAAATATCTGATTAATGGCGTGAACGCTAATAACACCAGAGTCCAGGACCTGTTTTGTTCTGTTGGACTCAATGTCAACAATCCCCATTTCCTCATCATGCAG
CL964_8	GTGGTGATTGGGGGAAGAAATAAATATCTGATTAATGGCGTGAACGCTAATAACACCAGAGTCCAGGACCTGTTTTGTTCTGTTGGACTCAATGTCAACAATCCCCATTTCCTCATCATGCAG
CL964_9	GTGGTGATTGGGGGAAGAAATAAATATCTGATTAATGGCGTGAACGCTAATAACACCAGAGTCCAGGACCTGTTTTGTTCTGTTGGACTCAATGTCAACAATCCCCATTTCCTCATCATGCAG
CL965_2	GTGGTGATTGGGGGAAGAAATAAATATCTGATTAATGGCGTGAACGCTAATAACACCAGAGTCCAGGACCTGTTTTGTTCTGTTGGACTCAATGTCAACAATCCCCATTTCCTCATCATGCAG
CL965_3	GTGGTGATTGGGGGAAGAAATAAATATCTGATTAATGGCGTGAACGCTAATAACACCAGAGTCCAGGACCTGTTTTGTTCTGTTGGACTCAATGTCAACAATCCCCATTTCCTCATCATGCAG
CL965_4	GTGGTGATTGGGGGAAGAAATAAATATCTGATTAATGGCGTGAACGCTAATAACACCAGAGTCCAGGACCTGTTTTGTTCTGTTGGACTCAATGTCAACAATCCCCATTTCCTCATCATGCAG
CL965_5	GTGGTGATTGGGGGAAGAAATAAATATCTGATTAATGGCGTGAACGCTAATAACACCAGAGTCCAGGACCTGTTTTGTTCTGTTGGACTCAATGTCAACAATCCCCATTTCCTCATCATGCAG
CL965_7	GTGGTGATTGGGGGAAGAAATAAATATCTGATTAATGGCGTGAACGCTAATAACACCAGAGTCCAGGACCTGTTTTGTTCTGTTGGACTCAATGTCAACAATCCCCATTTCCTCATCATGCAG
[Danio_rerio.1.18292940.18293133 219 bp 274-492 bp]
CL964_1	------AGGAAGAGTGAGAGAATGAAGAGGAGAAGGAGGAGCATAAGGGGGAGAGAAGAGGAGGAAGAGCTGGAGGAGGAA---AGGATGACGAGAGAGGAAGAAGAGAGGGAGA--AGGAGGAGGAAGAGGGGAGACAGCAGGGGAAGGGAGGAGGAAGAGGAGGAGGAAAGAGGTGAGGTGGTGGAGAAGAAGAGAA--AGAGCAGAG---------
CL964_10	---------------------AGGAAGA---------GGACAGGGAGGAGGAGAGACAAGGATGAGGTGA--------GAA---AGGAGGAAGTGAGAGAAA-----GGGGGAGA--ATAAGGAGGAGCAAG-------AGAAGGAGAGGGAGAAGGAAGTGGAGGAGGAGAAA---------------------------------------------
CL964_7	------AGGAAGAGTGAGAGAATGAAGAGGAGAAGGAGGAACATAAGGGGGAGAGAAGAGGAGGAAGAGCTGGAGGAGGAG---AGGAGGAAGAAAGAGGAAGAAGAGAGGGAGA--AGGAGGAGGAAGAAGGGAGACAGGAGGGGAAGGGAGGAGGAAGAGGAGGAGGAAAGAGATGAGGTGGTGGAGAAGAAGAGAA--AGAGCAGAG---------
CL964_8	------AGGAAGAGTGAGAGAATGAAGAGGAGAAGGAGGAGCATAAGGGGGAGAGAAGAGGAGGAAGAGCTGGAGGAGGAA---AGGATGAAGAGAGAGGAAGAAGAGAGGGAGA--AGGAGGAGGAAGAGGGGAGACAGGAGGGGAAGGGAGGAGGAAGAGGAGGAGGAAAGAGATGAGGTGGTGGAGAAGAAGAGAA--AGAGCAGAG---------
CL964_9	AGGAGAAGGAGGAGACGGAGACGGAGACGGAGAAGGAGAAGGAGAA-------GGAGAAGGAGATGGAGATCGAGAAGAAGAAGAAGGAGATG------GAGAGGGAGAAGGAGAAGATGAAGAAGACGAAGACGAAGAAGAAG---------AAGAAGACGAAGAAGACAA---AGAAGAAGGAGGAGAAGAAGAAGAAGGAGAAGGAGA------AG
CL965_2	------AGGAAGAGTGAGAGAATGAAGAGGAGAAGGAGGAACATAAGGGGGAGAGAAGAGGAGGAAGAGCTGGAGGAGGAA---AGGATGAAGAGAGAGGAAGAAGAGAGGGAGA--AGGAGGAGGAAGAGGGGAGACAGGAGGGGAAGGGAGGAGGAAGAGGAGGAGGAAAGAGATGAGGTGGTGGAGAAGAAGAGAA--AGAGCAGAG---------
CL965_3	------AGGAAGAGTGAGAGAATGAAGAGGAGAAGGAGGAACATAAGGGGGAGAGAAGAGGAGGAAGAGATGGAGGAGGAA---AGGATGAAGAGAGAGGAAGAAGAGAGGGAGA--AGGAGGAGGAAGAGGGGAGACAGGAGGGGAAGGGAGGAGGAAGAGGAGGAGGAAAGAGGTGAGGTGGTGGAGAAGAAGAGCA--GAGAAAGAGA------AG
CL965_4	---------------------------------------------------------------------------------------------------------------------------------------------------------------------------------------------------------------------------
CL965_5	---------------------------------------------------------------------------------------------------------------------------------------------------------------------------------------------------------------------------
CL965_7	AGG------AGGAGGGAGAG------------AATAATGACGAGGT-------GGAGAATGATGTGGAGGAGGAGGAAGAGGAAGAGGAGAGGGGAAAGGAGAAAGAGAAGGAGAAAAGGAGGGGGAGGAGGAAAGGGAAGAAG---------AGGAAGGGAGAAAGAGCAAGAGGAAGAAGGGAGGAGTGGAAGAAGGAAGAGAAGAAGAGGGAGGAG
[Danio_rerio.1.18296121.18296321 201 bp 493-693 bp]
CL964_1	---------------------------------------------------------------------------------------------------------------------------------------------------------------------------------------------------------
CL964_10	GTGTCACGCATGCTGGAGGAACATGACTGGATACAATCAGAGCGCCACTTGTTTGGTCAGCCAAACTCGTCCTATGACTTTAAGACCAACAACCCTCGTGAGGCTGGTCAGCGATTGAAGAAACTGGA-------------------------------------------------------------------------
CL964_7	---------------------------------------------------------------------------------------------------------------------------------------------------------------------------------------------------------
CL964_8	---------------------------------------------------------------------------------------------------------------------------------------------------------------------------------------------------------
CL964_9	GTGTCACGCATGCTGGAGGAACATGACTGGATACAATCAGAGCGCCACTTGTTTGGTCAGCCAAACTCGTCCTATGACTTTAAGACCAACAACCCTCGTGAGGCTGGTCAGCGTCTGAAGAAACTGGAAGAGACCACCTCAAAACTTGAAAGGAATGTCAATAAAAGAGCCATGAACATGCTCAATGAGGCAGAGGAAAG-
CL965_2	---------------------------------------------------------------------------------------------------------------------------------------------------------------------------------------------------------
CL965_3	---------------------------------------------------------------------------------------------------------------------------------------------------------------------------------------------------------
CL965_4	---------------------------------------------------------------------------------------------------------------------------------------------------------------------------------------------------------
CL965_5	---------------------------------------------------------------------------------------------------------------------------------------------------------------------------------------------------------
CL965_7	---------------------------------------------------------------------------------------------------------------------------------------------------------------------------------------------------------
[Danio_rerio.1.18807728.18807424 306 bp 694-999 bp]
CL964_1	------------------------------------------------------------------------------------------------------------------------------------------------------------------------------------------------------------------------------------------------------------------------------------------------------------------
CL964_10	------------------------------------------------------------------------------------------------------------------------------------------------------------------------------------------------------------------------------------------------------------------------------------------------------------------
CL964_7	------------------------------------------------------------------------------------------------ACTGAAGAAATTGAACGCCT-GAGGCCAAATCTCCTCCGGCTAAGCTCAAGTCAGACCGAGGTGGTGGGGCCCCTAGAGGAGGTCGTGGAGGACCAAACACTGGAAGAGGTGGAGATAGAGGAAGAGAAAGAAACCGTCCAAATTTCCGTGGTGATAGGGGAGGTTTCAGAGGTAGAGGAGGTCCTCACAGGGGATTTCCACCACGTTAG
CL964_8	TGGTTAACAGTGGGGCCCACTCTCACAAACAGTAACTTCAATCCAGAGGCTTATGCCTCATACTTTGCTTTGCCCAACTCCAATCTCTCAGGTTGTACTGAAGAAATTGAACGCCTGAGGCCAAAATCTCCTCCGGCTAAGCTCAAGTCAGACCGAGGTGGTGGGGCCCCTAGAGGAGGTCGTGGAGGACCAAACACTGGAAGAGGTGGAGATAGAGGAAGAGAAAGAAACCGTCCAAATTTCCGTGGTGATAGGGGAGGTTTCAGAGGTAGAGGAGG----------------------------
CL964_9	------------------------------------------------------------------------------------------------------------------------------------------------------------------------------------------------------------------------------------------------------------------------------------------------------------------
CL965_2	------------------------------------------------------------------------------------------------------------------------------------------------------------------------------------------------------------------------------------------------------------------------------------------------------------------
CL965_3	------------------------------------------------------------------------------------------------------------------------------------------------------------------------------------------------------------------------------------------------------------------------------------------------------------------
CL965_4	------------------------------------------------------------------------------------------------------------------------------------------------------------------------------------------------------------------------------------------------------------------------------------------------------------------
CL965_5	------------------------------------------------------------------------------------------------------------------------------------------------------------------------------------------------------------------------------------------------------------------------------------------------------------------
CL965_7	------------------------------------------------------------------------------------------------------------------------------------------------------------------------------------------------------------------------------------------------------------------------------------------------------------------
[Danio_rerio.1.2038201.2038419 219 bp 1000-1218 bp]
CL964_1	-TGATTCAGAAGGGCACAAAGCTGGTGATGGAGCAGGTGGTGACCTCCATTGCTTCTGTGGCCGACACCGCGGAGGAGAAGTTTGTGCCGTATTACGACCTGTTCATGCCGCCGCTCAAAAACATCGTAGAAAACGCAGTTCAGAAAGAACTGCGTCTGCTGCGAGGAAAAACCATCGAGTGCATCAGTCTCATCGGCCTGGCTGTCGGGAAAGAGAAG
CL964_10	---------------------------------------------------------------------------------------------------------------------------------------------------------------------------------------------------------------------------
CL964_7	---------------------------------------GTGACCTCCATTGCTTCTGTGGCCGACACCGCGGAGGAGAAGTTTGTGCCGTATTACGACCTGTTCATGCCGCCACTCAAAAACATCGTAGAGAACGCCGTTCAGAAAGAACTGCGTCTGCTGCGAGGAAAAACCATCGAGTGCATCAGTCTCATCGGCCTGGCTGTCGGGAAAGAGAAG
CL964_8	---------------------------------------------------------------------------------------------------------------------------------------------------------------------------------------------------------------------------
CL964_9	-TGATTCAGAAGGGCACAAAGCTGGTGCTGGAGCAGGTGGTGACCTCCATTGCTTCTGTGGCCGACACCGCGGAGGAGAAGTTTGTGCCGTATTACGACCTGTTCATGCCGCCGCTCAAAAACATCGTAGAAAACGCCGTTCAGAAAGAACTGCGTCTGCTGCGAGGAAAGACCATCGAGTGCATCAGTCTCATCGGCCTGGCTGT-------------
CL965_2	---------------------------------------------------------------------------------------------------------------------------------------------------------------------------------------------------------------------------
CL965_3	--------------------------GCTGGAGCAGGTGGTGACCTCCATTGCTTCTGTGGCCGACACCGCGGAGGAGAAGTTTGTGCCGTATTACGACCTGTTCATGCCGCCGCTCAAAAACATCGTAGAAAACGCCGTTCAGAAAGAACTGCGTCTGCTGCGAGGAAAGACCATCGAGTGCATCAGTCTCATCGGCCTGGCTGTCGGGAAAGAGAAG
CL965_4	---------------------------------------------------------------------------------------------------------------------------------------------------------------------------------------------------------------------------
CL965_5	-TGATTCAGAAGGGCACAAAGCTGGTGCTGGAGCAGGTGGTGACCTCCATTGCTTCTGTGGCCGACACCGCGGAGGAGAAGTTTGTGCCGTATTACGACCTGTTCATGCCGCCGCTCAAAAACATCGTAGAAAACGCCGTTCAGAAAGAACTGCGTCTGCTGCGAGGAAAGACCATCGAGTGCATCAGTCTCATCGGCCTGGCTGTCGGGAAAGAGAAG
CL965_7	---------------------------------------------------------------------------------------------------------------------------------------------------------------------------------------------------------------------------
[Danio_rerio.1.2045437.2045559 122 bp 1219-1340 bp]
CL964_1	--------------------------------------------------------------------------------------------------------------------------
CL964_10	GACGAGAACGATGTTTACATTTTGACTAAAGTATCAGACATTCTTCACTCCATCTTCAGCTCCCACAAAGAAAACGTGCTGCCCTGGTTTGAACAGCTGCTGCCTCTGATCATCGAGCT---
CL964_7	--------------------------------------------------------------------------------------------------------------------------
CL964_8	--------------------------------------------------------------------------------------------------------------------------
CL964_9	GACGAGAACGATGTTTACATTTTGACTAAAGTATCAGACATTCTTCACTCCATCTTCAGCTCCCACAAAGAAAACGTGCTGCCCTGGTTTGAACAGCTGCTGCCTCTGATCATCGAGCT---
CL965_2	GACGAGAACGATGTTTACATTTTGACTAAAGTATCAGACATTCTTCACTCCATCTTCAGCTCCCACAAAGAAAACGTGCTGCCCTGGTTTGAACAGCTGCTGCCTCTGATCATCGAGCT---
CL965_3	--------------------------------------------------------------------------------------------------------------------------
CL965_4	--------------------------------------------------------------------------------------------------------------------------
CL965_5	GACGAGAACGATGTTTACATTTTGACTAAAGTATCAGACATTCTTCACTCCATCTTCAGCTCCCACAAAGAAAACGTGCTGCCCTGGTTTGAACAGCTGCTGCCTCTGATCATCGAGCT---
CL965_7	--------------------------------------------------------------------------------------------------------------------------
[Danio_rerio.1.23414339.23414830 377 bp 1341-1717 bp]
CL964_1	-----------------------------------------------------------------------------------------------------------------------------------------------------------------------------------------------------------------------------------------------------------------------------------------------------------------------------------------------------------------------------------------
CL964_10	-----------------------------------------------------------------------------------------------------------------------------------------------------------------------------------------------------------------------------------------------------------------------------------------------------------------------------------------------------------------------------------------
CL964_7	-----------------------------------------------------------------------------------------------------------------------------------------------------------------------------------------------------------------------------------------------------------------------------------------------------------------------------------------------------------------------------------------
CL964_8	-----------------------------------------------------------------------------------------------------------------------------------------------------------------------------------------------------------------------------------------------------------------------------------------------------------------------------------------------------------------------------------------
CL964_9	-----------------------------------------------------------------------------------------------------------------------------------------------------------------------------------------------------------------------------------------------------------------------------------------------------------------------------------------------------------------------------------------
CL965_2	-----------------------------------------------------------------------GATTGGAATCAGTTTCACCAGCCGCGTAACCTGCTTTTGGCCATGGTGGGGGAGGTGGGCGAGGTGTCGGAGCTGTTCCAGTGGAAGGGGGAAGTGGCGGAGGGGCTGCCAGACTGGAGCGAGGCCGAGCGGGAACAGCTGGCGCACGAGCTCAGCGACGTGCTCATCTACCTCGTGGAGCTCGCGGAGAAGTGTCACGTGGACCTGCCTCGCGCCGGACCCCGCAAAATGGCGCTAAATAAGTTGAAATACCCCGCTAGCAAAGTGCACGGTTCTGCCAAAAAGTACACCGAATACACTGACTGA
CL965_3	-----------------------------------------------------------------------------------------------------------------------------------------------------------------------------------------------------------------------------------------------------------------------------------------------------------------------------------------------------------------------------------------
CL965_4	-----------------------------------------------------------------------------------------------------------------------------------------------------------------------------------------------------------------------------------------------------------------------------------------------------------------------------------------------------------------------------------------
CL965_5	-----------------------------------------------------------------------------------------------------------------------------------------------------------------------------------------------------------------------------------------------------------------------------------------------------------------------------------------------------------------------------------------
CL965_7	-----------------------------------------------------------------------------------------------------------------------------------------------------------------------------------------------------------------------------------------------------------------------------------------------------------------------------------------------------------------------------------------
[Danio_rerio.1.24661957.24662154 198 bp 1718-1915 bp]
CL964_1	AACCTGGATGCTCTACATGACCATCTTGGTACTATTTATCCTGGGATGAGGGCTCCTTCGTTTCGCTGCACTGATGCGGAGAAAGGGAACAACCTGATTCTTCACTACTACTCTGAGAGAGAAGGCCTGCAGGATATAGTGATTGGCATCATCAAAACAGTCGCTCAACAGATCCATGGCACAGAGATAGAGATGAAG
CL964_10	AACCTGGATGCTCTACATGACCATCTTGGTACTATTTATCCTGGGATGAGGGCTCCTTCGTTTCGCTGCACTGATGCGGAGAAAGGGAACAACCTGATTCTTCACTACTACTCTGAGAGAGAAGGCCTGCAGGATATAGTGATTGGCATCATCAAAACAGTCGCTCAACAGATCCATGGCACAGAGATAGAGATGAAG
CL964_7	AACCTGGATGCTCTACATGACCATCTTGGTACTATTTATCCTGGGATGAGGGCTCCTTCGTTTCGCTGCACTGATGCGGAGAAAGGGAACAACCTGATTCTTCACTACTACTCTGAGAGAGAAGGCCTGCAGGATATAGTGATTGGCATCATCAAAACAGTCGCTCAACAGATCCATGGCACAGAGATAGAGATGAAG
CL964_8	AACCTGGATGCTCTACATGACCATCTTGGTACTATTTATCCTGGGATGAGGGCTCCTTCGTTTCGCTGCACTGATGCGGAGAAAGGGAACAACCTGATTCTTCACTACTACTCTGAGAGAGAAGGCCTGCAGGATATAGTGATTGGCATCATCAAAACAGTCGCTCAACAGATCCATGGCACAGAGATAGAGATGAAG
CL964_9	AACCTGGATGCTCTACATGACCATCTTGGTACTATTTATCCTGGGATGAGGGCTCCTTCGTTTCGCTGCACTGATGCGGAGAAAGGGAACAACCTGATTCTTCACTATTACTCTGAGAGAGAAGGCCTGCAGGATATAGTGATTGGCATCATCAAAACAGTCGCTCAACAGATCCATGGCACAGAGATAGAGATGAAG
CL965_2	AACCTGGATGCTCTACATGACCATCTTGGTACTATTTATCCTGGGATGAGGGCTCCTTCGTTTCGCTGCACTGATGCGGAGAAAGGGAACAACCTGATTCTTCACTACTACTCTGAGAGAGAAGGCCTGCAGGATATAGTGATTGGCATCATCAAAACAGTCGCTCAACAGATCCATGGCACAGAGATAGAGATGAAG
CL965_3	AACCTGGATGCTCTACATGACCATCTTGGTACTATTTATCCTGGGATGAGGGCTCCTTCGTTTCGCTGCACTGATGCGGAGAAAGGGAACAACCTGATTCTTCACTACTACTCTGAGAGAGAAGGCCTGCAGGATATAGTGATTGGCATCATCAAAACAGTCGCTCAACAGATCCATGGCACAGAGATAGAGATGAAG
CL965_4	AACCTGGATGCTCTACATGACCATCTTGGTACTATTTATCCTGGGATGAGGGCTCCTTCGTTTCGCTGCACTGATGCGGAGAAAGGGAACAACCTGATTCTTCACTACTACTCTGAGAGAGAAGGCCTGCAGGATATAGTGATTGGCATCATCAAAACAGTCGCTCAACAGATCCATGGCACAGAGATAGAGATGAAG
CL965_5	------------------------------------------------------------------------------------------------------------------------------------------------------------------------------------------------------
CL965_7	AACCTGGATGCTCTACATGACCATCTTGGTACTATTTATCCTGGGATGAGGGCTCCTTCGTTTCGCTGCACTGATGCGGAGAAAGGGAACAACCTGATTCTTCACTACTACTCTGAGAGAGAAGGCCTGCAGGATATAGTGATTGGCATCATCAAAACAGTCGCTCAACAGATCCATGGCACAGAGATAGAGATGAAG
[Danio_rerio.1.25002370.25002537 168 bp 1916-2083 bp]
CL964_1	------------------------------------------------------------------------------------------------------------------------------------------------------------------------
CL964_10	------------------------------------------------------------------------------------------------------------------------------------------------------------------------
CL964_7	------------------------------------------------------------------------------------------------------------------------------------------------------------------------
CL964_8	-CATGGGAGACAGCACACCATAATGCCCACCAATGTAAACTACCAGGCCAATATCTGGGCACTGAAGGAAGAAGGCTGCACGCATTTGTTGGCGACGACGGCCTGCGGTTCCCTGCGAGAGGAGATCCAGCCTGGAGACATTGTCATCATTGATCAGTTCATCGACAG
CL964_9	------------------------------------------------------------------------------------------------------------------------------------------------------------------------
CL965_2	------------------------------------------------------------------------------------------------------------------------------------------------------------------------
CL965_3	------------------------------------------------------------------------------------------------------------------------------------------------------------------------
CL965_4	------------------------------------------------------------------------------------------------------------------------------------------------------------------------
CL965_5	------------------------------------------------------------------------------------------------------------------------------------------------------------------------
CL965_7	-CATGGGAGACAGCACACCATAATGCCCACCAATGTAAACTACCAGGCCAATATCTGGGCACTGAAGGAAGAAGGCTGCACGCATTTGTTGGCGACGACGGCCTGCGGTTCCCTGCGAGAGGAGATCCAGCCTGGAGACATTGTCATCATTGATCAGTTCATCGACAG
[Danio_rerio.1.26998455.26998627 172 bp 2084-2255 bp]
CL964_1	CCAGTACCCCTCGTCCTCTCACTCCACTCACAAGTGGGACCAGATGGTGGTGGACCTGGGGGAGGAGGAGAAGAACGAGAAGTTAGAAGGAGACGCCGCTCTGAACAAACTCTTCCAGCAGATTTACTCAGACGGCACGGACGAGGTCAAACGAGCCATGAACAAGTCCTTT
CL964_10	CCAGTACCCCTCGTCCTCTCACTCCACTCACAAGTGGGACCAGATGGTGGTGGACCTGGGGGAGGAGGAGAAGAACGAGAAGTTAGAAGGAGACGCCGCTCTGAACAAACTCTTCCAGCAGATTTACTCAGACGGCACGGACGAGGTCAAACGAGCCATGAACAAGTCCTTT
CL964_7	CCAGTACCCCTCGTCCTCTCACTCCACTCACAAGTGGGACCAGATGGTGGTGGACCTGGGGGAGGAGGAGAAGAACGAGAAGTTAGAAGGAGACGCCGCTCTGAACAAACTCTTCCAGCAGATTTACTCAGACGGCACGGACGAGGTCAAACGAGCCATGAACAAGTCCTTT
CL964_8	CCAGTACCCCTCGTCCTCTCACTCCACTCACAAGTGGGACCAGATGGTGGTGGACCTGGGGGAGGAGGAGAAGAACGAGAAGTTAGAAGGAGACGCCGCTCTGAACAAACTCTTCCAGCAGATTTACTCAGACGGCACGGACGAGGTCAAACGAGCCATGAACAAGTCCTTT
CL964_9	----------------------------------------------------------------------------------------------------------------------------------------------------------------------------
CL965_2	CCAGTACCCCTCGTCCTCTCACTCCACTCACAAGTGGGACCAGATGGTGGTGGACCTGGGGGAGGAGGAGAAGAACGAGAAGTTAGAAGGAGACGCCGCTCTGAACAAACTCTTCCAGCAGATTTACTCAGACGGCACAGACGAGGTCAAACGAGCCATGAACAAGTCCTTT
CL965_3	CCAGTACCCCTCGTCCTCTCACTCCACTCACAAGTGGGACCAGATGGTGGTGGACCTGGGGGAGGAGGAGAAGAACGAGAAGTTAGAAGGAGACGCCGCTCTGAACAAACTCTTCCAGCAGATTTACTCAGACGGCACGGACGAGGTCAAACGAGCCATGAACAAGTCCTTT
CL965_4	CCAGTACCCCTCGTCCTCTCACTCCACTCACAAGTGGGACCAGATGGTGGTGGACCTGGGGGAGGAGGAGAAGAACGAGAAGTTAGAAGGAGACGCCGCTCTGAACAAACTCTTCCAGCAGATTTACTCAGACGGCACGGACGAGGTCAAACGAGCCATGAACAAGTCCTTT
CL965_5	CCAGTACCCCTCGTCCTCTCACTCCACTCACAAGTGGGACCAGATGGTGGTGGACCTGGGGGAGGAGGAGAAGAACGAGAAGTTAGAAGGAGACGCCGCTCTGAACAAACTCTTCCAGCAGATTTACTCAGACGGCACGGACGAGGTCAAACGAGCCATGAACAAGTCCTTT
CL965_7	----------------------------------------------------------------------------------------------------------------------------------------------------------------------------
[Danio_rerio.1.27017867.27018101 204 bp 2256-2459 bp]
CL964_1	AGCAGTGGCAGTCTGTGATCGAGCAGAGGAACCTGCTGCTGTCGTCCGTGTGTAAAGACCAGACTCTTCAGAATCTCACCCACAACCCCGTGTCCAAGTTCGTCCTGGACCGGATCTTTGTGAGCGACGCCAACCACATCCTCTTCTGTCAGACGCCCAAGGTCGGCAACACGCAGTGGAAGAAGGTCCTCATAGTCCTCAA--
CL964_10	-----TGGCAGTCTGTGATCGAGCAGAGGAACCTGCTGCTGTCGTCCGTGTGTAAAGACCAGACTCTTCAGAATCTCACCCACAACCCCGTGTCCAAGTTCGTCCTGGACCGGATCTTTGTGAGCGACGCCAACCACATCCTCTTCTGTCAGACGCCCAAGGTCGGCAACACGCAGTGGAAGAAGGTCCTCATAGTCCTCAA--
CL964_7	AGCAGTGGCAGTCTGTGATCGAGCAGAGGAACCTGCTGCTGTCGTCCGTGTGTAAAGACCAGACTCTTCAGAATCTCACCCACAACCCCGTGTCCAAGTTCGTCCTGGACCGGATCTTTGTGAGCGACGCCAACCACATCCTCTTCTGTCAGACGCCCAAGGTCGGCAACACGCAGTGGAAGAAGGTCCTCATAGTCCTCAA--
CL964_8	AGCAGTGGCAGTCTGTGATCGAGCAGAGGAACCTGCTGCTGTCGTCCGTGTGTAAAGACCAGACTCTTCAGAATCTCACCCACAACCCCGTGTCCAAGTTCGTCCTGGACCGGATCTTTGTGAGCGACGCCAACCACATCCTCTTCTGTCAGACGCCCAAGGTCGGCAACACGCAGTGGAAGAAGGTCCTCATAGTCCTCAA--
CL964_9	-------GCAGTTATGTATCGAGCAGAGGAACCTGCTGCTGTCGTCCGTGTGTAAAGACCAGACTCTTCAGAATCTCACCCACAACCCCGTGTCCAAGTTCGTCCTGGACCGGATCTTTGTGAGCGACGCCAACCACATCCTCTTCTGTCAGACGCCCAAGGTCGGCAACACGCAGTGGAAGAAGGTCCTCATAGTCCTCAA--
CL965_2	AGCAGTGGCAGTCTGTGATCGAGCAGAGGAACCTGCTGCTGTCGTCCGTGTGTAAAGACCAGACTCTTCAGAATCTCACCCACAACCCCGTGTCCAAGTTCGTCCTGGACCGGATCTTTGTGAGCGACGCCAACCACATCCTCTTCTGTCAGACGCCCAAGGTCGGCAACACGCAGTGGAAGAAGGTCCTCATAGTCCTCAA--
CL965_3	AGCAGTGGCAGTCTGTGATCGAGCAGAGGAACCTGCTGCTGTCATCCGTGTGTAAAGACCAGACTCTTCAGAATCTCACCCACAACCCCGTGTCCAAGTTCGTCCTGGACCGGATCTTTGTGAGCGACGCCAACCACATCCTCTTCTGTCAGACGCCCAAGGTCGGCAACACGCAGTGGAAGAAGGTCCTCATAGTCCTCAA--
CL965_4	AGCAGTGGCAGTCTGTGATCGAGCAGAGGAACCTGCTGCTGTCGTCCGTGTGTAAAGACCAGACTCTTCAGAATCTCACCCACAACCCCGTGTCCAAGTTCGTCCTGGACCGGATCTTTGTGAGCGACGCCAACCACATCCTCTTCTGTCAGACGCCCAAGGTCGGCAACACGCAGTGGAAGAAGGTCCTCATAGTCCTCAA--
CL965_5	AGCAGTGGCAGTCTGTGATTGAGCAGAGGAACCTGCTGCTGTCGTCCGTGTGTAAAGACCAGACTCTTCAGAATCTCACCCACAACCCCGTGTCCAAGTTCGTCCTGGACCGGATCTTTGTGAGCGACGCCAACCACATCCTCTTCTGTCAGACGCCCAAGGTCGGCAACACGCAGTGGAATAAGGTCCTCATAGTCCTCAA--
CL965_7	AGCAGTGGCAGTCTGTGATCGAGCAGAGGAACCTGCTGCTGTCGTCCGTGTGTAAAGACCAGACTCTTCAGAATCTCACCCACAACCCCGTGTCCAAGTTCGTCCTGGACCGGATCTTTGTGAGCGACGCCAACCACATCCTCTTCTGTCAGACGCCCAAGGTCGGCAACACGCAGTGGAAGAAGGTCCTCATAGTCCTCAA--
[Danio_rerio.1.27027674.27028223 550 bp 2460-3009 bp]
CL964_1	---------------------------------------------------------------------------------------------------------------------------------------------------------------------------------------------------------------------------------------------------------------------------------------------------------------------------------------------------------------------------------------------------------------…
CL964_10	---------------------------------------------------------------------------------------------------------------------------------------------------------------------------------------------------------------------------------------------------------------------------------------------------------------------------------------------------------------------------------------------------------------…
CL964_7	---------------------------------------------------------------------------------------------------------------------------------------------------------------------------------------------------------------------------------------------------------------------------------------------------------------------------------------------------------------------------------------------------------------…
CL964_8	---------------------------------------------------------------------------------------------------------------------------------------------------------------------------------------------------------------------------------------------------------------------------------------------------------------------------------------------------------------------------------------------------------------…
CL964_9	---------------------------------------------------------------------------------------------------------------------------------------------------------------------------------------------------------------------------------------------------------------------------------------------------------------------------------------------------------------------------------------------------------------…
CL965_2	---------------------------------------------------------------------------------------------------------------------------------------------------------------------------------------------------------------------------------------------------------------------------------------------------------------------------------------------------------------------------------------------------------------…
CL965_3	---------------------------------------------------------------------------------------------------------------------------------------------------------------------------------------------------------------------------------------------------------------------------------------------------------------------------------------------------------------------------------------------------------------…
CL965_4	---------------------------------------------------------------------------------------------------------------------------------------------------------------------------------------------------------------------------------------------------------------------------------------------------------------------------------------------------------------------------------------------------------------…
CL965_5	---------------------------------------------------------------------------------------------------------------------------------------------------------------------------------------------------------------------------------------------------------------------------------------------------------------------------------------------------------------------------------------------------------------…
CL965_7	---------------------------------------------------------------------------------------------------------------------------------------------------------------------------------------------------------------------------------------------------------------------------------------------------------------------------------------------------------------------------------------------------------------…
[Danio_rerio.1.27844636.27844486 142 bp 3010-3151 bp]
CL964_1	GGTCATGAGGGCCCCGTCTCCTCCCTGTGCTTCAGCCCCATTCAGTCAGTGCTGGCCAGTGCTTCATGGGACAAAACTGTTCGGCTGTGGGACATGTTGGACAGCTGGCAGGTCAAAGAGACATTGGCCCTCAC--------
CL964_10	GGTCATGAGGGCCCCGTCTCCTCCCTGTGCTTCAGCCCTGTGCAGTCAGTGCTGGCCAGTGCTTCATGGGACAAAACTGTTCGGCTGTGGGACATGTTGGACAGCTGGCAG-------------------------------
CL964_7	GGTCATGAGGGCCCTGTCTCCTCCCTGTGCTTCAGCCCCGTGCAGTCAGTGCTGGCCAGTGCTTCATGGGACAAAACTGTTCGGCTGTGGGACATGTTGGACAGCTGGCAGGTCAAAGAGACATTGGCCCTCAC--------
CL964_8	----------------------------------------------------------------------------------------------------------------------------------------------
CL964_9	----------------------------------------------------------------------------------------------------------------------------------------------
CL965_2	GGTCATGAGGGCCCCGTCTCCTCCCTGTGCTTCAGCCCCGTGCAGTCGGTGCTGGCAAGTGCTTCATGGGACAAAACTGTTCGGCTGTGGGACATGTTGGACAGCTGGCAGGTCAAAGAGACATTGGCCCTCAC--------
CL965_3	----------------------------------------------------------------------------------------------------------------------------------------------
CL965_4	----------------------------------------------------------------------------------------------------------------------------------------------
CL965_5	GGTCATGAGGGCCCTGTCTCCTCCCTGTGCTTCAGCCCCGTGCAGTCAGTGCTGGCCAGTGCTTCATGGGACAAAACTGTTCGGCTGTGGGACATGTTGGACAGCTGGCAGGTGAAAGAGACATTGGCCCTCAC--------
CL965_7	GGTCATGAGGGCCCCGTCTCCTCCCTGTGCTTCAGCCCCGTGCAGTCAGTGCTGGCCAGTGCTTCATGGGACAAAACTGTTCGGCTGTGGGACATGTTGGACAGCTGGCAGGTCAAAGAGAC--------------------
[Danio_rerio.1.27854395.27854247 149 bp 3152-3300 bp]
CL964_1	GTGAAAGTATGGAACACAAATAGCGGCCTGTGTTTTGTTACCTTCACGGAGCACAGCAGCAGTGTGTCTCAGGTCACCTTCACCTCCAGTGGGATGGTGGTGGTCAGCGCCTCTCTGGACGGGACTGTACGAGCATTCGACCTGCACAG
CL964_10	---------------------------------------ACCTTCACGGAGCACAGCAGCAGTGTGTCTCAGGTCACCTTCACCTCCAGTGGGATGGTGGTGGTCAGCGCCTCTCTGGACGGGACTGTACGAGCATTCGACCTGCACAG
CL964_7	-----------------------------------------------------------------------------------------------------------------------------------------------------
CL964_8	------------------------------------GTTACCTTCACGGAGCACAGCAGCAGTGTGTCTCAGGTCACCTTCACCTCCAGTGGGATGGTGGTGGTCAGCGCCTCTCTGGACGGGACTGTACGAGCATTCGACCTGCACAG
CL964_9	-----------------------------------------------------------------------------------------------------------------------------------------------------
CL965_2	GTGAAAGTATGGAACACAAATAGCGGCCTGTGTTTTGTTACCTTCACGGAGCACAGCAGCAGTGTGTCTCAGGTCACCTTCACTTCCAGTGGGATGGTGGTGGTCAGCGCCTCTCTGGACGGGACCGTACGAGCATTCGACCTGCACAG
CL965_3	-----------------------------------------------------------------------------------------------------------------------------------------------------
CL965_4	-----------------------------------------------------------------------------------------------------------------------------------------------------
CL965_5	GTGAAAGTATGGAACACAAATAGCGGCCTGTGTTTTGTTACCTTCACGGAGCACAGCAGCAGTGTGTCTCAGGTCACCTTCACCTCCAGTGGGATGGTGGTGGTCAGCGCCTCTCTGGACGGGACTGTACGAGCATTCGACCTGCACAG
CL965_7	------------------------GGCCTGTGTTTTGTTACCTTCACGGAGCACAGCAGCAGTGTGTCTCAGGTCACCTTCACCTCCAGTGGGATGGTGGTGGTCAGCGCCTCTCTGGACGGGACTGTACGAGCATTCGACCTGCACAG
[Danio_rerio.1.27854882.27854746 133 bp 3301-3433 bp]
CL964_1	-------------------------------------------------------------------------------------------------------------------------------------
CL964_10	-------------------------------------------------------------------------------------------------------------------------------------
CL964_7	-------------------------------------------------------------------------------------------------------------------------------------
CL964_8	-------------------------------------------------------------------------------------------------------------------------------------
CL964_9	TGGGCCAACTGCTGGTGTGGGAGTGGCAGAGTGAGTCGTATGTGTT---------------------------------------------------------------------------------------
CL965_2	-------------------------------------------------------------------------------------------------------------------------------------
CL965_3	TGGGCCAACTGCTGGTGTGGGAGTGGCAGAGTGAGTCGTATGTGTTTAAACAGCAGGGGCACTTCAACAACATGGCATCTCTGGCCTACTCTCCAGACGGGCAGTACATCGCAACCGGAGGAGATGATGGCAA
CL965_4	-------------------------------------------------------------------------------------------------------------------------------------
CL965_5	-------------------------------------------------------------------------------------------------------------------------------------
CL965_7	-------------------------------------------------------------------------------------------------------------------------------------
[Danio_rerio.1.28199081.28201810 2063 bp 3434-5496 bp]
CL964_1	---------------------------------------------------------------------------------------------------------------------------------------------------------------------------------------------------------------------------------------------------------------------------------------------------------------------------------------------------------------------------------------------------------------…
CL964_10	---------------------------------------------------------------------------------------------------------------------------------------------------------------------------------------------------------------------------------------------------------------------------------------------------------------------------------------------------------------------------------------------------------------…
CL964_7	---------------------------------------------------------------------------------------------------------------------------------------------------------------------------------------------------------------------------------------------------------------------------------------------------------------------------------------------------------------------------------------------------------------…
CL964_8	---------------------------------------------------------------------------------------------------------------------------------------------------------------------------------------------------------------------------------------------------------------------------------------------------------------------------------------------------------------------------------------------------------------…
CL964_9	---------------------------------------------------------------------------------------------------------------------------------------------------------------------------------------------------------------------------------------------------------------------------------------------------------------------------------------------------------------------------------------------------------------…
CL965_2	---------------------------------------------------------------------------------------------------------------------------------------------------------------------------------------------------------------------------------------------------------------------------------------------------------------------------------------------------------------------------------------------------------------…
CL965_3	---------------------------------------------------------------------------------------------------------------------------------------------------------------------------------------------------------------------------------------------------------------------------------------------------------------------------------------------------------------------------------------------------------------…
CL965_4	---------------------------------------------------------------------------------------------------------------------------------------------------------------------------------------------------------------------------------------------------------------------------------------------------------------------------------------------------------------------------------------------------------------…
CL965_5	---------------------------------------------------------------------------------------------------------------------------------------------------------------------------------------------------------------------------------------------------------------------------------------------------------------------------------------------------------------------------------------------------------------…
CL965_7	---------------------------------------------------------------------------------------------------------------------------------------------------------------------------------------------------------------------------------------------------------------------------------------------------------------------------------------------------------------------------------------------------------------…
[Danio_rerio.1.29798667.29798499 168 bp 5497-5664 bp]
CL964_1	TACTCTGATATTATAGTACACCGCCTTCTGGCCGTAGCCATTAGTGCAGACAGCACCTATTCAGATTTAATGGATAAGCACAAGCAGTCTGCTCTCTGCAACAATCTCAACTACAGGCACAAAATGGCTCAGTATGCACAAAGGGCCTCAGTGGCTTTTCACACACAG
CL964_10	TACTCTGATATTATAGTACACCGCCTTCTTGCCGTAGCCATTAGTGCAGACAGCACCTATTCAGATTTAATGGATAAGCACAAGCAGTCTGCTCTCTGCAACAATCTCAACTACAGGCACAAAATGGCTCAGTATGCACAAAGGGCCTCAGTGGCTTTTCACACACAG
CL964_7	TACTCTGATATTATAGTACACCGCCTTCTGGCCGTAGCCATTAGTGCAGACAGCACCTATTCAGATTTAATGGATAAGCACAAGCAGTCTGCTCTCTGCAACAATCTCAACTACAGGCACAAAATGGCTCAGTATGCACAAAGGGCCTCAGTGGCTTTTCACACACAG
CL964_8	TACTCTGATATTATAGTACACCGCCTTCTTGCCGTAGCCATTAGTGCAGACAGCACCTATTCAGATTTAATGGATAAGCACAAGCAGTCTGCTCTCTGCAACAATCTCAACTACAGGCACAAAATGGCTCAGTATGCACAAAGGGCCTCAGTGGCTTTTCACACACAG
CL964_9	TACTCTGATATTATAGTACACCGCCTTCTGGCCGTAGCCATTAGTGCAGACAGCACCTATTCAGATTTAATGGATAAGCACAAGCAGTCTGCTCTCTGCAACAATCTCAACTACAGGCACAAAATGGCTCAGTATGCACAAAGGGCCTCAGTGGCTTTTCACACACAG
CL965_2	TACTCTGATATTATAGTACACCGCCTTCTTGCCGTAGCCATTAGTGCAGACAGCACCTATTCAGATTTAATGGATAAGCACAAGCAGTCTGCTCTCTGCAACAATCTCAACTACAGGCACAAAATGGCTCAGTATGCACAAAGGGCCTCAGTGGCTTTTCACACACAG
CL965_3	TACTCTGATATTATAGTACACCGCCTTCTGGCCGTAGCCATTAGTGCAGACAGCACCTATTCAGATTTAATGGATAAGCACAAGCAGTCTGCTCTCTGCAACAATCTCAACTACAGGCACAAAATGGCTCAGTATGCACAAAGGGCCTCAGTGGCTTTTCACACACAG
CL965_4	TACTCTGATATTATAGTACACCGCCTTCTTGCCGTAGCCATTAGTGCAGACAGCACCTATTCAGATTTAATGGATAAGCACAAGCAGTCTGCTCTCTGCAACAATCTCAACTACAGGCACAAAATGGCTCAGTATGCACAAAGGGCCTCAGTGGCTTTTCACACACAG
CL965_5	------------------------------------------------------------------------------------------------------------------------------------------------------------------------
CL965_7	TACTCTGATATTATAGTACACCGCCTTCTTGCCGTAGCCATTAGTGCAGACAGCACCTATTCAGATTTAATGGATAAGCACAAGCAGTCTGCTCTCTGCAACAATCTCAACTACAGGCACAAAATGGCTCAGTATGCACAAAGGGCCTCAGTGGCTTTTCACACACAG
[Danio_rerio.1.31116778.31116951 174 bp 5665-5838 bp]
CL964_1	GAAGCCTGTCAGATCCCAGGAATTGGAAATCGCATGGCAGACAAAATAGATGAGATTATGGAGAGTGGTCATCTGCGGAAACTTGACCACATCGGAGAGGCGGTGCCTGTGCTGGAAATGTTCACTAATATTTGGGGTGCAGGAGCTAAAACTGCACAGCTTTGGTATCAACA-
CL964_10	GAAGCCTGTCAGATCCCAGGAATTGGAAATCGCATGGCAGACAAAATAGATGAGATTATGGAGAGTGGTCATCTGCGGAAACTTGACCACATCGGAGAGGCGGTGCCTGTGCTGGAAATGTTCACTAATATTTGGGGTGCAGGAGCTAAAACTGCACAGCTTTGGTATCAACA-
CL964_7	GAAGCCTGTCAGATCCCAGGAATTGGAAATCGCATGGCAGACAAAATAGATGAGATTATGGAAAGTGGTCATCTGCGGAAACTTGACCACATCGGAGAGGCGGTGCCTGTGCTGGAAATGTTCACTAATATTTGGGGTGCAGGAGCTAAAACTGCACAGCTTTGGTATCAACA-
CL964_8	GAAGCCTGTCAGATCCCAGGAATTGGAAATCGCATGGCAGACAAAATAGATGAGATTATGGAGAGTGGTCATCTGCGGAAACTTGACCACATCGGAGAGGCGGTGCCTGTGCTTGAAATGTTCACTAATATTTGGGGTGCAGGAGCTAAAACTGCACAGCTTTGGTATCAACA-
CL964_9	GAAGCCTGTCAGATCCCAGGAATTGGAAATCGCATGGCAGACAAAATAGATGAGATTATGGAGAGTGGTCATCTGCGGAAACTTGACCACATCGGAGAGGCGGTGCCTGTGCTTGAAATGTTCACTAATATTTGGGGTGCAGGAGCTAAAACTGCACAGCTTTGGTATCAACA-
CL965_2	GAAGCCTGTCAGATCCCAGGAATTGGAAATCGCATGGCAGACAAAATAGATGAGATTATGGAGAGTGGTCATCTGCGGAAACTTGACCACATCGGAGAGGCGGTGCCTGTGCTGGAAATGTTCACTAATATTTGGGGTGCAGGAGCTAAAACTGCACAGCTTTGGTATCAACA-
CL965_3	GAAGCCTGTCAGATCCCAGGAATTGGAAATCGCATGGCAGACAAAATAGATGAGATTATGGAGAGTGGTCATCTGCGGAAACTTGACCACATCGGAGAGGCGGTGCCTGTGCTGGAAATGTTCACTAATATTTGGGGTGCAGGAGCTAAAACTGCACAGCTTTGGTATCAACA-
CL965_4	GAAGCCTGTCAGATCCCAGGAATTGGAAATCGCATGGCAGACAAAATAGATGAGATTATGGAGAGTGGTCATCTGCGGAAACTTGACCACATCGGAGAGGCGGTGCCTGTGCTGGAAATGTTCACTAATATTTGGGGTGCAGGAGCTAAAACTGCACAGCTTTGGTATCAACA-
CL965_5	GAAGCCTGTCAGATCCCAGGAATTGGAAATCGCATGGCAGACAAAATAGATGAGATTATGGAGAGTGGTCATCTGCGGAAACTTGACCACATCGGAGAGGCGGTGCCTGTGCTGGAAATGTTCACTAATATTTGGGGTGCAGGAGCTAAAACTGCACAGCTTTGGTATCAACA-
CL965_7	GAAGCCTGTCAGATCCCAGGAATTGGAAATCGCATGGCAGACAAAATAGATGAGATTATGGAGAGTGGTCATCTGCGGAAACTTGACCACATCGGAGAGGCGGTGCCTGTGCTTGAAATGTTCACTAATATTTGGGGTGCAGGAGCTAAAACTGCACAGCTTTGGTATCAACA-
[Danio_rerio.1.34312560.34312379 108 bp 5839-5946 bp]
CL964_1	------------------------------------------------------------------------------------------------------------
CL964_10	CAGCAGTCAGTGACCCTGCTACAGAAGGACAAGGAGTACCTACACAGACAGAACATGGAGCTGAATGTCCGCTGTGCACATGAGGAGGACCGTATAGAGAGACTTCAG
CL964_7	------------------------------------------------------------------------------------------------------------
CL964_8	------------------------------------------------------------------------------------------------------------
CL964_9	CAGCAGTCAGTGACCCTGCTACAGAAGGACAAGGAGTACCTACACAGACAGAACATGGAGCTGAATGTCCGCTGTGCACATGAGGAGGACCGTATAGAGAGACTTCAG
CL965_2	------------------------------------------------------------------------------------------------------------
CL965_3	------------------------------------------------------------------------------------------------------------
CL965_4	------------------------------------------------------------------------------------------------------------
CL965_5	------------------------------------------------------------------------------------------------------------
CL965_7	------------------------------------------------------------------------------------------------------------
[Danio_rerio.1.35295365.35295668 303 bp 5947-6249 bp]
CL964_1	AAAAACAAAGGTATGATGCCCCTGGGGAGTCAGTCCACTGAAGAGGTAGATCAGAACTATGTCCCTATGAGTGCTAACTCTCCGTCGC---ACCACTCGGGGAGTCTACCTGAGCCCATACATGAAGCCAACTACGTCCCCATGACCCCCAGCAGTATGGAGTTCTCCTCTCTGGGGAAGCAGGTGCCTCCCCCTGCTCACATGGGTTTCCGATCGAGCCCCAAGACCCCACCTCGTCGGCCCATGAT--GAGTGATTGTCAGCCCCCTCCAGTGGACCGCAACCTCAAACCTGACCGCAAAG
CL964_10	---------------------------------------GAAGAGGTAGATCAGAACTATGTCCCTATGAGTGCTAACTCTCCGTCGC---ACCACTCGGGGAGTCTACCTGAGCCCATACATGAAGCCAACTACGTCCCCATGACCCCCAGCAGTATGGAGTTCTCCTCTCTGGGGAAGCAGGTGCCTCCCCCTGCTCACATGGGTTTCCGATCGAGCCCCAAGACCCCACCTCGTCGGCCCATGAT--GAGTGATTGTCAGCCCCCTCCAGTGGACCGCAACCTCAAACCTGACCGCAAAG
CL964_7	AAAAACAAAGGTATGATGCCCCTGGGGAGTCAGTCCACTGAAGAGGTAGATCAGAACTATGTCCCTATGAGTGCTAACTCTCCGTCGC---ACCACTCGGGGAGTCTACCTGAGCCCATACATGAAGCCAACTACGTCCCCATGACCCCCAGCAGTATGGAGTTCTCCTCTCTGGGGAAGCAGGTGCCTCCCCCTGCGTGGGCCTAACATGGACCCATTACAAACCAGTGTGTACTTTTAGCCAAGAAGCTGACGATTTCCAGACGTCATCG-------------------------------
CL964_8	AAAAACAAAGGTATGATGCCCCTGGGGAGTCAGTCCACTGAAGAGGTAGATCAGAACTATGTCCCTATGAGTGCTAACTCTCCGTCGC---ACCACTCGGGGAGTCTACCTGAGCCCATACATGAAGCCAACTACGTCCCCATGACCCCCAGCAGTATGGAGTTCTCCTCTCTGGGGAAGCAGGTGCCTCCCCCTGCTCACATGGGTTTCCGATCGAGCCCCAAGACCCCACCTCGTCGGCCCATGAT--GAGTGACTGTCAGCCCCCTCCAGTGGACCGCAACCTCAAACCTGACCGCAAAG
CL964_9	AAAAACAAAGGTATGATGCCCCTGGGGAGTCAGTCCACTGAAGAGGTAGATCAGAACTATGTCCCTATGAGTGCTAACTCTCCGTCGC---ACCACTCGGGGAGTCTACCTGAGCCCATACATGAAGCCAACTACGTCCCCATGACCCCCAGCAGTATGGAGTTCTCCTCTCTGGGGAAGCAGGTGCCTCCCCCTGCTCACATGGGTTTCCGATCGAGCCCCAAGACCCCACCTCGTCGGCCCATGAT--GAGTGATTGTCAGCCCCCTCCAGTGGACCGCAACCTCAAACCTGACCGCAAAG
CL965_2	---------------------------------------------------------------------------------------------------------------------------------------------------------------------------------------------------------------------------------------------------------------------------------------------------------------
CL965_3	AAAAACAAAGGTATGATGCCCCTGGGGAGTCAGTCCACTGAAGAGGTAGATCAGAACTATGTCCCTATGAGTGCTAACTCTCCGTCGC---ACCACTCGGGGAGTCTACCTGAGCCCATACATGAAGCCAACTACGTCCCCATGACCCCCAGCAGTATGGAGTTCTCCTCTCTGGGGAAGCAGGTGCCTCCCCCTGCTCACATGGGTTTCCGATCGAGCCCCAAGACCCCACCTCGTCGGCCCATGAT--GAGTGATTGTCAGCCCCCTCCAGTGGACCGCAACCTCAAACCTGACCGCAAAG
CL965_4	AAAAACAAAGGTATGATGCCCCTGGGGAGTCAGTCCACTGAAGAGGTAGATCAGAACTATGTCCCTATGAGTGCTAACTCTCCGTCGC---ACCACTCGGGGAGTCTACCTGAGCCCATACATGAAGCCAACTACGTCCCCATGACCCCCAGCAGTATGGAGTTCTCCTCTCTGGGGAAGCAGGTGCCTCCCCCTGCTCACATGGGTTTCCGATCGAGCCCCAAGACCCCACCTCGTCGGCCCATGAT--GAGTGATTGTCAGCCCCCTCCAGTGGACCGCAACCTCAAACCTGACCGCAAAG
CL965_5	AAAAACAAAGGTATGATGCCCCTGGGGAGTCAGTCCACTGAAGAGGTAGATCAGAACTATGTCCCTATGAGTGCTAACTCTCCGTCGC---ACCACTCGGGGAGTCTACCTGAGCCCATACATGAAGCCAACTACGTCCCCATGACCCCCAGCAGTATGGAGTTCTCCTCTCTGGGGAAGCAGGTGCCTCCCCCTGCTCACATGGGTTTCCGATCGAGCCCCAAGACCCCACCTCGTCGGCCCATGAT--GAGTGATTGTCAGCCCCCTCCAGTGGACCGCAACCTCAAACCTGACCGCAAAG
CL965_7	AAAAACAAAGGTATGATGCCCCTGGGGAGTCAGTCCACTGAAGAGGTAGATCAGAACTATGTCCCTATGAGTGCTAACTCTCCGTCGC---ACCACTCGGGGAGTCTACCTGAGCCCATACATGAAGCCAACTACGTCCCCATGACCCCCAGCAGTATGGAGTTCTCCTCTCTGGGGAAGCAGGTGCCTCCCCCTGCTCACATGGGTTTCCGATCGAGCCCCAAGACCCCACCTCGTCGGCCCATGAT--GAGTGACTGTCAGCCCCCTCCAGTGGACCGCAACCTCAAACCTGACCGCAAAG
[Danio_rerio.1.35520156.35520299 144 bp 6250-6393 bp]
CL964_1	------------------------------------------------------------------------------------------------------------------------------------------------
CL964_10	------------------------------------------------------------------------------------------------------------------------------------------------
CL964_7	------------------------------------------------------------------------------------------------------------------------------------------------
CL964_8	------------------------------------------------------------------------------------------------------------------------------------------------
CL964_9	------------------------------------------------------------------------------------------------------------------------------------------------
CL965_2	------------------------------------------------------------------------------------------------------------------------------------------------
CL965_3	------------------------------------------------------------------------------------------------------------------------------------------------
CL965_4	------------------------------------------------------------------------------------------------------------------------------------------------
CL965_5	-------------------------------GTGGATACAGACTGCTGCTCTTCACCATACTCCATACCACTGAACAATCCATATTTCAACAGCACCAACCAGCCTCCTGAAATCTTTGCACATGGATTACACGACCCAGGAAG
CL965_7	------------------------------------------------------------------------------------------------------------------------------------------------
[Danio_rerio.1.36478631.36478483 149 bp 6394-6542 bp]
CL964_1	-----------------------------------------------------------------------------------------------------------------------------------------------------
CL964_10	-----------------------------------------------------------------------------------------------------------------------------------------------------
CL964_7	-----------------------------------------------------------------------------------------------------------------------------------------------------
CL964_8	GACTCCTTCAGGTTTACTCTGTTTAAATGGGCAGAGGAGCTGGACTCTCTTGGTCGGATCCAGGACCTGTTTAGCTGTTATGAACAAGCTCTGGAACTGTTCCCCAACGATGAGGTCATCCTGAACAGCATGGGGGAACATCTATTTAG
CL964_9	-----------------------------------------------------------------------------------------------------------------------------------------------------
CL965_2	-----------------------------------------------------------------------------------------------------------------------------------------------------
CL965_3	GACTCCTTCAGGTTTACTCTGTTTAAATGGGCAGAGGAGCTGGACTCTCTTGGTCGGATCCAGGACCTGTTTAGCTGTTATGAACAAGCTCTGGAACTGTTCCCCAACGATGAGGTCATCCTGAACAGCATGGGGGAACATCTATTTAG
CL965_4	-----------------------------------------------------------------------------------------------------------------------------------------------------
CL965_5	-----------------------------------------------------------------------------------------------------------------------------------------------------
CL965_7	GACTCCTTCAGGTTTACTCTGTTTAAATGGGCAGAGGAGCTGGACTCTCTTGGTCGGATCCAGGACCTGTTTAGCTGTTATGAACAAGCTCTGGAACTGTTCCCCAACGATGAGGTCATCCTGAACAGCATGGGGGAACATCTATTTAG
[Danio_rerio.1.42238686.42238912 225 bp 6543-6767 bp]
CL964_1	AAATCAACATTGGAACTCGGGGCAACCTGGATTCATGGGGCGAATGGGAACCCAGTTTACCATCTGGCCGAGGACAACGGGCTGCTGGAGCACACCACAGACGAAGAGAGAAGTGTGGGCAGAATCAGCCTGTACACCAAGAGTGGAGTGGCCCACTACCAGACAAATGCGGGCAAGAGAATACCCAAGGACTTGGTGGAGGAGTTCAGCGACCTGTA-------
CL964_10	AAATCAACATTGGAACTCGGGGCAACCTGGATTCATGGGGCGAATGGGAACCCAGTTTACCATCTGGCCGAGGACAACGGGCTGCTGGAGCACACCACAGACGAAGAGAGAAGTGTGGGCAGAATCAGCCTGTACACCAAGAGTGGAGTGGCCCACTACCAGACAAATGCGGGCAAGAGAATACCCAAGGACTTGGTGGAGGAGTTCAGCGACCTGTA-------
CL964_7	AAATCAACATTGGAACTCGGGGCAACCTGGATTCATGGGGCGAATGGGAACCCAGTTTACCATCTGGCCGAGGACAACGGGCTGCTGGAGCACACCACAGACGAAGAGAGAAGTGTGGGCAGAATCAGCCTGTACACCAAGAGTGGAGTGGCCCACTACCAGACAAATGCGGGCAAGAGAATACCCAAGGACTTGGTGGAGGAGTTCAGCGACCTGTA-------
CL964_8	AAATCAACATTGGAACTCGGGGCAACCTGGATTCATGGGGCGAATGGGAACCCAGTTTACCATCTGGCCGAGGACAACGGGCTGCTGGAGCACACCACAGACGAAGAGAGAAGTGTGGGCAGAATCAGCCTGTACACCAAGAGTGGAGTGGCCCACTACCAGACAAATGCGGGCAAGAGAATACCCAAGGACTTGGTGGAGGAGTTCAGCGACCTGTA-------
CL964_9	AAATCAACATTGGAACTCGGGGCAACCTGGATTCATGGGGCGAATGGGAACCCAGTTTACCATCTGGCCGAGGACAACGGGCTGCTGGAGCACACCACAGACGAAGAGAGAAGTGTGGGCAGAATCAGCCTGTACACCAAGAGTGGAGTGGCCCACTACCAGACAAATGCGGGCAAGAGAATACCCAAGGACTTGGTGGAGGAGTTCAGCGACCTGTA-------
CL965_2	AAATCAACATTGGAACTCGGGGCAACCTGGATTCATGGGGCGAATGGGAACCCAGTTTACCATCTGGCCGAGGACAACGGGCTGCTGGAGCACACCACAGACGAAGAGAGAAGTGTGGGCAGAATCAGCCTGTACACCAAGAGTGGAGTGGCCCACTACCAGACAAATGCGGGCAAGAGAATACCCAAGGACTTGGTGGAGGAGTTCAGCGACCTGTA-------
CL965_3	---------------------------------------------------------------------------------------------------------------------------------------------------------------------------------------------------------------------------------
CL965_4	AAATCAACATTGGAACTCGGGGCAACCTGGATTCATGGGGCGAATGGGAACCCAGTTTACCATCTGGCCGAGGACAACGGGCTGCTGGAGCACACCACAGACGAAGAGAGAAGTGTGGGCAGAATCAGCCTGTACACCAAGAGTGGAGTGGCCCACTACCAGACAAATGCGGGCAAGAGAATACCCAAGGACTTGGTGGAGGAGTTCAGCGACCTGTA-------
CL965_5	AAATCAACATTGGAACTCGGGGCAACCTGGATTCATGGGGCGAATGGGAACCCAGTTTACCATCTGGCCGAGGACAACGGGCTGCTGGAGCACACCACAGACGAAGAGAGAAGTGTGGGCAGAATCAGCCTGTACACCAAGAGTGGAGTGGCCCACTACCAGACAAATGCGGGCAAGAGAATACCCAAGGACTTGGTGGAGGAGTTCAGCGACCTGTA-------
CL965_7	AAATCAACATTGGAACTCGGGGCAACCTGGATTCATGGGGCGAATGGGAACCCAGTTTACCATCTGGCCGAGGACAACGGGCTGCTGGAGCACACCACAGACGAAGAGAGAAGTGTGGGCAGAATCAGCCTGTACACCAAGAGTGGAGTGGCCCACTACCAGACAAATGCGGGCAAGAGAATACCCAAGGACTTGGTGGAGGAGTTCAGCGACCTGTA-------
[Danio_rerio.1.44070566.44070840 216 bp 6768-6983 bp]
CL964_1	TCAGAGTGGCTTCGGTTGCTGCCTCTTCTAGGAATTCTGGCATTGCTGGGCTATCTCACCATTCGACCATTTCTGCCAAAGAAGAAAAAGCAAAGAGACAGTTTGATCAACCTCAAAATCCAGAAGGAAAATCCCAAAGTGGTTAATGAGATAGACATTGAGGATCTGAATAGTGCAAATGTGTGTTACTGCCGCTGCTGGCGCTCCAAAACGGT-
CL964_10	TCAGAGTGGCTTCGGTTGCTGCCTCTTCTAGGAATTCTGGCATTGCTGGGCTATCTCACCATTCGACCATTTCTGCCAAAGAAGAAAAAGCAAAGAGACAGTTTGATCAACCTCAAAATCCAGAAGGAAAATCCCAAAGTGGTTAATGAGATAGACATTGAGGATCTGAATAGTGCAAATGTGTGTTACTGCCGCTGCTGGCGCTCCAAAACGGT-
CL964_7	TCAGAGTGGCTTCGGTTGCTGCCTCTTCTAGGAATTCTGGCATTGCTGGGCTATCTCACCATTCGACCATTTCTGCCAAAGAAGAAAAAGCAAAGAGACAGTTTGATCAACCTCAAAATCCAGAAGGAAAATCCCAAAGTGGTTAATGAGATAGACATTGAGGATCTGAATAGTGCAAATGTGTGTTACTGCCGCTGCTGGCGCTCCAAAACGGT-
CL964_8	TCAGAGTGGCTTCGGTTGCTGCCTCTTCTAGGAATTCTGGCATTGCTGGGCTATCTCACCATTCGACCATTTCTGCCAAAGAAGAAAAAGCAAAGAGACAGTTTGATCAACCTCAAAATCCAGAAGGAAAATCCCAAAGTGGTTAATGAGATAGACATTGAGGATCTGAATAGTGCAAATGTGTGTTACTGCCGCTGCTGGCGCTCCAAAACGGT-
CL964_9	TCAGAGTGGCTTCGGTTGCTGCCTCTTCTAGGAATTCTGGCATTGCTGGGCTATCTCACCATTCGACCATTTCTGCCAAAGAAGAAAAAGCAAAGAGACAGTTTGATCAACCTCAAAATCCAGAAGGAAAATCCCAAAGTGGTTAATGAGATAGACATTGAGGATCTGAATAGTGCAAATGTGTGTTACTGCCGCTGCTGGCGCTCCAAAACGGT-
CL965_2	TCAGAGTGGCTTCGGTTGCTGCCTCTTCTAGGAATTCTGGCATTGCTGGGCTATCTCACCATTCGACCATTTCTGCCAAAGAAGAAAAAGCAAAGAGACAGTTTGATCAACCTCAAAATCCAGAAGGAAAATCCCAAAGTGGTTAATGAGATAGACATTGAGGATCTGAATAGTGCAAATGTGTGTTACTGCCGCTGCTGGCGCTCCAAAACGGT-
CL965_3	TCAGAGTGGCTTCGGTTGCTGCCTCTTCTAGGAATTCTGGCATTGCTGGGCTATCTCACCATTCGACCATTTCTGCCAAAGAAGAAAAAGCAAAGAGACAGTTTGATCAACCTCAAAATCCAGAAGGAAAATCCCAAAGTGGTTAATGAGATAGACATTGAGGATCTGAATAGTGCAAATGTGTGTTACTGCCGCTGCTGGCGCTCCAAAACGGT-
CL965_4	TCAGAGTGGCTTCGGTTGCTGCCTCTTCTAGGAATTCTGGCATTGCTGGGCTATCTCACCATTCGACCATTTCTGCCAAAGAAGAAAAAGCAAAGAGACAGTTTGATCAACCTCAAAATCCAGAAGGAAAATCCCAAAGTGGTTAATGAGATAGACATTGAGGATCTGAATAGTGCAAATGTGTGTTACTGCCGCTGCTGGCGCTCCAAAACGGT-
CL965_5	TCAGAGTGGCTTCGGTTGCTGCCTCTTCTAGGAATTCTGGCATTGCTGGGCTATCTCACCATTCGACCATTTCTGCCAAAGAAGAAAAAGCAAAGAGACAGTTTGATCAACCTCAAAATCCAGAAGGAAAATCCCAAAGTGGTTAATGAGATAGACATTGAGGATCTGAATAGTGCAAATGTGTGTTACTGCCGCTGCTGGCGCTCCAAAACGGT-
CL965_7	TCAGAGTGGCTTCGGTTGCTGCCTCTTCTAGGAATTCTGGCATTGCTGGGCTATCTCACCATTCGACCATTTCTGCCAAAGAAGAAAAAGCAAAGAGACAGTTTGATCAACCTCAAAATCCAGAAGGAAAATCCCAAAGTGGTTAATGAGATAGACATTGAGGATCTGAATAGTGCAAATGTGTGTTACTGCCGCTGCTGGCGCTCCAAAACGGT-
[Danio_rerio.1.46310620.46310764 141 bp 6984-7124 bp]
CL964_1	---------------------------------------------------------------------------------------------------------------------------------------------
CL964_10	---------------------------------------------------------------------------------------------------------------------------------------------
CL964_7	---TGCTCCATTTTTCAAGATGTCGTCGCTGGAACAGAGGCTTTCGCGGATCGAGGAGAAACTCAAACAAGAAAATGAGGAGGCTCGGCGAAGGATCGACATTAACATCGACATGAGTCCGCACCGATCACGTCCCAGGCC
CL964_8	---TGCTCCATTTTTCAAGATGTCGTCGCTGGAACAGAGGCTTTCGCGGATCGAGGAGAAACTCAAACAAGAAAATGAGGAGGCTCGGCGAAG------------------------------------------------
CL964_9	-----CTCCATTTTTCAAGATGTCGTCGCTGGAACAGAGGCTTTCGCGGATCGAGGAGAAACTCAAACAAGAAAATGAGGAGGCTCGGCGAAGGATCGACATTAACATCGACATGAGTCCGCACCGATCACGTCCCAGGCC
CL965_2	---TGCTCCATTTTTCAAGATGTCGTCGCTGGAACAGAGGCTTTCGCGGATCGAGGAGAAACTCAAACAAGAAAATGAGGAGGCTCGGCGAAGGATCGACATTAACATCGACATGAGTCCGCACCGATCACGTCCCAGGCC
CL965_3	---------------------------------------------------------------------------------------------------------------------------------------------
CL965_4	---------------------------------------------------------------------------------------------------------------------------------------------
CL965_5	---------------------------------------------------------------------------------------------------------------------------------------------
CL965_7	---TGCTCCATTTTTCAAGATGTCGTCGCTGGAACAGAGGCTTTCGCGGATCGAGGAGAAACTCAAACAAGAAAATGAGGAGGCTCGGCGAAGGATCGACATTAACATCGACATGAGTCCGCACCGATCACGTCCCAGGCC
[Danio_rerio.1.46410167.46410317 160 bp 7125-7284 bp]
CL964_1	-------------GGAGAAGAAGAAGAAGGAGAAAAAGAAGGAGAAGGAGAA---GGGTGAGAAGGAGGAGAAGGAGGAGGAGAAGTCTCAAGAAGAAGAGAATGCAGATGAAGGAATG----TGAACTGTGAAAATGCTTTGTTTATGCAACGCT----
CL964_10	GGAGGCAGAAGCTGAAGCAGTAGAAGAAGAGGAGGAGGAAGAGGACGAGGAA---GAGGAAGAAGCTGCAGCTGATGAGGAGGAAGAAGAGGA-GGAAGAAGACGAGGAAGAGGACGAGGAAGAGGAGGAAG---CAGCTGATGAGGATGAGG-------
CL964_7	---------------AGCAGAAGAAGAAGAAGAAGAAGAAGCAGAAGAAGAA---GAAGAAGAAGAAGCAGAAGAAGAAGMAGAAGAAGACGC-AGAAGAAGACGCAGAAGAAG----------------------------------------------
CL964_8	-----GAGCTGGTGGAGGAGGAGCAGAAGGAAGAGGAGCAGCAGGAAGAGCAGCAGGTGGAGAAGGAGCAGTTGAAGCAGGAGGAACAGTAGAAGCAGGAGGAGC-AGCAGGAGGAGCAGGAGCAGGAGCAGGAGG------------------------
CL964_9	GGAGGAGG---------------AGGAAGGAGAAGAAGAAGAACAAAAAGAAGGAGGAGGAGAGAGG-AGGAGGAAGAAGGAGGAGGAAGGAA-GAAGGAGGAACCTGGTGATGCCTTCTGCTCAAGTTCAGGCAATGCT--------------------
CL965_2	-----------GAGCAGCAGCTGGAGAAGGAGCAGGAGAAGCAGGAGGAGCAGCAGGTGGAGGAGCAGCTGGTGGAGGAGCCGGAGG----------------------TGGTGGAGCAGCAGCTGGAGAAGGAGCAGGAGAAGCAGGAGGAGCAGCAGG
CL965_3	-----GAGCTGGTGGAGGAGGAGCAGAAGGAAGAGGAGCAGCAGGAGGAGCAGCAGGTGGAGAAGGAGCAGTTGAAGCAGGAGGAGGAGCAGGAGGAAGAGGAGC-AGCAGGAAAAGCAGCAGGTGGAGGAAAAGCAGCAGAAGCAGGAGGAGCAG----
CL965_4	-----GAGCTGGTGGAGGAGGAGCAGAAGGAAGAGGAGCAGCAGGAGGAGCAGCAGGTGAAGAAGGAGCAGTTAAAGCAGGAGGAGGAGCAGGAGGAAGAGGAGC-AGCAGGAAAAGCAGCAGGTGGAGGAAAAGCAGTAGAAGCAGG------------
CL965_5	-----GAGCTGGTGGAGGAGGAGCAGAAGGAAGAGGAGCAGCAGGAGGAGCAGCAGGTGAAGAAGGAGCAGTTAAAGCAGGAGGAGGAGCAGGAGGAAGAGGAGC-AGCAGGAAAAGCAGCAGGTGGAGGAAAAGCAGTAGAAGCAGG------------
CL965_7	-------------GGAGAAGGAGGAGAAGGAGAAGGAGGAGGAGAAGGAGAA---GGAGGAGAAGGAGAAGGAGGAGGAGAAGGAGAAGGAGG-AGAAGGAGAAGGAGGAGGAAACATA-------GCT------GCGCTCGCCCTGCT-----------
[Danio_rerio.1.46424770.46424908 139 bp 7285-7423 bp]
CL964_1	-------------------------------------------------------------------------------------------------------------------------------------------
CL964_10	-------TTGCAGTTTTCCCGGTGAAGCTCAGAGTTTTGCCTCAGTTCATCTTTAACTCCAGAGACCCCATCGTGATGGGAGTGAACGTGGAGGCCGGAGTGTTGAAGACCGGCACGCCCGTCTGTGTGCCCAGCAAAG
CL964_7	-------TTGCAGTTTTCCCGGTGAAGCTCAGAGTTTTGCCTCAGTTCATCTTTAACTCCAGAGACCCCATCGTGATGGGAGTGAACGTGGAGGCCGGAGTGTTGAAGACCGGCACGCCCGTCTGTGTGCCCAGCAAAG
CL964_8	-------TTGCAGTTTTCCCGGTGAAGCTCAGAGTTTTGCCTCAGTTCATCTTTAACTCCAGAGACCCCATCGTGATGGGAGTGAACGTGGAGGCCGGAGTGTTGAAGACCGGCACGCCCGTCTGTGTGCCCAGCAAAG
CL964_9	GTGTGCCCTGCTTTAGTCCAGGTTTAGTCCTGCTTCAGTCCTGCTTCAG--TCTTGCTTCAGTGCTGTGTTCTTGGTTTC--AGTTCGTGGACATTGGAGTTGTGA---------------------------------
CL965_2	-------TTGCAGTTTTCCCGGTGAAGCTCAGAGTTTTGCCTCAGTTCATCTTTAACTCCAGAGACCCCATCGTGATGGGAGTGAACGTGGAGGCAGGAGTGTTGAAGACCGGCACGCCTGTCTGAGTGCCCAGCAAAG
CL965_3	-------TTGCAGTTTTCCCGGTGAAGCTCAGAGTTTTGCCTCAGTTCATCTTTAACTCCAGAGACCCCATCGTGATGGGAGTGAACGTGGAGGCCGGAGTGTTGAAGACCGGCACGCCCGTCTGTGTGCCCAGCAAAG
CL965_4	-------TTGCAGTTTTCCCGGTGAAGCTCAGAGTTTTGCCTCAGTTCATCTTTAACTCCAGAGACCCCATCGTGATGGGAGTGAACGTGGAGGCCGGAGTGTTGAAGACCGGCACGCCCGTCTGTGTGCCCAGCAAAG
CL965_5	-------TTGCAGTTTTCCCGGTGAAGCTCAGAGTTTTGCCTCAGTTCATCTTTAACTCCAGAGACCCCATCGTGATGGGAGTGAACGTGGAGGCCGGAGTGTTGAAGACCGGCACGCCCGTCTGTGTGCCCAGCAAAG
CL965_7	-------TTGCAGTTTTCCCGGTGAAGCTCAGAGTTTTGCCTCAGTTCATCTTTAACTCCAGAGACCCCATCGTGATGGGAGTGAACGTGGAGGCCGGAGTGTTGAAGACCGGCACGCCCGTCTGTGTGCCCAGCAAAG
[Danio_rerio.1.46425056.46425217 162 bp 7424-7585 bp]
CL964_1	------------------------------------------------------------------------------------------------------------------------------------------------------------------
CL964_10	------------------------------------------------------------------------------------------------------------------------------------------------------------------
CL964_7	------------------------------------------------------------------------------------------------------------------------------------------------------------------
CL964_8	------------------------------------------------------------------------------------------------------------------------------------------------------------------
CL964_9	------------------------------------------------------------------------------------------------------------------------------------------------------------------
CL965_2	TTCGTGGACATTGGAGTTGTGACGAGCATTGAGATGAATCACAAACCCGTGGATTCGGCCAAAAAAGGACAGGAGATCTGTGTGAAGATCGAGCCTGTACCCGGAGAGGCCCCCAAGATGTTCGGACGCCACTTTGAGGCCACGGACCTCATCGTCA-----
CL965_3	------------------------------------------------------------------------------------------------------------------------------------------------------------------
CL965_4	------------------------------------------------------------------------------------------------------------------------------------------------------------------
CL965_5	------------------------------------------------------------------------------------------------------------------------------------------------------------------
CL965_7	------------------------------------------------------------------------------------------------------------------------------------------------------------------
[Danio_rerio.1.46934761.46934950 188 bp 7586-7773 bp]
CL964_1	--------------------------------------------------------------------------------------------------------------------------------------------------------------------------------------------
CL964_10	GCAGCGCTCCTGTCAGACCTGCAGGGGGCGTTCCAGTGTAAGATCGACGCGGCGTACTTTGACACATCCAAGTATCTTCTGGATGTGTTGAACCAGAACTATCTACTGCTGGAACACATGCAGGCCATGAGGAGATACCTGCTGCTGGGACAAGG---------------------------------
CL964_7	--------------------------------------------------------------------------------------------------------------------------------------------------------------------------------------------
CL964_8	--------------------------------------------------------------------------------------------------------------------------------------------------------------------------------------------
CL964_9	--------------------------------------------------------------------------------------------------------------------------------------------------------------------------------------------
CL965_2	--------------------------------------------------------------------------------------------------------------------------------------------------------------------------------------------
CL965_3	--------------------------------------------------------------------------------------------------------------------------------------------------------------------------------------------
CL965_4	--------------------------------------------------------------------------------------------------------------------------------------------------------------------------------------------
CL965_5	--------------------------------------------------------------------------------------------------------------------------------------------------------------------------------------------
CL965_7	--------------------------------------------------------------------------------------------------------------------------------------------------------------------------------------------
[Danio_rerio.1.48788.48665 124 bp 7774-7897 bp]
CL964_1	-TACCTGTTACTGCAGACTCATCAGCTCCCTCTGGAGGCGTTTCTTGTGGCTCTGACGATGATGAAGGTGGAAGGAGTCGACATCGACGAAGTGCAGTGTATCCTCGCCAACCTCATATACATG
CL964_10	-TACCTGTTACTGCAGACTCATCAGCTCCCTCTGGAGGCGTTTCTTGTGGCTCTGACGATGATGAAGGTGGAAGGAGTCGACATCGACGAAGTGCAGTGTATCCTCGCCAACCTCATATACATG
CL964_7	----------------------------------------------------------------------------------------------------------------------------
CL964_8	-TACCTGTTACTGCAGACTCATCAGCTCCCTCTGGAGGCGTTTCTTGTGGCTCTGACGATGATGAAGGTGGAAGGAGTCGACATCGACGAAGTGCAGTGTATCCTCGCCAACCTCATATACATG
CL964_9	-TACCTGTTACTGCAGACTCATCAGCTCCCTCTGGAGGCGTTTCTTGTGGCTCTGACGATGATGAAGGTGGAAGGAGTCGACATCGACGAAGTGCAGTGTATCCTCGCCAACCTCATATACATG
CL965_2	-TACCTGTTACTGCAGACTCATCAGCTCCCTCTGGAGGCGTTTCTTGTGGCTCTGACGATGATGAAGGTGGAAGGAGTCGACATCGACGAAGTGCAGTGTATCCTCGCCAACCTCATATACATG
CL965_3	----------------------------------------------------------------------------------------------------------------------------
CL965_4	-TACCTGTTACTGCAGACTCATCAGCTCCCTCTGGAGGCGTTTCTTGTGGCTCTGACGATGATGAAGGTGGAAGGAGTCGACATCGACGAAGTGCAGTGTATCCTCGCCAACCTCATATACATG
CL965_5	-TACCTGTTACTGCAGACTCATCAGCTCCCTCTGGAGGCGTTTCTTGTGGCTCTGACGATGATGAAGGTGGAAGGAGTCGACATCGACGAAGTGCAGTGTATCCTCGCCAACCTCATATACATG
CL965_7	-TACCTGTTACTGCAGACTCATCAGCTCCCTCTGGAGGCGTTTCTTGTGGCTCTGACGATGATGAAGGTGGAAGGAGTCGACATCGACGAAGTGCAGTGTATCCTCGCCAACCTCATATACATG
[Danio_rerio.1.53848151.53848280 130 bp 7898-8027 bp]
CL964_1	ATACTTGGACAGTGTAACCAACAAAGACAGCACCCTGCCTCCCATCCCTCACCTCCACTCCCTCCTCACAGACAACGGAGAACCACATCCTGAGGTGGACATTTTCAAACTAGTCCGAAGCTCCTATGAG
CL964_10	ATACTTGGACAGTGTAACCAACAAAGACAGCACCCTGCCTCCCATCCCTCACCTCCACTCCCTCCTCACAGACAACGGAGAACCACATCCTGAGGTGGACATTTTCAAACTAGTCCGAAGCTCGTATGAG
CL964_7	ATACTTGGACAGTGTAACCAACAAAGACAGCACCCTGCCTCCCATCCCTCACCTCCACTCCCTCCTCACAGACAACGGAGAACCACATCCTGAGGTGGACATTTTCAAACTAGTCCGAAGCTCCTATGAG
CL964_8	ATACTTGGACAGTGTAACCAACAAAGACAGCACCCTGCCTCCCATCCCTCACCTCCACTCCCTCCTCACAGACAACGGAGAACCACATCCTGAGGTGGACATTTTCAAACTAGTCCGAAGCTCCTATGAG
CL964_9	ATACTTGGACAGTGTATCCAACAAAGACAGCACCCTGCCTCCCATCCCTCACCTCCACTCCCTCCTCACAGACAACGGAGAACCACATCCTGAGGTGGACATTTTCAAACTAGTCCGAAGCTCCTATGAG
CL965_2	ATACTTGGACAGTGTAACCAACAAAGACAGCACCCTGCCTCCCATCCCTCACCTCCACTCCCTCCTCACAGACAACGGAGAACCACATCCTGAGGTGGACATTTTCAAACTAGTCCGAAGCTCCTATGAG
CL965_3	ATACTTGGACAGTGTAACCAACAAAGACAGCACCCTGCCTCCCATCCCTCACCTCCACTCCCTCCTCACAGACAACGGAGAACCACATCCTGAGGTGGACATTTTCAAACTAGTCCGAAGCTCCTATGAG
CL965_4	ATACTTGGACAGTGTATCCAACAAAGACAGCACCCTGCCTCCCATCCCTCACCTCCACTCCCTCCTCACAGACAACGGAGAACCACATCCTGAGGTGGACATTTTCAAACTAGTCCGAAGCTCCTATGAG
CL965_5	ATACTTGGACAGTGTAACCAACAAAGACAGCACCCTGCCTCCCATCCCTCACCTCCACTCCCTCCTCACAGACAACGGAGAACCACATCCTGAGGTGGACATTTTCAAACTAGTCCGAAGCTCCTATGAG
CL965_7	ATACTTGGACAGTGTAACCAACAAAGACAGCACCCTGCCTCCCATCCCTCACCTCCACTCCCTCCTCACAGACAACGGAGAACCACATCCTGAGGTGGACATTTTCAAACTAGTCCGAAGCTCCTATGAG
[Danio_rerio.1.54205436.54204965 124 bp 8028-8151 bp]
CL964_1	-GAGCTCTTCAGCTCATAGAGCACAGAGGAGAGGGAGAAGCTGCTGCTGTGCGCCGCCAAAATCTTTCAGATCCAGTTTCCTCTGTACACGGCCTACAAACACAACACACACCC----------
CL964_10	----------------------------------------------------------------------------------------------------------------------------
CL964_7	----------------------------------------------------------------------------------------------------------------------------
CL964_8	----------------------------------------------------------------------------------------------------------------------------
CL964_9	-GAGCTCTTCAGCTCATGGAGCACAGAGGAGAGGGAGAAGCTGCTGCTGTGCGCCGCCAAAATCTTTCAGATCCAGTT----------------------------------------------
CL965_2	----------------------------------------------------------------------------------------------------------------------------
CL965_3	----------------------------------------------------------------------------------------------------------------------------
CL965_4	-GAGCTCTTCAGCTCATGGAGCACAGAGGAGAGGGAGAAGCTGCTGCTGTGCGCCGCCAAAATCTTTCAGATCCAGTTTCCTCTGTACACGGCCTACAAACACAACACACACCCCACGATAGAG
CL965_5	----------------------------------------------------------------------------------------------------------------------------
CL965_7	----------------------------------------------------------------------------------------------------------------------------
[Danio_rerio.1.54479483.54478686 803 bp 8152-8954 bp]
CL964_1	---------------------------------------------------------------------------------------------------------------------------------------------------------------------------------------------------------------------------------------------------------------------------------------------------------------------------------------------------------------------------------------------------------------…
CL964_10	-------------------------------------------------------------------------------------------------------------------------------------------------------------------------------------------------------TCAGCCCGTCCAGCCTCTACTTCGCCAGCGCCTCGCACGACCGCACCGCGCGACTCTGGACGTTCTCACGGACTTACCCTCTGCGCATCTACGCCGGACACTTGGCCGACGTCGATTGCGTCAAATTCCATCCAAATTCAAATTACATCGGGACGGGCTCCACGGATAAGACGGTGAGGCTGTGGAGCACCCAGCAGGGG…
CL964_7	---------------------------------------------------------------------------------------------------------------------------------------------------------------------------------------------------------------------------------------------------------------------------------------------------------------------------------------------------------------------------------------------------------------…
CL964_8	------------------------------------------------------------------------------------------------------------------------------------------------------------------------------------------------------------------------------------------------------------------------------------------------------------------------------------TTCCATCCAAATTCAAATTACATCGGGACGGGCTCCACGGATAAGACGGTGAGGCTGTGGAGCACCCAGCAGGGG…
CL964_9	------------------------------------------------------------------------------------------------------------------------------------------------------------------------------------------------------------------------------------------------------------------------------------------------------------------------------------------------------------------------------AAGACGGTGAGGCTGTGGAGTACCCAGCAGGGG…
CL965_2	---------------------------------------------------------------------------------------------------------------------------------------------------------------------------------------------------------------------------------------------------------------------------------------------------------------------------------------------------------------ACGGGCTCCACGGATAAGACGGTGAGGCTGTGGAGCACCCAGCAGGGG…
CL965_3	-----------------------------------------------------------------------------------------------------------------------------------------------------------------------------------------------------------------------------------------------------------------------------------CCCTCTGCGCATCTACGCCGGACACTTGGCCGACGTCGATTGCGTCAAATTCCATCCAAATTCAAATTACATCGGGACGGGCTCCACGGATAAGACGGTGAGGCTGTGGAGCACCCAGCAGGGG…
CL965_4	----------------------------------------------------------------------------------------------------------------------------------------------------------------------------------------------------------------------------------------------------------------------------------------------------------------------------------AATTCCATCCAAATTCAAATTACATCGGGACGGGCTCCACGGATAAGACGGTGAGGCTGTGGAGCACCCAGCAGGGG…
CL965_5	---------------------------------------------------------------------------------------------------------------------------------------------------------------------------------------------------------------------------------------------------------------------------------------------------------------------------------------------------------------------------GATAAGACGGTGAGGCTGTGGAGCACCCAGCAGGGG…
CL965_7	-----------------------------------------------------------------------------------------------------------------------------------------------------------------------------------------------------------------------------------------------------------------------------------CCCTCTGCGCATCTACGCCGGACACTTGGCCGACGTCGATTGCGTCAAATTCCATCCAAATTCAAATTACATCGGGACGGGCTCCACGGATAAGACGGTGAGGCTGTGGAGCACCCAGCAGGGG…
[Danio_rerio.1.54644075.54644233 159 bp 8955-9113 bp]
CL964_1	--------TGTCTCGAGCATGGCTATGTGCTCAACAGTCGATACCAGGTGGTCTACCCTTTCCCTACTTTCCAACCGGCTTTCCAGCTGAA--------------------------------------------------------------------
CL964_10	---------------------------------------------------------------------------------------------------------------------------------------------------------------
CL964_7	--------TGTCTCGAGCATGGCTATGTGCTCAACAGTCGATACCAGGTGGTCTACCCTTTCCCTACTTTCCAACCGGCTTTCCAGCTGAAGAAGGACGAGGTGATTCTCCTGAACACAAGTTACTCACTGGTTGCCTGTGGAATCTCACTCTGCTCAG
CL964_8	---------------------------------------------------------------------------------------------------------------------------------------------------------------
CL964_9	---------------------------------------------------------------------------------------------------------------------------------------------------------------
CL965_2	---------------------------------------------------------------------------------------------------------------------------------------------------------------
CL965_3	--------TGTCTCGAGCATGGCTATGTGCTCAACAGTCGATACCAGGTGGTCTACCCTTTCCCTACTTTCCAACCGGCTTTCCAGCTGAAGAAGGACGAGGTGATTCTCCTGAACACAAGTTACTCACTGGTTGCCTGTGGAATCTCACTCTGCTCAG
CL965_4	---------------------------------------------------------------------------------------------------------------------------------------------------------------
CL965_5	---------------------------------------------------------------------------------------------------------------------------------------------------------------
CL965_7	--------TGTCTCGAGCATGGCTATGTGCTCAACAGTCGATACCAGGTGGTCTACCCTTTCCCTACTTTCCAACCGGCTTTCCAGCTGAAGAAGGACGAGGTGATTCTCCTGAACACAAGTTACTCACTGGTTGCCTGTGGAATCTCACTCTGCTCAG
[Danio_rerio.1.54754556.54754699 144 bp 9114-9257 bp]
CL964_1	GCGATGTCGTGTGCCAATGAAGTGGTGTCGTATGAAATCGTCCTGTCCATAACGAGACTCATTAAAAAGTATGGGAAAGAGCTGCAGGTGGTCACGTGGGACATCCTGCTCGGCATCATTGAGAGACTTCTGCAGCAGATTCAG
CL964_10	GCGATGTCGTGTGCCAATGAAGTGGTGTCGTATGAAATCGTCCTGTCCATAACGAGACTCATTAAAAAGTATGGGAAAGAGCTGCAGGTGGTCACGTGGGACATCCTGCTCGGCATCATTGAGAGACTTCTGCAGCAGATTCAG
CL964_7	GCGATGTCGTGTGCCAATGAAGTGGTGTCGTATGAAATCGTCCTGTCCATAACGAGACTCATTAAAAAGTATGGGAAAGAGCTGCAGGTGGTCACGTGGGACATCCTGCTCGGCATCATTGAGAGACTTCTGCAGCAGATTCAG
CL964_8	GCGATGTCGTGTGCCAATGAAGTGGTGTCGTATGAAATCGTCCTGTCCATAACGAGACTCATTAAAAAGTATGGGAAAGAGCTGCAGGTGGTCACGTGGGACATCCTGCTCGGCATCATTGAGAGACTTCTGCAGCAGATTCAG
CL964_9	GCGATGTCGTGTGCCAATGAAGTGGTGTCGTATGAAATCGTCCTGTCCATAACGAGACTCATTAAAAAGTATGGGAAAGAGCTGCAGGTGGTCACGTGGGACATCCTGCTCGGCATCATTGAGAGACTTCTGCAGCAGATTCAG
CL965_2	GCGATGTCGTGTGCCAATGAAGTGGTGTCGTATGAAATCGTCCTGTCCATAACGAGACTCATTAAAAAGTATGGGAAAGAGCTGCAGGTGGTCACGTGGGACATCCTGCTCGGCATCATTGAGAGACTTCTTCAGCAGATTCAG
CL965_3	GCGATGTCGTGTGCCAATGAAGTGGTGTCGTATGAAATCGTCCTGTCCATAACGAGACTCATTAAAAAGTATGGGAAAGAGCTGCAGGTGGTCACGTGGGACATCCTGCTCGGCATCATTGAGAGACTTCTGCAGCAGATTCAG
CL965_4	GCGATGTCGTGTGCCAATGAAGTGGTGTCGTATGAAATCGTCCTGTCCATAACGAGACTCATTAAAAAGTATGGGAAAGAGCTGCAGGTGGTCACGTGGGACATCCTGCTCGGCATCATTGAGAGACTTCTTCAGCAGATTCAG
CL965_5	GCGATGTCGTGTGCCAATGAAGTGGTGTCGTATGAAATCGTCCTGTCCATAACGAGACTCATTAAAAAGTATGGGAAAGAGCTGCAGGTGGTCACGTGGGACATCCTGCTCGGCATCATTGAGAGACTTCTGCAGCAGATTCAG
CL965_7	GCGATGTCGTGTGCCAATGAAGTGGTGTCGTATGAAATCGTCCTGTCCATAACGAGACTCATTAAAAAGTATGGGAAAGAGCTGCAGGTGGTCACGTGGGACATCCTGCTCGGCATCATTGAGAGACTTCTGCAGCAGATTCAG
[Danio_rerio.1.582997.582839 159 bp 9258-9416 bp]
CL964_1	TCTTGTGAAAACGCTATTGTGTGTTGGAAACCAGGAAAGATGGAGGACGACATAGACCACATAAAGCCAAATGAGTCGAACGTGACCATTCTGGGCCGCTTTGATTACAGCCAGTGTGACATCTGGTACATGCGCTTCTCCATGGACTTTTGGCAGAAG
CL964_10	TCTTGTGAAAACGCTATTGTGTGTTGGAAACCAGGAAAGATGGAGGACGACATAGACCACATAAAGCCAAATGAGTCGAACGTGACCATTCTGGGCCGCTTTGATTACAGCCAGTGTGACATCTGGTACATGCGCTTCTCCATGGACTTTTGGCAGAAG
CL964_7	TCTTGTGAAAACGCTATTGTGTGTTGGAAACCAGGAAAGATGGAGGACGACATAGACCACATAAAGCCAAATGAGTCGAACGTGACCATTCTGGGCCGCTTTGATTACAGCCAGTGTGACATCTGGTACATGCGCTTCTCCATGGACTTTTGGCAGAAG
CL964_8	TCTTGTGAAAACGCTATTGTGTGTTGGAAACCAGGAAAGATGGAGGACGACATAGACCACATAAAGCCAAATGAGTCGAACGTGACCATTCTGGGCCGCTTTGATTACAGCCAGTGTGACATCTGGTACATGCGCTTCTCCATGGACTTTTGGCAGAAG
CL964_9	TCTTGTGAAAACGCTATTGTGTGTTGGAAACCAGGAAAGATGGAGGACGACATAGACCACATAAAGCCAAATGAGTCGAACGTGACCATTCTGGGCCGCTTTGATTACAGCCAGTGTGACATCTGGTACATGCGCTTCTCCATGGACTTTTGGCAGAAG
CL965_2	TCTTGTGAAAACGCTATTGTGTGTTGGAAACCAGGAAAGATGGAGGACGACATAGACCACATAAAGCCAAATGAGTCGAACGTGACCATTCTGGGCCGCTTTGATTACAGCCAGTGTGACATCTGGTACATGCGCTTCTCCATGGACTTTTGGCAGAAG
CL965_3	TCTTGTGAAAACGCTATTGTGTGTTGGAAACCAGGAAAGATGGAGGACGACATAGACCACATAAAGCCAAATGAGTCGAACGTGACCATTCTGGGCCGCTTTGATTACAGCCAGTGTGACATCTGGTACATGCGCTTCTCCATGGACTTTTGGCAGAAG
CL965_4	TCTTGTGAAAACGCTATTGTGTGTTGGAAACCAGGAAAGATGGAGGACGACATAGACCACATAAAGCCAAATGAGTCGAACGTGACCATTCTGGGCCGCTTTGATTACAGCCAGTGTGACATCTGGTACATGCGCTTCTCCATGGACTTTTGGCAGAAG
CL965_5	TCTTGTGAAAACGCTATTGTGTGTTGGAAACCAGGAAAGATGGAGGACGACATAGACCACATAAAGCCAAATGAGTCGAACGTGACCATTCTGGGCCGCTTTGATTACAGCCAGTGTGACATCTGGTACATGCGCTTCTCCATGGACTTTTGGCAGAAG
CL965_7	TCTTGTGAAAACGCTATTGTGTGTTGGAAACCAGGAAAGATGGAGGACGACATAGACCACATAAAGCCAAATGAGTCGAACGTGACCATTCTGGGCCGCTTTGATTACAGCCAGTGTGACATCTGGTACATGCGCTTCTCCATGGACTTTTGGCAGAAG
[Danio_rerio.1.60038803.60039032 135 bp 9417-9551 bp]
CL964_1	---------------------------------------------------------------------------------------------------------------------------------------
CL964_10	---------------------------------------------------------------------------------------------------------------------------------------
CL964_7	---------------------------------------------------------------------------------------------------------------------------------------
CL964_8	---------------------------------------------------------------------------------------------------------------------------------------
CL964_9	---------------------------------------------------------------------------------------------------------------------------------------
CL965_2	---------------------------------------------------------------------------------------------------------------------------------------
CL965_3	---------------------------------------------------------------------------------------------------------------------------------------
CL965_4	---------------------------------------------------------------------------------------------------------------------------------------
CL965_5	---------------------------------------------------------------------------------------------------------------------------------------
CL965_7	---------------------------------------------------------------------------------------------------------------------------------------
[Danio_rerio.1.688057.687910 146 bp 9552-9697 bp]
CL964_1	--------------------------------------------------------------------------------------------------------------------------------------------------
CL964_10	GACCAGTTCCTGAAAGCCGCTCCGGTGTCGGGAGGCGTGGGGGAGTTCCTCATGAGGAAGATGGGCTGGAGAACGGGAGAGGGCCTGGGGAGGAACCGGGAGGGCACCGTGGAACCAATTATCATCGACTTCAAGGTGGACCGCA-
CL964_7	--------------------------------------------------------------------------------------------------------------------------------------------------
CL964_8	--------------------------------------------------------------------------------------------------------------------------------------------------
CL964_9	--------------------------------------------------------------------------------------------------------------------------------------------------
CL965_2	--------------------------------------------------------------------------------------------------------------------------------------------------
CL965_3	--------------------------------------------------------------------------------------------------------------------------------------------------
CL965_4	GACCAGTTCCTGAAAGCCGCTCCGGTGTCGGGAGGCGTGGGGGAGTTCCTCATGAGGAAGATGGGCTGGAGAACGGGAGAGGGCCGGGGGAGGAATCGGGAGGGCACCGTGGAACCAATTATTATCGACTTCAAGGTGGACCGCA-
CL965_5	--------------------------------------------------------------------------------------------------------------------------------------------------
CL965_7	--------------------------------------------------------------------------------------------------------------------------------------------------
[Danio_rerio.1.9507290.9506238 418 bp 9698-10115 bp]
CL964_1	--------------------------------------------------------------------------------------------------------------------------------------------------CCCACATTTGACCCGACCGACGAGACCAACGTATTTACCGCTGAATTCATCACCGTTGCCAGAGAGACCGGTGTCGATGTGTATGTTCGGCGGTGCGTCCGGTAGCTATAGCGACACGGAGCAGGAAGTGTTTTACCCGTATTACTTAGCCCCGCCTCCTCTGGGCCACATGGGAAGGGCTGCAGCGGCGTCGGCGGGTCTGGCCAGGATGAGGTTTTCGTCGGGGAGTCTGCAGCTGGACGAGGAGGAAGAG…
CL964_10	---------------------------------------------------------------------------------------------------------------------------------------------------------------------------------------------------------------------------------------------------------------------------------------------TATTACTTAGCCCCGCCTTCTCTGGGCCACATGGGAAGGGCTGCAGCGGCGTCGGCGGGTCTGGCCAGGATGAGGTTTTCGTCGGGGAGTCTGCAGCTGGACGAGGAGGAAGAG…
CL964_7	------------------------------------------------------------------------------------------------------------------------------------------------------------------------------------------------------------------------------------------------------------------------------------TTTTACCCGTCTTACTTAGCCCCGCCTCCTCTGGGGCACATGGGAAGGGCTGCAGCGGCGTCGGCGGGTCTGGCCAGGATGAGGTTTTCGTCGGGGAGTCTGCAGCTGGACGAGGAGGAGGAG…
CL964_8	---------------------------------------------------------------------------------------------------------------------------------------------------------------------------------------------------------------------------------------------------------------------------------------------TATTACTTAGCCCCGCCTCCTCTGGGGCACATGGGAAGGGCTGCAGCGCCGTCGGCGGGTCTGGCCAGGATGAGGTTTTCGTCGGGGAGTCTGCAGCTGGACGAGGAGGAAGAG…
CL964_9	------------------------------------------------------------------------------------------------------------------------------------------------------------------------------------------------TCATCACCGTTGCCAGAGAGACCGGTGTCGATGTGTATGTTCGGCGGTGCGTCTGGTAGCTATAGCGACACAGACCAGGAAGTGTTTTACCCGTATTACTTAGCCCCGCCTCCTCTGGGCCACATGGGAAGGGCTGCAGCGGCGTCGGCGGGTCTGGCCAGGATGAGGTTTTCGTCGGGGAGTCTGCAGCTGGACGAGGAGGAAGAG…
CL965_2	---------------------------------------------------------------------------------------------------------------------------------------------------------------------------------------------------------------------------------------------------------------------------------------------------------------------------------------------------------------------------------------------------------------…
CL965_3	----------------------------------------------------------------------------------------------------------------------------------------------------------TGACCCGACCGACGAGACCAACGTATTTACCGCTGAATTCATCACCGTTGCCAGAGAGACCAGTGTCGATGTGTATGTTCGGCGGTGCGTCTGGTAGCTATAGCGACACAGACCAGGAAGTGTTTTACCCGTATTACTTAGCCCCGCCTACTCTGGGGCACATGGGAAGGGCTGCAGCGCCGTCGGCGGGTCTGGCCAGGATGAGGTTTTCGTCGGGGAGTCTGCAGCTGGACGAGGAGGAAGAG…
CL965_4	------------------------------TTTCTTCCTGGTTTGCCGCGCCGCGTCGCTAGCCAACCCGACGTCAAGTTTACATTCCCGAG------------AAGCATCAATCCAGCATCTGAGTTTCGCCCGTTGGGATACTACCCACATTTGACCCGACCGACGAGACCAACGTATTTACCGCTGAATTCATCACCGTTGCCAGAGAGACCGGTGTCGATGTGTATGTTTGGCGGTGCGTCTGGTAGCTATAGCGACACAGACCAGGAAGTGTTTTACCCGTATTACTTAGCCCCGCCTACTCTGGGGCACATGGGAAGGGCTGCAGCGCCGTCGGCGGGTCTGGCCAGGATGAGGTTTTCGTCGGGGAGTCTGCAGCTGGACGAGGAGGAAGAG…
CL965_5	------------------------------TTTCTTCCTGGTTTGCCGCGCCGCGTCGCTAGCCAACCCGACGTCAAGTTTACATTCCCGAG------------AAGCATCAATCCAGCATCTGAGTTTCGCCCGTTGGGATACTACCCACATTTGACCCGACCGACGAGACCAACGTATTTACCGCTGAATTCATCACCGTTGCCAGAGAGACCGGTGTCGATGTGTATGTTTGGCGGTGCGTCTGGTAGCTATAGCGACACAGACCAGGAAGTGTTTTACCCGTATTACTTAGCCCCGCCTACTCTGGGGCACATGGGAAGGGCTGCAGCGCCGTCGGCGGGTCTGGCCAGGATGAGGTTTTCGTCGGGGAGTCTGCAGCTGGACGAGGAGGAAGAG…
CL965_7	---------------------------------------------------------------------------------------------------------------------------------------------------------------------------------------------------TCACCGATGCCAGAGAGACCGGAGTCGATGAGTATGTTCGGCGGTGCGTCAGGTGGCTATAGCGACACAGACCAGGAAGTGTTTTACCCGTATTACTTAGCCCCGCCTACTCTGGGGCACATGGGAAGGGCTGCAGCGCCGTCGGCGGGTCTGGCCAGGATGAGGTTTTCGTCGGGGAGTCTGCAGCTGGACGAGGAGGAAGAG…
[Danio_rerio.10.100788.100919 131 bp 10116-10246 bp]
CL964_1	-----------------------------------------------------------------------------------------------------------------------------------
CL964_10	-----------------------------------------------------------------------------------------------------------------------------------
CL964_7	-----------------------------------------------------------------------------------------------------------------------------------
CL964_8	-----------------------------------------------------------------------------------------------------------------------------------
CL964_9	-----------------------------------------------------------------------------------------------------------------------------------
CL965_2	---------ACGGACGAGAGGATCGACCTGGAGCGGCTCAAACTCCGAGAGCAAATCATGTTCTTCCAGGAAGTGCTGCTGTTTGAGGACGAACTGCACGACCATGGAGTGTCCACCATCAGCGTCAAGAT
CL965_3	-----------------------------------------------------------------------------------------------------------------------------------
CL965_4	-----------------------------------------------------------------------------------------------------------------------------------
CL965_5	-----------------------------------------------------------------------------------------------------------------------------------
CL965_7	-----------------------------------------------------------------------------------------------------------------------------------
[Danio_rerio.10.11300795.11300598 198 bp 10247-10444 bp]
CL964_1	GTGGCACCAAAGCCTTTGACAACACCTGCCCAAGTAGTGCCCACTCCTCAAACCCAGCAGCGCCTGATCATGCCAGCCACCCCCCTCCCACAGATCCAGCCCAACTTTACCAATCTGCCCCCGGGAACGGTCCTGGCCCCGGCTCCCGGAGCTGGAAATGTGGGCTATGCGGTCGTGCCCGCACAATATGTCACTCAG
CL964_10	GTGGCACCAAAGCCTTTGACAACACCTGCTCAAGTAGTGCCCACTCCTCAAACCCAGCAGCGCCTGATCATGCCAGCCACCCCCCTCCCACAGATCCAGCCCAACTTTACCAATCTGCCCCCGGGAACGGTCCTGGCCCCGGCTCCCGGAGCTGGAAATGTGGGCTATGCGGTCGTGCCCGCACAATATGTCACTCAG
CL964_7	GTGGCACCAAAGCCTTTGACAACACCTGCTCAAGTAGTGCCCACTCCTCAAACCCAGCAGCGCCTGATCATGCCAGCCACCCCCCTCCCACAGATCCAGCCCAACTTTACCAATCTGCCCCCGGGAACGGTCCTGGCCCCGGCTCCCGGAGCTGGAAATGTGGGCTATGCGGTCGTGCCCGCACAATATGTCACTCAG
CL964_8	GTGGCACCAAAGCCTTTGACAACACCTGCCCAAGTAGTGCCCACTCCTCAAACCCAGCAGCGCCTGATCATGCCAGCCACCCCCCTCCCACAGATCCAGCCCAACTTTACCAATCTGCCCCCGGGAACGGTCCTGGCCCCGGCTCCCGGAGCTGGAAATGTGGGCTATGCGGTCGTGCCCGCACAATATGTCACTCAG
CL964_9	GTGGCACCAAAGCCTTTGACAACACCTGCTCAAGTAGTGCCCACTCCTCAAACCCAGCAGCGCCTGATCATGCCAGCCACCCCCCTCCCACAGATCCAGCCCAACTTTACCAATCTGCCCCCGGGAACGGTCCTGGCCCCGGCTCCCGGAGCTGGAAATGTGGGCTATGCGGTCGTGCCCGCACAATATGTCACTCAG
CL965_2	GTGGCACCAAAGCCTTTGACAACACCTGCCCAAGTAGTGCCCACTCCTCAAACCCAGCAGCGCCTGATCATGCCAGCCACCCCCCTCCCACAGATCCAGCCCAACTTTACCAATCTGCCCCCGGGAACGGTCCTGGCCCCGGCTCCCGGAGCTGGAAATGTGGGCTATGCGGTCGTGCCCGCACAATATGTCACTCAG
CL965_3	GTGGCACCAAAGCCTTTGACAACACCTGCCCAAGTAGTGCCCACTCCTCAAACCCAGCAGCGCCTGATCATGCCAGCCACCCCCCTCCCACAGATCCAGCCCAACTTTACCAATCTGCCCCCGGGAACGGTCCTGGCCCCGGCTCCCGGAGCTGGAAATGTGGGCTATGCGGTCGTGCCCGCACAATATGTCACTCAG
CL965_4	GTGGCACCAAAGCCTTTGACAACACCTGCTCAAGTAGTGCCCACTCCTCAAACCCAGCAGCGCCTGATCATGCCAGCCACCCCCCTCCCACAGATCCAGCCCAACTTTACCAATCTGCCCCCGGGAACGGTCCTGGCCCCGGCTCCCGGAGCTGGAAATGTGGGCTATGCGGTCGTGCCCGCACAATATGTCACTCAG
CL965_5	GTGGCACCAAAGCCTTTGACAACACCTGCTCAAGTAGTGCCCACTCCTCAAACCCAGCAGCGCCTGATCATGCCAGCCACCCCCCTCCCACAGATCCAGCCCAACTTTACCAATCTGCCCCCGGGAACGGTCCTGGCCCCGGCTCCCGGAGCTGGAAATGTGGGCTATGCGGTCGTGCCCGCACAATATGTCACTCAG
CL965_7	GTGGCACCAAAGCCTTTGACAACACCTGCCCAAGTAGTGCCCACTCCTCAAACCCAGCAGCGCCTGATCATGCCAGCCACCCCCCTCCCACAGATCCAGCCCAACTTTACCAATCTGCCCCCGGGAACGGTCCTGGCCCCGGCTCCCGGAGCTGGAAATGTGGGCTATGCGGTCGTGCCCGCACAATATGTCACTCAG
[Danio_rerio.10.11325041.11325192 152 bp 10445-10596 bp]
CL964_1	TGGTCAATGAAAATGTCAGTCTTGTCATCTCGAGACAACTGCTCACTGACTTCTGCACGCATCTGCCCAACCTGCCTGACGCCACTGCTAAAGCAGTGTATCACTTTACCTTGGAAAAGATTCAGCCGCGGGTCATCTCCTTTGAGGAACA-
CL964_10	TGGTCAATGAAAATGTCAGTCTTGTCATCTCGAGACAACTGCTCACTGACTTCTGCACGCATCTGCCCAACCTGCCTGACGCCACTGCTAAAGCAGTGTATCACTTTACCTTGGAAAAGATTCAGCCGCGGGTCATCTCCTTTGAGGAACA-
CL964_7	TGGTCAATGAAAATGTCAGTCTTGTCATCTCGAGACAACTGCTCACTGACTTCTGCACGCATCTGCCCAACCTGCCTGACGCCACTGCTAAAGCAGTGTATCACTTTACCTTGGAAAAGATTCAGCCGCGGGTCATCTCCTTTGAGGAACA-
CL964_8	TGGTCAATGAAAATGTCAGTCTTGTCATCTCGAGACAACTGCTCACTGACTTCTGCACGCATCTGCCCAACCTGCCTGACGCCACTGCTAAAGCAGTGTATCACTTTACCTTGGAAAAGATTCAGCCGCGGGTCATCTCCTTTGAGGAACA-
CL964_9	TGGTCAATGAAAATGTCAGTCTTGTCATCTCGAGACAACTGCTCACTGACTTCTGCACGCATCTGCCCAACCTGCCTGACGCCACTGCTAAAGCAGTGTATCACTTTACCTTGGAAAAGATTCAGCCGCGGGTCATCTCCTTTGAGGAACA-
CL965_2	TGGTCAATGAAAATGTCAGTCTTGTCATCTCGAGACAACTGCTCACTGACTTCTGCACGCATCTGCCCAACCTGCCTGACGCCACTGCTAAAGCAGTGTATCACTTTACCTTGGAAAAGATTCAGCCGCGGGTCATCTCCTTTGAGGAACA-
CL965_3	TGGTCAATGAAAATGTCAGTCTTGTCATCTCGATACAACTGCTCACTGACTTCTGCACGCATCTGCCCAACCTGCCTGACGCCACTGCTAAAGCAGTGTATCACTTTACCTTGGAAAAGATTCAGCCGCGGGTCATCTCCTTTGAGGAACA-
CL965_4	TGGTCAATGAAAATGTCAGTCTTGTCATCTCGAGACAACTGCTCACTGACTTCTGCACGCATCTGCCCAACCTGCCTGACGCCACTGCTAAAGCAGTGTATCACTTTACCTTGGAAAAGATTCAGCCGCGGGTCATCTCCTTTGAGGAACA-
CL965_5	TGGTCAATGAAAATGTCAGTCTTGTCATCTCGAGACAACTGCTCACTGACTTCTGCACGCATCTGCCCAACCTGCCTGACGCCACTGCTAAAGCAGTGTATCACTTTACCTTGGAAAAGATTCAGCCGCGGGTCATCTCCTTTGAGGAACA-
CL965_7	--------------------------------------------------------------------------------------------------------------------------------------------------------
[Danio_rerio.10.11740007.11740197 191 bp 10597-10787 bp]
CL964_1	ATGTTCACAGAGCTGCAGCAGATGCGACAGCAGCTTCCTGACATGGAGTTTGGGCGGAGGATGGCTGTGGAGAGGGAACTGGAGAAGGTGGACGGTGTTCGCCTGGCAAACATCATCTTTGATGAGACCGGACACTTCGTCCTCTATGGAACCATGCTGGGCATCAAGGTCATCAACGTTGAAACAAACAG
CL964_10	ATGTTCACAGAGCTGCAGCAGATGCGACAGCAGCTTCCTGACATGGAGTTTGGGCGGAGGATGGCTGTGGAGAGGGAACTGGAGAAGGTGGACGGTGTTCGCCTGGCAAACATCATCTTTGATGAGACCGGACACTTCGTCCTCTATGGAACCATGCTGGGCATCAAGGTCATCAACGTTGAAACAAACAG
CL964_7	ATGTTCACAGAGCTGCAGCAGATGCGACAGCAGCTTCCTGACATGGAGTTTGGGCGGAGGATGGCTGTGGAGAGGGAACTGGAGAAGGTGGACGGTGTTCGCCTGGCAAACATCATCTTTGATGAGACCGGACACTTCGTCCTCTATGGAACCATGCTGGGCATCAAGGTCATCAACGTTGAAACAAACAG
CL964_8	ATGTTCACAGAGCTGCAGCAGATGCGACAGCAGCTTCCTGACATGGAGTTTGGGCGGAGGATGGCTGTGGAGAGGGAACTGGAGAAGGTGGACGGTGTTCGCCTGGCAAACATCATCTTTGATGAGACCGGACACTTCGTCCTCTATGGAACCATGCTGGGCATCAAGGTCATCAACGTTGAAACAAACAG
CL964_9	ATGTTCACAGAGCTGCAGCAGATGCGACAGCAGCTTCCTGACATGGAGTTTGGGCGGAGGATGGCTGTGGAGAGGGAACTGGAGAAGGTGGACGGTGTTCGCCTGGCAAACATCATCTTTGATGAGACCGGACACTTCGTCCTCTATGGAACCATGCTGGGCATCAAGGTCATCAACGTTGAAACAAACAG
CL965_2	ATGTTCACAGAGCTGCAGCAGATGCGACAGCAGCTTCCTGACATGGAGTTTGGGCGGAGGATGGCTGTGGAGAGGGAACTGGAGAAGGTGGACGGTGTTCGCCTGGCGAACATCATCTTTGATGAGACCGGACACTTCGTCCTCTATGGAACCATGCTGGGCATCAAGGTCATCAACGTTGAAACAAACAG
CL965_3	ATGTTCACAGAGCTGCAGCAGATGCGACAGCAGCTTCCTGACATGGAGTTTGGGCGGAGGATGGCTGTGGAGAGGGAACTGGAGAAGGTGGACGGTGTTCGCCTGGCAAACATCATCTTTGATGAGACCGGACACTTCGTCCTCTATGGAACCATGCTGGGCATCAAGGTCATCAACGTTGAAACAAACAG
CL965_4	ATGTTCACAGAGCTGCAGCAGATGCGACAGCAGCTTCCTGACATGGAGTTTGGGCGGAGGATGGCTGTGGAGAGGGAACTGGAGAAGGTGGACGGTGTTCGCCTGGCGAACATCATCTTTGATGAGACCGGACACTTCGTCCTCTATGGAACCATGCTGGGCATCAAGGTCATCAACGTTGAAACAAACAG
CL965_5	ATGTTCACAGAGCTGCAGCAGATGCGACAGCAGCTTCCTGACATGGAGTTTGGGCGGAGGATGGCTGTGGAGAGGGAACTGGAGAAGGTGGACGGTGTTCGCCTGGCAAACATCATCTTTGATGAGACCGGACACTTCGTCCTCTATGGAACCATGCTGGGCATCAAGGTCATCAACGTTGAAACAAACAG
CL965_7	ATGTTCACAGAGCTGCAGCAGATGCGACAGCAGCTTCCTGACATGGAGTTTGGGCGGAGGATGGCTGTGGAGAGGGAACTGGAGAAGGTGGACGGTGTTCGCCTGGCAAACATCATCTTTGATGAGACCGGACACTTCGTCCTCTATGGAACCATGCTGGGCATCAAGGTCATCAACGTTGAAACAAACAG
[Danio_rerio.10.11775399.11775184 216 bp 10788-11003 bp]
CL964_1	GTTCCGGGCACAGCGGAGAGCGCTCGCTCTTGTGTGCGCGCTTACTTCGCAGACCTGCATGAGACTCTGTGTCGGCAGGAGGAGATGGCCCTGAGTGTGGTGGACGCACATGTCCGAGAGAGGCTCATCTGGCTGCGGCAGCAGCAGGAGGACATGACCATTCTTCTGTCTCAAGTGTCCACTGCCTGCCTGCACTGTGAGAAGACCTTACAGCAG
CL964_10	---------------------------------------------------------------------------------------------------------------------------------------------------GAGGACATGACCATTCTTCTGTCTCAAGTGTCCACTGCCTGCCTGCACTGTGAGAAGACCTTACAGCAG
CL964_7	------------------------------------------------------------------------------------------------------------------------------------------------------------------------------------------------------------------------
CL964_8	GTTCCGGGCACAGCGGAGAGCGCTCGCTCTTGTGTGCGCGCTTACTTCGCAGACCTGCATGAGACTCTGTGTCGGCAGGAGGAGATGGCCCTGAGTGTGGTGGACGCACATGTCCGAGAGAGGCTCATCTGGCTGCAGCAGCAGCAGGAGGACATGACCATTCT----------------------------------------------------
CL964_9	GTTCCGGGCACAGCGGAGAGCGCTCGCTCTTGTGTGCGCGCTTACTTCGCAGACCTGCATGAGACTCTGTGTCGGCAGGAGGAGATGGCCCTGAGTGTGGTGGACGCACATGTCCGAGAGAGGCTCATCTGGCTGCGGCAGCAGCAGGAGGACATGACCATTCTTCTGTCTCAAGTGTCCACTGCCTGCCTGCACTGTGAGAAGACCTTACAGCAG
CL965_2	GTTCCGGGCACAGCGGAGAGCGCTCGCTCTTGTGTGCGCGCTTACTTCGCAGACCTGCATGAGACTCTGTGTCGGCAGGAGGAGATGGCCCTGAGTGTGGTGGACGCACATGTCCGAGAGAGGCTCATCTGGCTGCGGCAGCAGCAGGAGGACATGACCATTCTTCTGTCTCAAGTGTCCACTGCCTGCCTGCACTGTGAGAAGACCTTACAGCAG
CL965_3	GTTCCGGGCACAGCGGAGAGCGCTCGCTCTTGTGTGCGCGCTTACTTCGCAGACCTGCATGAGACTCTGTGTCGGCAGGAGGAGATGGC-------------------------------------------------------------------------------------------------------------------------------
CL965_4	GTTCCGGGCACAGCGGAGAGCGCTCGCTCTTGTGTGCGCGCTTACTTCGCAGACCTGCATGAGACTCTGTGTCGGCAGGAGGAGATGGC-------------------------------------------------------------------------------------------------------------------------------
CL965_5	------------------------------------------------------------------------------------------------------------------------------------------------------------------------------------------------------------------------
CL965_7	------------------------------------------------------------------------------------------------------------------------------------------------------------------------------------------------------------------------
[Danio_rerio.10.11775672.11775490 186 bp 11004-11189 bp]
CL964_1	CAGCACGCTCTCCTTGAATCTGAGGCCAATCAGATCCGGGCATCCATTCTGGACATGGCACATTGCATTCGCACCTTCACAGACGAAGTGTCGGATTATTCAAGGAAACTAGTGGGCATCGTGCAGCAGATAGAAGGGGGAGAACAGAT-------------------------------------
CL964_10	------------------------------------------------------------------------------------------------------------------------------------------------------------------------------------------
CL964_7	------------------------------------------------------------------------------------------------------------------------------------------------------------------------------------------
CL964_8	CAGCACGCTCTCCTTGAATCTGAGGCCAATCAGATCCGGGCATCCATTCTGGACATGGCACATTGCATTCGCACCTTCACAGACGAAGTGTCGGATTATTCAAGGAAACTAGTGGGCATCGTGCAGCAGATAGAAGGGGGAGAACAGATTGTAGAAGATGGCATAGGAATAGCCCACACTGAGCA-
CL964_9	CAGCACGCTCTCCTTGAATCTGAGGCCAATCAGATCCGGGCATCCATTCTGGACATGGCACATTGCATTCGCACCTTCACAGACGAAGTGTCGGATTATTCAAGGAAACTAGTGGGCATCGTGCAGCAGATAGAAGGGGGAGAACAGATTGTAGAAGATGGCATAGGAATAGCCCACACTGAGCA-
CL965_2	CAGCACGCTCTCCTTGAATCTGAGGCCAATCAGATCCGGGCATCCATTCTGGACATGGCACATTGCATTCGCACCTTCACAGACGAAGTGTCGGATTATTCAAGGAAACTAGTGGGCATCGTGCAGCAGATAGAAGGGGGAGAACAGATTGTAGAAGATGGCATAGGAATAGCCCACACTGAGCA-
CL965_3	------------------------------------------------------------------------------------------------------------------------------------------------------------------------------------------
CL965_4	CAGCACGCTCTCCTTGAATCTGAGGCCAATCAGATCCGGGCATCCATTCTGGACATGGCACATTGCATTCGCACCTTCACAGACGAAGTGTCGGATTATTCAAGGAAACTAGTGGGCATCGTGCAGCAGATAGAAGGGGGAGAACAGATTGTAGAAGATGGCATAGGAATAGCCCACACTGAGCA-
CL965_5	------------------------------------------------------------------------------------------------------------------------------------------------------------------------------------------
CL965_7	CAGCACGCTCTCCTTGAATCTGAGGCCAATCAGATCCGGGCATCCATTCTGGACATGGCACATTGCATTCGCACCTTCACAGACGAAGTGTCGGATTATTCAAGGAAACTAGTGGGCATCGTGCAGCAGATAGAAGGGGGAGAACAGATTGTAGAAGATGGCATAGGAATAGCCCACACTGAGCA-
[Danio_rerio.10.11801107.11800829 279 bp 11190-11468 bp]
CL964_1	---------------------------------------------------------------------------------------------------------------------------------------------------------------------------------------------------------------------------------------------------------------------------------------
CL964_10	TGCATCATTCGTTGTGATGAAGATGAAAGCCACACAGCCTCTGTGTACTGCACTGTTTGTGCCACACATCTGTGTGCAGAGTGCTCACAGATCACTCACTCCACTCGGACACTGGCGAAGCACCGGCGTGTGCCGCTGGCGGACAAACCTCATGAGAAGAAGCTGTGCCCACAACACCAGGTCCATGCCATAGAGTTTGTGTGCCTGGAGGAAGGATGCCAGTCCGGGCCACTCATGTGCTGTGTATGTAAGGAGTATGGCAAACACCAAGGGCACAAG
CL964_7	TGCATCATTCGTTGTGATGAAGATGAAAGCCACACAGCCTCTGTGTACTGCACTGTTTGTGCCACACATCTGTGTGCAGAGTGCT--------------------------------------------------------------------------------------------------------------------------------------------------------------------------------------------------
CL964_8	TGCATCATTCGTTGTGATGAAGATGAAAGCCACACAGCCTCTGTGTACTGCACTGTTTGTGCCACACATCTGTGTGCAGAGTGCTCACAGATCACTCACTCCACTCGGACACTGGCGAAGCACCGGCGTGTGCCGCTGGCGGACAAACCTCATGAGAAGATGCTGTGCCCACGACACCAGGTCCATGCCATAGAGTTTGTGTGCCTGGAGGAAGGATGCCAGTCCGGGCCACTCATGTGCTGTGTATGTAAGGAGTATGGCAAACACCAAGGGCACAAG
CL964_9	---------------------------------------------------------------------------------------------------------------------------------------------GACAAACCTCATGAGAAGATGCTGTGCCCACAACACCAGGTCCATGCCATAGAGTTTGTGTGCCTGGAGGAAGGATGCAAGTCCGGGCCACTCATGTGCTGTGTATGTAAGGAGTATGGCAAACACCAAGGGCACAAG
CL965_2	--------------------------------------------------------------------------------------------------------------------------------------------------------------------------------------------------------------------------------CGGGCCACTCATGTGCTGTGTATGTAAGGAGTATGGCAAACACCAAGGGCACAAG
CL965_3	---------------------------------------------------------------------------------------------------------------------------------------------------------------------------------------------------------------------------------------------------------------------------------------
CL965_4	---------------------------------------------------------------------------------------------------------------------------------------------------------------------------------------------------------------------------------------------------------------------------------------
CL965_5	---------------------------------------------------------------------------------------------------------------------------------------------------------------------------------------------------------------------------------------------------------------------------------------
CL965_7	TGCATCATTCGTTGTGATGAAGATGAAAGCCACACAGCCTCTGTGTACTGCACTGTTTGTGCCACACATCTGTGTGCAGAGTGCTCACAGATCACTCACTCCACTCGGACACTGGCGAAGCACCGGCGTGTGCCGCTGGCGGACAAACCTCATGAGAAGATGCTGTGCCCACAACACCAGGTCCATGCCATAGAGTTTGTGTGCCTGGAGGAAGGATGCCAGTCCGGGCCACTCATGTGCTGTGTATGTAAGGAGTATGGCAAACACCAAGGGCACAAG
[Danio_rerio.10.13108255.13108128 128 bp 11469-11596 bp]
CL964_1	--CCACAAATCAAGCGGCATCCCACCAATGTCACTTTGCTGATTGACTCGAAAGCAGTGTTGCCGTGTGTTACGTTCGGAAACCCCAAACCCGATGTCACGTGGCTGAAAGACGACGAGCTTATCAAG
CL964_10	--CCACAAATCAAGCGGCATCCCACCAATGTCACTTTGCTGATTGACTCGAAAGCAGTGTTGCCGTGTGTTACGTTCGGAAACCCCAAACCCGATGTCACGTGGCTCAAAGACGACGAGCTTATCAAG
CL964_7	--CCACAAATCAAGCGGCATCCCACCAATGTCACTTTGCTAATCGACTCGAAAGCAGTGTTGCCGTGTGTTACATTCGGAAACCCCAAACCTGATGTCACGTGGCTGAAAGACGACGAGCTTATCAAG
CL964_8	--CCACAAATCAAGCGTCATCCCACCAATGTCACTTTGCTGATTGATTCGAAAGCAGTGTTGCCGTGTGTTACGTTCGGAAACCCCAAACCCGATGTCACGTGGCTGAAAGACGATGAGCTTATCAAG
CL964_9	--CCACAAATCAAGCGGCATCCCACCAATGTCACCTTGCTGATTGACTCGAAAGCAGTGTTGCCTTGTGTTACGTTCGGAAACCCCAAACCCGATGTCACGTGGCTAAAAGACGACGAGCTCATCAAG
CL965_2	--CCACAAATCAAGCGTCATCCCACCAATGTCACTTTGCTGATTGATTCGAAAGCAGTGTTGCCGTGTGTTACGTTCGGAAACCCCAAACCCGATGTCACGTGGCTGAAAGACGACGAGCTTATCAAG
CL965_3	----AGAGAAAGAAGGTACTTTTTTCATTGA-AAT---CTGGCAATCTGAAGAGAATCAGT-GCCTGTTTGAACTTTCAACCATCAAAAAAAAATACCTCAAAATTCGA-------------------
CL965_4	--------------------------------------------------------------------------------------------------------------------------------
CL965_5	--CCACAAATCAAGCGTCATCCCACCAATGTCACTTTGCTGATTGATTCGAAAGCAGTGTTGCCGTGTGTTACGTTCGGAAACCCCAAACCCGATGTCACGTGGCTGAAAGACGACGAGCTTATCAAG
CL965_7	--CCACAAATCAAGCGGCATCCCACCAATGTCACCTTGCTGATTGACTCGAAAGCAGTGTTGCCTTGTGTTACGTTCGGAAACCCCAAACCCGATGTCACGTGGCTAAAAGACGACGAGCTTATCAAG
[Danio_rerio.10.1635981.1635790 192 bp 11597-11788 bp]
CL964_1	------------------------------------------------------------------------------------------------------------------------------------------------------------------------------------------------
CL964_10	------------------------------------------------------------------------------------------------------------------------------------------------------------------------------------------------
CL964_7	------------------------------------------------------------------------------------------------------------------------------------------------------------------------------------------------
CL964_8	------------------------------------------------------------------------------------------------------------------------------------------------------------------------------------------------
CL964_9	GATATACAGGAGCAAATGAAGGGAGTATGTTTTAAAGACGTGGTGATCCGGGGGAAAGAGCTGTCTGGAGCCCTCATCACAGCTCTCATTAATGTTTACATCAAAGATAACGCCTCAGTGGATGCCATTAGTACTCATCTTCGGGACTTCTGCCCTTTGCTGTACAGCAGTGACGACAACATATGCTCCAAG
CL965_2	------------------------------------------------------------------------------------------------------------------------------------------------------------------------------------------------
CL965_3	------CAGGAGCAAATGAAGGGAGTATGTTTTAAAGATGTGGTGATCCGGGGGAAAGAGCTGTCTGGAGCCCTCATCACAGCTCTCATTAATGTTTACATCAAAGATAATGCCTCAGTGGATGCCATTAGTACTCATCTTCGGGACCTCTGCCCTTTACTGTACAGCAGTGACGACAACATATGCTCCAAG
CL965_4	------------------------------------------------------------------------------------------------------------------------------------------------------------------------------------------------
CL965_5	------------------------------------------------------------------------------------------------------------------------------------------------------------------------------------------------
CL965_7	------------------------------------------------------------------------------------------------------------------------------------------------------------------------------------------------
[Danio_rerio.10.16937043.16937177 135 bp 11789-11923 bp]
CL964_1	TGTTTGACAAGCATTTCATCAACCGTAACTTTGACCGGACGGGGCAGATGTCTGTGGTGATCACTCCTGGTGTGGGGGTGTTTGAGGTGGACCGGCTCCTCATGATCCTCACCAAACAGAGGATGATTGACAA--
CL964_10	TGTTTGACAAGCATTTCATCAACCGTAACTTTGACCGGACGGGGCAGATGTCTGTGGTGATCACTCCTGGTGTGGGGGTGTTTGAGGTGGACCGGCTCCTCATGATCCTCACCAAACAGAGGATGATTGACAA--
CL964_7	TGTTTGACAAGCATTTCATCAACCGTAACTTTGACCGGACGGGGCAGATGTCTGTGGTGATCACTCCTGGTGTGGGGGTGTTTGAGGTGGACCGGCTCCTCATGATCCTCACCAAACAGAGGATGATTGACAA--
CL964_8	TGTTTGACAAGCATTTCATCAACCGTAACTTTGACCGGACGGGGCAGATGTCTGTGGTGATCACTCCTGGTGTGGGGGTGTTTGAGGTGGACCGGCTCCTCATGATCCTCACCAAACAGAGGATGATTGACAA--
CL964_9	TGTTTGACAAGCATTTCATCAACCGTAACTTTGACCGGACGGGGCAGATGTCTGTGGTGATCACTCCTGGTGTGGGGGTGTTTGAGGTGGACCGGCTCCTCATGATCCTCACCAAACAGAGGATGATTGACAA--
CL965_2	TGTTTGACAAGCATTTCATCAACCGTAACTTTGACCGGACGGGGCAGATGTCTGTGGTGATCACTCCTGGTGTGGGGGTGTTTGAGGTGGACCGGCTCCTCATGATCCTCACCAAACAGAGGATGATTGACAA--
CL965_3	TGTTTGACAAGCATTTCATCAACCGTAACTTTGACCGGACGGGGCAGATGTCTGTGGTGATCACTCCTGGTGTGGGGGTGTTTGAGGTGGACCGGCTCCTTATGATCCTCACCAAACAGAGGATGATTGACAA--
CL965_4	TGTTTGACAAGCATTTCATCAACCGTAACTTTGACCGGACGGGGCAGATGTCTGTGGTGATCACTCCTGGTGTGGGGGTGTTTGAGGTGGACCGGCTCCTCATGATCCTCACCAAACAGAGGATGATTGACAA--
CL965_5	---------------------------------------------------------------------------------------------------------------------------------------
CL965_7	TGTTTGACAAGCATTTCATCAACCGTAACTTTGACCGGACGGGGCAGATGTCTGTGGTGATCACTCCTGGTGTGGGGGTGTTTGAGGTGGACCGGCTCCTTATGATCCTCACCAAACAGAGGATGATTGACAA--
[Danio_rerio.10.16958509.16958629 119 bp 11924-12042 bp]
CL964_1	CTGGTCTCGATGCGTCGTATTGAGGACGAGGAGACCGTCTTCTGGCTGAGCATGGGCCGCACGTTTCACAAAGTCTGCCTCAAGGACAAGATCATCACCGTGACGCGCTACCTGCCCAA
CL964_10	CTGGTCTCGATGCGTCGTATTGAGGACGAGGAGACCGTCTTCTGGCTGAGCATGGGCCGCACGTTTCACAAAGTCTGCCTCAAGGACAAGATCATCACCGTGACGCGCTACCTGCCCAA
CL964_7	CTGGTCTCGATGCGTCGTATTGAGGACGAGGAGACCGTCTTCTGGCTGAGCATGGGCCGCACGTTTCACAAAGTCTGCCTCAAGGACAAGATCATCACCGTGACGCGCTACCTGCCCAA
CL964_8	CTGGTCTCGATGCGTCGTATTGAGGACGAGGAGACCGTCTTCTGGCTGAGCATGGGCCGCACGTTTCACAAAGTCTGCCTCAAGGACAAGATCATCACCGTGACGCGCTACCTGCCCAA
CL964_9	CTGGTCTCGATGCGTCGTATTGAGGACGAGGAGACCGTCTTCTGGCTGAGCATGGGCCGCACGTTTCACAAAGTCTGCCTCAAGGACAAGATCATCACCGTGACGCGCTACCTGCCCAA
CL965_2	CTGGTCTCGATGCGTCGTATTGAGGACGAGGAGACCGTCTTCTGGCTGAGCATGGGCCGCACGTTTCACAAAGTCTGCCTCAAGGACAAGATCATCACCGTGACGCGCTACCTGCCCAA
CL965_3	CTGGTCTCGATGCGTCGTATTGAGGACGAGGAGACCGTCTTCTGGCTGAGCATGGGCCGCACGTTTCACAAAGTCTGCCTCAAGGACAAGATCATCACCGTGACGCGCTACCTGCCCAA
CL965_4	CTGGTCTCGATGCGTCGTATTGAGGACGAGGAGACCGTCTTCTGGCTGAGCATGGGCCGCACGTTTCACAAAGTCTGCCTCAAGGACAAGATCATCACCGTGACGCGCTACCTGCCCAA
CL965_5	CTGGTCTCGATGCGTCGTATTGAGGACGAGGAGACCGTCTTCTGGCTGAGCATGGGCCGCACGTTTCACAAAGTCTGCCTCAAGGACAAGATCATCACCGTGACGCGCTACCTGCCCAA
CL965_7	CTGGTCTCGATGCGTCGTATTGAGGATGAGGAGACCGTCTTCTGGCTGAGCATGGGCCGCACGTTTCACAAAGTCTGCCTCAAGGACAAGATCATCACCGTGACGCGCTACCTGCCCAA
[Danio_rerio.10.16979013.16979308 297 bp 12043-12339 bp]
CL964_1	ACCGTGTTCCTGCAGCTGCCCTACTCCAAGCGCAAGTACTCCAGCGCCCCCCAGCGTCGCCGCCGGAACTCCACCACGTCCAGCAGCCAGGGCCCGTTCGGAGGCGAGGAGCGAGTGGGCTTCTACTGGGCCTACAACACCATGCTGACCAAAGCCTGGAGAGCGGGCGTGCTGGTGGACGAGAGGCTGGCCGACCGCCTTCTGCGAGACTTCACCGATTTCTGCGCCAATAAAGACAACAGGCTCAGGAACTTCTGGGACAGCTGTGTGGACAAGATGAACGCAAGTGCACC----
CL964_10	ACCGTGTTCCTGCAGCTGCCCTACTCCAAGCGCAAGTACTCCAGCGCCCCCCAGCGTCGCCGCCGGAACTCCACCACATCCAGCAGCCAGGGCCCGTTCGGAGGCGAGGAGCGAGTGGGCTTCTACTGGGCCTACAACACCATGCTGACCAAAGCCTGGAGAGCGGGCGTGCTGGTGGACGAGAGGCTGGCCGACCGCCTTCTGCGAGACTTCACCGATTTCTGTGCCAATAAAGACAACAGGCTCAGGAACTTCTGGGACAGCTGTGTGGACAAGATGAACGCAAGTGCACC----
CL964_7	ACCGTGTTCCTGCAGCTGCCCTACTCCAAGCGCAAGTACTCCAGCGCCCCCCAGCGTCGCCGCCGGAACTCCACCACGTCCAGCAGCCAGGGCCCGTTCGGAGGCGAGGAGCGAGTGGGCTTCTACTGGGCCTACAACACCATGCTGACCAAAGCCTGGAGAGCGGGCGTGCTGGTGGACGAGAGGCTGGCCGACCGCCTTCTGCGAGACTTCACCGATTTCTGCGCCAATAAAGACAACAGGCTCAGGAACTTCTGGGACAGCTGTGTGGACAAGATGAACGCAAGTGCACC----
CL964_8	--CGTGTTCCTGCAGCTGCCCTACTCCAAGCGCAAGTACTCCAGCGCCCCCCAGCGTCGCCGCCGGAACTCCACCACGTCCAGCAGCCAGGGCCCATTCGGAGGCGAGGAGCGAGTGGGCTTCTACTGGGCCTACAACACCATGCTGACCAAAGCCTGGAGAGCGGGCGTGCTGGTGGACGAGAGGCTGGCCGACCGCCTTCTGCGAGACTTCACTGATTTCTGCGCCAATAAAGACAACAGGCTCAGGAACTTCTGGGACAGCTGTGTGGACAGGATGAACGCAAGTGCACC----
CL964_9	ACCGTGTTCCTGCAGCTGCCCTACTCCAAGCGCAAGTACTCCAGCGCCCCCCAGCGTCGCCGCCGGAACTCCACCACGTCCAGCAGCCAGGGCCCGTTCGGAGGCGAGGAGCGAGTGGGCTTCTACTGGGCCTACAACACCATGCTGACCAAAGCCTGGAGAGCGGGCGTGCTGGTGGACGAGAGGCTGGCCGACCGCCTTCTGCGAGACTTCACCGATTTCTGCGCCAATAAAGACAACAGGCTCAGGAACTTCTGGGACAGCTGTGTGGACAAGATGAACGCAAGTGCACC----
CL965_2	ACCGTGTTCCTGCAGCTGCCCTACTCCAAGCGCAAGTACTCCAGCGCCCCCCAGCGTCGCCGCCGGAACTCCACCACGTCCAGCAGCCAGGGCCCGTTCGGAGGCGAGGAGCGAGTGGGCTTCTACTGGGCCTACAACACCATGCTGACCAAAGCCTGGAGAGCGGGCGTGCTGGTGGACGAGAGGCTGGCCGACCGCCTTCTGCGAGACTTCACCGATTTCTGCGCCAATAAAGACAACAGGCTCAGGAACTTCTGGGACAGCTGTGTGGACAAGATGAACGCAAGTGCACC----
CL965_3	ACCGTGTTCCTGCAGCTGCCCTACTCCAAGCGCAAGTACTCCAGCGCCCCCCAGCGTCGCCGCCGGAACTCCACCACGTCCAGCAGCCAGGGCCCGTTCGGAGGCGAGGAGCGAGTGGGCTTCTACTGGGCCTACAACACCATGCTGACCAAAGCCTGGAGAGCGGGCGTGCTGGTGGACGAGAGGCTGGCCGACCGCCTTCTGCGAGACTTCACCGATTTCTGCGCCAATAAAGACAACAGGCTCAGGAACTTCTGGGACAGCTGTGTGGACAAGATGAATGCAAGTGCACC----
CL965_4	ACCGTGTTCCTGCAGCTGCCCTACTCCAAGCGCAAGTACTCCAGCGCCCCCCAGCGTCGCCGCCGGAACTCCACCACGTCCAGCAGCCAGGGCCCGTTCGGAGGCGAGGAGCGAGTGGGCTTCTACTGGGCCTACAACACCATGCTGACCAAAGCCTGGAGAGCGGGCGTGCTGGTGGACGAGAGGCTGGCCGACCGCCTTCTGCGAGACTTCACCGATTTCTGCGCCAATAAAGACAACAG-------------------------------------------------------
CL965_5	ACCGTGTTCCTGCAGCTGCCCTACTCCAAGCGCAAGTACTCCAGCGCCCCCCAGCGTCGCCGCCGGAACTCCACCACGTCCAGCAGCCAGGGCCCGTTCGGGGGCGAGGAACGAGTGGGCTTCTACTGGGCCTACAACACCATGCTGACCAAAGCCTGGAGAGCGGGCGTGCTGGTGGACGAGAGGCTGGCCGACCGCCTTCTGCGAGACTTCACCGATTTCTGCGCCAATAAAGACAACAGGCTCAGGAACTTCTGGGACAGCTGTGTGGACAAGATGAACGCAAGTGCACC----
CL965_7	ACCGTGTTCCTGCAGCTGCCCTACTCCAAGCGCAAGTACTCCAGCGCCCCCCAGCGTCGCCGCCGGAACTCCACCACATCCAGCAGCCAGGGCCCGTTCGGAGGCGAGGAGCGAGTGGGCTTCTACTGGGCCTACAACACCATGCTGACCAAAGCCTGGAGAGCGGGCGTGCTGGTGGACGAGAGGCTGGCCGACCGCCTTCTGCGAGACTTCACCGATTTCTGCGCCAATAAAGACAACAGGCTCAGGAACTTCTGGGACAGCTGTGTGGACAAGATGAACGCAAGTGCACC----
[Danio_rerio.10.17047692.17048148 466 bp 12340-12805 bp]
CL964_1	-ATGGATGACGTCATAGTGAACCAGTACGTGCTGCGCTCCTCCTCCACCTCGTCCTCTACTTCGTCCTCCTCCTCATCGTCCTCGGGGCCAGTCATGCCGTGTGAGCCCCTGGACTGCCCCACCTGTGGGCACACGTACAATTTTGCAGGGAAGCGTCCTCGGATCCTGTCCTGTCTGCACTCGGTGTGTGAGGAGTGCCTGCAGATCCTGTACGAATCCTGTCCCAAGTACAAGTTCATCTCATGCCCCACGTGTCGCCGGGAGACGGTGCTGTTCACTGACTATGGCCTGGCTGCTCTGGCCATTAACACCAGCATCCTGAGCCGGCTGCCCACTGATGCTAACGGGCCAGTGCAGTGGGGGGGTGAGGCGGACCGCAGCTGTTATCAGACTGTGCG…
CL964_10	-ATGGATGACGTCATAGTGAACCAGTACGTGCTGCGCTCCTCCTCCACCTCGTCCTCTACTTCGTCCTCCTCCTCATCGTCCTCGGGGCCAGTCATGCCGTGTGAGCCCCTGGACTGCCCCACCTGTGGGCACACGTACAATTTTGCAGGGAAGCGTCCTCGGATCCTGTCCTGTCTGCACTCGGTGTGTGAGGAGTGCCTGCAGATCCTGTACGAATCCTGTCCCAAGTACAAGTTCATCTCATGCCCCACGTGTCGCCGGGAGACGGTGCTGTTCACTGACTATGGCCTGGCTGCTCTGGCCATTAACACCAGCATCCTGAGCCGGCTGCCCACTGATGCTAACGGGCCAGTGCAGTGGGGGGGTGAGGCGGACCGCAGCTGTTATCAGACTGTGCG…
CL964_7	-ATGGATGACGTCATAGTGAACCAGTACGTGCTGCGCTCCTCCTCCACCTCGTCCTCTACTTCGTCCTCCTCCTCATCGTCCTCGGGGCCAGTCATGCCGTGTGAGCCCCTGGACTGCCCCACCTGTGGGCACACGTACAATTTTGCAGGGAAGCGTCCTCGGATCCTGTCCTGTCTGCACTCGGTGTGTGAGGAGTGCCTGCAGATCCTGTACGAATCCTGTCCCAAGTACAAGTTCATCTCATGCCCCACGTGTCGCCGGGAGACGGTGCTGTTCACTGACTATGGCCTGGCTGCTCTGGCCATTAACACCAGCATCCTGAGCCGGCTGCCCACTGATGCTAACGGGCCAGTGCAGTGGGGGGGTGAGGCGGACCGCAGCTGTTATCAGACTGTGCG…
CL964_8	-ATGGATGACGTCATAGTGAACCAGTACGTGCTGCGCTCCTCCTCCACCTCGTCCTCTACTTCGTCCTCCTCCTCATCGTCCTCGGGGCCAGTCATGCCGTGTGAGCCCCTGGACTGCCCCACCTGTGGGCACACGTACAATTTTGCTGGGAAGCGTCCTCGGATCCTGTCCTGTCTGCACTCGGTGTGTGAGGAGTGCCTGCAGATCCTGTACGAATCCTGTCCCAAGTACAAGTTCATCTCATGCCCCACGTGTCGCCGGGAGACGGTGCTGTTCACTGACTATGGCCTGGCTGCTCTGGCCATTAACACCAGCATCCTGAGCCGGCTGCCCACTGATGCTAACGGGCCAGTGCAGTGGGGGGGTGAGGCGGACCGCAGCTGTTATCAGACTGTGCG…
CL964_9	-ATGGATGACGTCATAGTGAACCAGTACGTGCTGCGCTCCTCCTCCACCTCGTCCTCTACTTCGTCCTCCTCCTCATCGTCCTCGGGGCCAGTCATGCCGTGTGAGCCCCTGGACTGCCCCACCTGTGGGCACACGTACAATTTTGCAGGGAAGCGTCCTCGGATCCTGTCCTGTCTGCACTCGGTGTGTGAGGAGTGCCTGCAGATCCTGTACGAATCCTGTCCCAAGTACAAGTTCATCTCATGCCCCACGTGTCGCCGGGAGACGGTGCTGTTCACTGACTATGGCCTGGCTGCTCTGGCCATTAACACCAGCATCCTGAGCCGGCTGCCCACTGATGCTAACGGGCCAGTGCAGTGGGGGGGTGAGGCGGACCGCAGCTGTTATCAGACTGTGCG…
CL965_2	-ATGGATGACGTCATAGTGAACCAGTACGTGCTGCGCTCCTCCTCCACCTCGTCCTCTACTTCGTCCTCCTCCTCATCGTCCTCGGGGCCAGTCATGCCGTGTGAACCCCTGGACTGCCCCACCTGTGGGCACACGTACAATTTTGCAGGGAAGCGTCCTCGGATCCTGTCCTGTCTGCACTCGGTGTGTGAGGAGTGCCTGCAGATCCTGTACGAATCCTGTCCCAAGTACAAGTTCATCTCATGCCCCACGTGTCGCCGGGAGACGGTGCTGTTCACTGACTATGGCCTGGCTGCTCTGGCCATTAACACCAGCATCCTGAGCCGGCTGCCCACTGATGCTAACGGGCCAGTGCAGTGGGGGGGTGAGGCGGACCGCAGCTGTTATCAGACTGTGCG…
CL965_3	-ATGGATGACGTCATAGTGAACCAGTACGTGCTGCGCTCCTCCTCCACCTCGTCCTCTACTTCGTCCTCCTCCTCATCGTCCTCGGGGCCAGTCATGCCGTGTGAGCCCCTGGACTGCCCCACCTGTGGGCACACGTACAATTTTGCAGGGAAGCGTCCTCGGATCCTGTCCTGTCTGCACTCGGTGTGTGAGGAGTGCCTGCAGATCCTGTACGAATCCTGTCCCAAGTACAAGTTCATCTCATGCCCCACGTGTCGCCGGGAGACGGTGCTGTTCACTGACTATGGCCTGGCTGCTCTGGCCATTAACACCAGCATCCTGAGCCGGCTGCCCACTGATGCTAACGGGCCAGTGCAGTGGGGGGGTGAGGCGGACCGCAGCTGTTATCAGACTGTGCG…
CL965_4	-ATGGATGACGTCATAGTGAACCAGTACGTGCTGCGCTCCTCCTCCACCTCGTCCTCTACTTCGTCCTCCTCCTCATCGTCCTCGGGGCCAGTCATGCCGTGTGAGCCCCTGGACTGCCCCACCTGTGGGCACACGTACAATTTTGCAGGGAAGCGTCCTCGGATCCTGTCCTGTCTGCACTCGGTGTGTGAGGAGTGCCTGCAGATCCTGTACGAATCCTGTCCCAAGTACAAGTTCATCTCATGCCCCACGTGTCGCCGGGAGACGGTGCTGTTCACTGACTATGGCCTGGCTGCTCTGGCCATTAACACCAGCATCCTGAGCCGGCTGCCCACTGATGCTAACGGGCCAGTGCAGTGGGGGGGTGAGGCGGACCGCAGCTGTTATCAGACTGTGCG…
CL965_5	-ATGGATGACGTCATAGTGAACCAGTACGTGCTGCGCTCCTCCTCCACCTCGTCCTCTACTTCGTCCTCCTCCTCATCGTCCTCGGGGCCAGTCATGCCGTGTGAGCCCCTGGACTGCCCCACCTGTGGGCACACGTACAATTTTGCAGGGAAGCGTCCTCGGATCCTGTCCTGTCTGCACTCGGTGTGTGAGGAGTGCCTGCAGATCCTGTACGAATCCTGTCCCAAGTACAAGTTCATCTCATGCCCCACGTGTCGCCGGGAGACGGTGCTGTTCACTGACTATGGCCTGGCTGCTCTGGCCATTAACACCAGCATCCTGAGCCGGCTGCCCACTGATGCTAACGGGCCAGTGCAGTGGGGGGGTGAGGCGGACCGCAGCTGTTATCAGACTGTGCG…
CL965_7	-ATGGATGACGTCATAGTGAACCAGTACGTGCTGCGCTCCTCCTCCACCTCGTCCTCTACTTCGTCCTCCTCCTCATCGTCCTCGGGGCCAGTCATGCCGTGTGAGCCCCTGGACTGCCCCACCTGTGGGCACACGTACAATTTTGCAGGGAAGCGTCCTCGGATCCTGTCCTGTCTGCACTCGGTGTGTGAGGAGTGCCTGCAGATCCTGTACGAATCCTGTCCCAAGTACAAGTTCATCTCATGCCCCACGTGTCGCCGGGAGACGGTGCTGTTCACTGACTATGGCCTGGCTGCTCTGGCCATTAACACCAGCATCCTGAGCCGGCTACCCACTGATGCTAACGGGCCAGTGCAGTGGGGGGGTGAGGCGGACCGCAGCTGTTATCAGACTGTGCG…
[Danio_rerio.10.206101.205952 150 bp 12806-12955 bp]
CL964_1	------------------------------------------------------------------------------------------------------------------------------------------------------
CL964_10	------------------------------------------------------------------------------------------------------------------------------------------------------
CL964_7	CCCATCCCCCTCCTGAGCAGCATTATCGAGGTGGCGCGCTCGGGGAAGATTCCTGCAGGAAAGACCGAGATCCCCTTTGAGTTCCCGCTCCAGGCCAAAGGCAACAAGGTCCTGTACGAGACCTACCACGGGGTCTTTGTCAACATCCAG
CL964_8	------------------------------------------------------------------------------------------------------------------------------------------------------
CL964_9	CCCATCCCCCTCCTGAGCAGCAGTATCGAGGTGGCGCGCTCGGGGAAGATTCCAGCAGGAAAGACCGAGATCCCCTTTGAGTTCCCGCTCCAGGCCAAAGGCAACAAGGTCCTGTACGAGACCTACCACGGGGTCTTTGTCAACATCCAG
CL965_2	------------------------------------------------------------------------------------------------------------------------------------------------------
CL965_3	------------------------------------------------------------------------------------------------------------------------------------------------------
CL965_4	------------------------------------------------------------------------------------------------------------------------------------------------------
CL965_5	------------------------------------------------------------------------------------------------------------------------------------------------------
CL965_7	------------------------------------------------------------------------------------------------------------------------------------------------------
[Danio_rerio.10.23337334.23337142 192 bp 12956-13147 bp]
CL964_1	------------------------------------------------------------------------------------------------------------------------------------------------------------------------------------------------
CL964_10	------------------------------------------------------------------------------------------------------------------------------------------------------------------------------------------------
CL964_7	AACCCCGAATGCCGGTATTTGGCCAGCAGCTCTAAAGATGGCTCGGTGCGTGTTTGGGACACAGTGCTAGGACGCTGTGAGAAGATATTAACTGGACACACACAGTCGGTCACTTGTGTGAAATGGGGAGGGGATGGACTCTTGTATACATCTTCTCAGGACAGAACGATCAAAGTGTGGAGAGCCAAAGAT
CL964_8	AACCCCGAATGCCGGTATTTGGCCAGCAGCTCTAAAGATGGCTCGGTGCGTGTTTGGGACACAGTGCTAGGACGCTGTGAGAAGATATTAACTGGACACACACAGTCGGTCACTTGTGTGAAATGGGGAGGGGATGGACTCTTGTATACATCTTCTCAGGACAGAACGATCAAAGTGTGGAGAGCCAAAGAT
CL964_9	AACCCCGAATGCCGGTATTTGGCCAGCAGCTCTAAAGATGGCTCGGTGCGTGTTTGGGACACAGTGCTAGGACGCTGTGAGAAGATATTAACTGGACACACACAGTCGGTCACTTGTGTGAAATGGGGAGGGGATGGACTCTTGTATACATCTTCTCAGGACAGAACGATCAAAGTGTGGAGAGCCAAAGAT
CL965_2	------------------------------------------------------------------------------------------------------------------------------------------------------------------------------------------------
CL965_3	AACCCCGAATGCCGGTATTTGGCCAGCAGCTCTAAAGATGGCTCGGTGCGTGTTTGGGACACAGTGCTAGGACGCTGTGAGAAGATATTAACTGGACACACACAGTCGGTCACTTGTGTGAAATGGGGAGGGGATGGACTCTTGTATACATCTTCTCAGGACAGAACGATCAAAGTGTGGAGAGCCAAAGAT
CL965_4	AACCCCGAATGCCGGTATTTGGCCAGCAGCTCTAAAGATGGCTCGGTGCGTGTTTGGGACACGGTGCTAGGACGCTGTGAGAAGATATTAACTGGACACACACAGTCGGTCACTTGTGTGAAATGGGGAGGGGATGGACTCTTGTATACATCTTCTCAGGACAGAACGATCAAAGTGTGGAGAGCCAAAGA-
CL965_5	AACCCCGAATGCCGGTATTTGGCCAGCAGCTCTAAAGATGGCTCGGTGCGTGTTTGGGACACGGTGCTAGGACGCTGTGAGAAGATATTAACTGGACACACACAGTCGGTCACTTGTGTGAAATGGGGAGGGGATGGACTCTTGTATACATCTTCTCAGGACAGAACGATCAAAGTGTGGAGAGCCAAAGAT
CL965_7	AACCCCGAATGCCGGTATTTGGCCAGCAGCTCTAAAGATGGCTCGGTGCGTGTTTGGGACACAGTGCTAGGACGCTGTGAGAAGATATTAACTGGACACACACAGTCGGTCACTTGTGTGAAATGGGGAGGGGATGGACTCTTGTATACATCTTCTCAGGACAGAACGATCAAAGTGTGGAGAGCCAAAGAT
[Danio_rerio.10.24860004.24860144 141 bp 13148-13288 bp]
CL964_1	GTACCGGCTGTCCTGGAGCTGGAGGCTGCCATGCACCAGTTACTAAGGCAACGGGCATCTCGCCTTGTCCAGAGAAGACAGGATGATATTAAAGATGAATCGGCGGAGTTTGCAAGCCTTTCAAGTCAGTCCATCTTGAAG
CL964_10	GTACCGGCTGTCCTGGAGCTGGAGGCTGCCATGCACCAGTTACTAAGGCAACGGGCATCTCGCCTTGTCCAGAGAAGACAGGATGATATTAAAGATGAATCGGCGGAGTTTGCAAGCCTTTCAAGTCAGTCCATCTTGAAG
CL964_7	---------------------------------------------------------------------------------------------------------------------------------------------
CL964_8	GTACCGGCTGTCCTGGAGCTGGAGGCTGCCATGCACCAGTTACTAAGGCAACGGGCATCTCGCCTTGTCCAGAGAAGACAGGATGATATTAAAGATGAATCGGCGGAGTTTGCAAGCCTTTCAAGTCAGTCCATCTTGAAG
CL964_9	GTACCGGCTGTCCTGGAGCTGGAGGCTGCCATGCACCAGTTACTAAGGCAACGGGCATCTCGCCTTGTCCAGAGAAGACAGGATGATATTAAAGATGAATCGGCGGAGTTTGCAAGCCTTTCAAGTCAGTCCATCTTGAAG
CL965_2	GTACCGGCTGTCCTGGAGCTGGAGGCTGCCATGCACCAGTTACTAAGGCAACGGGCATCTCGCCTTGTCCAGAGAAGACAGGATGATATTAAAGATGAATCGGCGGAGTTTGCAAGCCTTTCAAGTCAGTCCATCTTGAAG
CL965_3	GTACCGGCTGTCCTGGAGCTGGAGGCTGCCATGCACCAGTTACTAAGGCAACGGGCATCTCGCCTTGTCCAGAGAAGACAGGATGATATTAAAGATGAATCGGCGGAGTTTGCAAGCCTTTCAAGTCAGTCCATCTTGAAG
CL965_4	GTACCGGCTGTCCTGGAGCTGGAGGCTGCCATGCACCAGTTACTAAGGCAACGGGCATCTCGCCTTGTCCAGAGAAGACAGGATGATATTAAAGATGAATCGGCGGAGTTTGCAAGCCTTTCAAGTCAGTCCATCTTGAAG
CL965_5	GTACCGGCTGTCCTGGAGCTGGAGGCTGCCATGCACCAGTTACTAAGGCAACGGGCATCTCGCCTTGTCCAGAGAAGACAGGATGATATTAAAGATGAATCGGCGGAGTTTGCAAGCCTTTCAAGTCAGTCCATCTTGAAG
CL965_7	GTACCGGCTGTCCTGGAGCTGGAGGCTGCCATGCACCAGTTACTAAGGCAACGGGCATCTCGCCTTGTCCAGAGAAGACAGGATGATATTAAAGATGAATCGGCGGAGTTTGCAAGCCTTTCAAGTCAGTCCATCTTGAAG
[Danio_rerio.10.25114274.25115300 307 bp 13289-13595 bp]
CL964_1	-------------------------------------------------------------------------------------------------------------------------------------------------------------------------------------------------------------------------------------------------------------------------------------------------------------------
CL964_10	-------------------------------------------------------------------------------------------------------------------------------------------------------------------------------------------------------------------------------------------------------------------------------------------------------------------
CL964_7	-------------------------------------------------------------------------------------------------------------------------------------------------------------------------------------------------------------------------------------------------------------------------------------------------------------------
CL964_8	-------------------------------------------------------------------------------------------------------------------------------------------------------------------------------------------------------------------------------------------------------------------------------------------------------------------
CL964_9	-------------------------------------------------------------------------------------------------------------------------------------------------------------------------------------------------------------------------------------------------------------------------------------------------------------------
CL965_2	---------------------------------------------------------------------------------------------------------------ACAAAGTCCGAGCCCGCAGCCACTTCCCTATCAAACCTCTGCGCTCACAAAGCATCGAGCTGCCCTGCGCTTTCCCATTTACAGAAAAAGACTTCATACGAATAGCACTGAAGTCGCCTCACACAACTCAGGATGTGAAAAGCCCTGGGCCGCTGTATTTGTCCAGATTATTTTCTTATAAGCTCGTTGTTGAAAA
CL965_3	-------------------------------------------------------------------------------------------------------------------------------------------------------------------------------------------------------------------------------------------------------------------------------------------------------------------
CL965_4	-------------------------------------------------------------------------------------------------------------------------------------------------------------------------------------------------------------------------------------------------------------------------------------------------------------------
CL965_5	-------------------------------------------------------------------------------------------------------------------------------------------------------------------------------------------------------------------------------------------------------------------------------------------------------------------
CL965_7	-------------------------------------------------------------------------------------------------------------------------------------------------------------------------------------------------------------------------------------------------------------------------------------------------------------------
[Danio_rerio.10.27820654.27819424 1231 bp 13596-14826 bp]
CL964_1	---------------------------------------------------------------------------------------------------------------------------------------------------------------------------------------------------------------------------------------------------------------------------------------------------------------------------------------------------------------------------------------------------------------…
CL964_10	-----------------------------------------------------------------------------------------------------------------------------------------------------------------------------------------------------------------------------------ACA---GTGACAAGGACAGTGTGATCCATGACAGCAGGACGTCTGAGGACAAAGGCTCCAGCCGCAGCTCCTCGTCCCCCTACATCAGACAGAACAGTCTGGACAGGCCCAATGGTCTGC---CCCGGGATCTTCTG---GAAAAGAAAGACA-CGCCTTATGAACTGCAGA…
CL964_7	----------------------------------------------------------------------------------------------------------------------------------------------------------------------------------------------------------------------------------------------------------------------------------------------------------------------------------------------------------------------------------------------GCCTTATGAACTGCAGA…
CL964_8	---------------------------------------------------------------------------------------------------------------------------------------------------------------------------------------------------------------------------------------------------------------------------------------------------------------------------------------------------------------------------------------------------------------…
CL964_9	---------------------------------------------------------------------------------------------------------------------------------------------------------------------------------------------------------------------------------------------------------------------------------------------------------------------------------------------------------------------------------------------------------------…
CL965_2	-----------------------------------------------------------------------------------------------------------------------------------------------------------------------------------------------------------------------------------------------------------------------------------------------------------------------------------------------------------------GGGATCTTCTG---GCAAAGAAAGACA-CGCCTTATGAACTGCAGA…
CL965_3	---------------------------------------------------------------------------------------------------------------------------------------------------------------------------------------------------------------------------------------------------------------------------------------------------------------------------------------------------------------------------------------------------------------…
CL965_4	-------------------------------------------------------------------------------------------------------------------------------------------------------------------------------------------------------------------------------------------------------------------------------------------TCCAGCCGCGGCTCCTCGTCCCCCTACATCAGACAGAACAGTCTGGACAGGCCCAATGGTCTGC---CCCGGGATCTTCTG---GAAAAGAAAGACA-CGCCTTATGAACTGCAGA…
CL965_5	-------------------------------------------------------------------------------------------------------------------------------------------------------------------------------------------------------------------------------------------------------------------------------------------TCCAGCCGCGGCTCCTCGTCCCCCTACATCAGACAGAACAGTCTGGACAGGCCCAATGGTCTGC---CCCGGGATCTTCTG---GAAAAGAAAGACA-CGCCTTATGAACTGCAGA…
CL965_7	-----------------------------------------------------------------------------------------------------------------------------------------------------------------------------------------------------------------------------------------------------------------------------------------------------------------------TCAGACAGAACAGTCTGGACAGGCCCAATGGTCTGC---CCCGGGATCTTCTG---GAAAAGAAAGACA-CGCCTTATGAACTGCAGA…
[Danio_rerio.10.2799285.2799068 225 bp 14827-15051 bp]
CL964_1	--------------------------------------------------------------------------------------------------------------------------------AACTTGAGCTGGACTGCTGGGCTGGA-AAACCCATTCCAGGTGATCTGTACAGGGCCTGTCTCTATGAGAGGGTGCTGTTGGCTCTACACGACAGAG
CL964_10	---------------------------------------------------------------------------------------------------------------------------------------------------------------------------------------------------------------------------------
CL964_7	---------------------------------------------------------------------------------------------------------------------------------------------------------------------------------------------------------------------------------
CL964_8	----CTGTTGGCTCTACACGACAGAGGTAATCTTTTTGGGTACACAAT---GCAATCATTTCAAACAGTAATTCACGTTTGATTTGCAGTCCATTGACAGCACATTATTGTTTCAGCGCCGCAGCTGAAGATCTCTGATGACCGCCTCACTGTGACTGGGGAGAAGGGTTACTCCATGGTGCGAGCTTCTCACGGCGTGCGGAAAGGTGCCTGGTACTT------
CL964_9	---------------------------------------------------------------------------------------------------------------------------------------------------------------------------------------------------------------------------------
CL965_2	---------------------------------------------------------------------------------------------------------------------------------------------------------------------------------------------------------------------------------
CL965_3	---------------------------------------------------------------------------------------------------------------------------------------------------------------------------------------------------------------------------------
CL965_4	---------------------------------------------------------------------------------------------------------------------------------------------------------------------------------------------------------------------------------
CL965_5	---------------------------------------------------------------------------------------------------------------------------------------------------------------------------------------------------------------------------------
CL965_7	---------------------------------------------------------------------------------------------------------------------------------------------------------------------------------------------------------------------------------
[Danio_rerio.10.30654206.30654020 187 bp 15052-15238 bp]
CL964_1	CACCATTGGGAAACTGGAGCCATCTTATGTCATCAGAAAGTTCCTAGATGCTCAGAGAATACATAATCTAACTGCGTATCTACAGGCACTGCACAGACAGTCTCTTGCTAATGCAGATCACACCACACTGCTGCTCAACTGCTACACAAAGCTCAAGGACAGCTCAAAACTAGAGGAATTCATCAAG
CL964_10	CACCATTGGGAAACTGGAGCCATCCTACGTCATCAGAAAGTTCCTAGATGCTCAGAGAATACATAATCTAACTGCATATCTACAGGCACTGCACAGACAGTCTCTTGCTAATGCAGATCACACCACACTGCTGCTCAACTGCTACACAAAGCTCAAGGACAGCTCAAAACTAGAGGAATTCATCAAG
CL964_7	CACCATTGGGAAACTGGAGCCATCCTATGTCATCAGAAAGTTCCTAGATGCTCAGAGAATACATAATCTAACTGCGTATCTACAGGCGCTGCACAGACAGTCTCTTGCTAATGCAGATCACACCACACTGCTGCTCAACTGCTACACAAAGCTCAAGGACAGCTCAAAACTAGAGGAATTCATCAAG
CL964_8	CACCATTGGGAAACTGGAGCCATCCTACGTCATCAGAAAGTTCCTAGATGCTCAGAGAATACATAATCTAACTGCATATCTACAGGCGCTGCACAGACAGTCTCTTGCTAATGCAGATCACACCACACTGCTGCTCAACTGCTACACAAAGCTCAAGGACAGCTCAAAACTAGAGGAATTCATCAAG
CL964_9	CACCATTGGGAAACTGGAGCCATCTTATGTCATCAGAAAGTTCCTAGATGCTCAGAGAATACATAATCTAACTGCGTATCTTCAGGCGCTGCACAGACAGTCTCTTGCTAATGCAGATCACACCACACTGCTGCTCAACTGCTACACAAAGCTCAAGGACAGCTCAAAACTAGAGGAATTCATCAAG
CL965_2	CACCATTGGGAAACTGGAGCCATCCTATGTCATCAGAAAGTTCCTAGATGCTCAGAGAATACATAATCTAACTGCGTATCTACAGGCGCTGCACAGACAGTCTCTTGCTAATGCAGATCACACCACACTGCTGCTCAACTGCTACACAAAGCTCAAGGACAGCTCAAAACTAGAGGAATTCATCAAG
CL965_3	CACCATTGGGAAACTGGAGCCATCCTACGTCATCAGAAAGTTCCTAGATGCTCAGAGAATACATAATCTAACTGCGTATCTACAGGCGCTGCACAGACAGTCTCTTGCTAATGCAGATCACACCACACTGCTGCTCAACTGCTACACAAAGCTCAAGGACAGCTCAAAACTAGAGGAATTCATCAAG
CL965_4	CACCATTGGGAAACTGGAGCCATCCTACGTCATCAGAAAGTTCCTAGATGCTCAGAGAATACATAATCTAACTGCGTATCTACAGGCGCTGCACAGACAGTCTCTTGCTAATGCAGATCACACCACACTGCTGCTCAACTGCTACACAAAGCTCAAGGACAGCTCAAAACTAGAGGAATTCATCAAG
CL965_5	CACCATTGGGAAACTGGAGCCATCCTACGTCATCAGAAAGTTCCTAGATGCTCAGAGAATACATAATCTAACTGCGTATCTACAGGCGCTGCACAGACAGTCTCTTGCTAATGCAGATCACACCACACTGCTGCTCAACTGCTACACAAAGCTCAAGGACAGCTCAAAACTAGAGGAATTCATCAAG
CL965_7	CACCATTGGGAAACTGGAGCCATCCTACGTCATCAGAAAGTTCCTAGATGCTCAGAGAATACATAATCTAACTGCGTATCTACAGGCGCTGCACAGACAGTCTCTTGCTAATGCAGATCACACCACACTGCTGCTCAACTGCTACACAAAGCTCAAGGACAGCTCAAAACTAGAGGAATTCATCAAG
[Danio_rerio.10.30666863.30667049 187 bp 15239-15425 bp]
CL964_1	-------------------------------------------------------------------------------------------------------------------------------------------------------------------------------------------
CL964_10	-------------------------------------------------------------------------------------------------------------------------------------------------------------------------------------------
CL964_7	-------------------------------------------------------------------------------------------------------------------------------------------------------------------------------------------
CL964_8	-------------------------------------------------------------------------------------------------------------------------------------------------------------------------------------------
CL964_9	--------------------------------------------------------------------ATGAGCAGAAGAAGAGTAAAAAAGACGTGAGAGAAAACCACCGAGCCATGGCCAAGCTGCTCAAAGAGGC-------------------------------------------------
CL965_2	-------------------------------------------------------------------------------------------------------------------------------------------------------------------------------------------
CL965_3	-------------------------------------------------------------------------------------------------------------------------------------------------------------------------------------------
CL965_4	-------------------------------------------------------------------------------------------------------------------------------------------------------------------------------------------
CL965_5	-------------------------------------------------------------------------------------------------------------------------------------------------------------------------------------------
CL965_7	-TTTGACCGTGGTCTTGGAGGTTTTGAGATGGATCTGCGTCTGCGTGATCATTTGGCCAAACTGTTCAATGAGCAGAAGAAGAGTAAAAAAGACGTGAGAGAAAA----------------------------------------------------------------------------------
[Danio_rerio.10.30800297.30799991 215 bp 15426-15640 bp]
CL964_1	-----------------------------------------------------------------------------------------------------------------------------------------------------------------------------------------------------------------------
CL964_10	CCCACGCAAAGATCCACGTCGTTCTTCATCGAGGACATTTTATTGCACAAACCCAAACCGTTACGAGAGGTCATTCCTTCACCGTTCTGCAACTCGCTGGCCTCCCGCATGCCCATCTTGGAGTATGGATACCCGCTTATGCCAACGCCGATCCTGGCACCGCATCCGCACCATCCTCTGCACAAGCCCGAGCACCACCAGTACTTCTTCACCTC
CL964_7	CCCACGCAAAGATCCACGTCGTTCTTCATCGAGGACATTTTATTGCACAAACCCAAACCGTTACGAGAGGTCATTCCTTCACCGTTCTGCAACTCGCTGGCCTCCCGCATGCCCATCTTGGAGTATGGATACCCGCTTATGCCTCTGCCTCTTA-------------------------------------------------------------
CL964_8	CCCACGCAAAGATCCACGTCGTTCTTCATCGAGGACATTTTATTGCACAAACCCAAACCGTTACGAGAGGTCATTCCTTCACCGTTCTGCAACTCGCTGGCCTCCCGTATGCCCATCTTGGAGTATGGATACCCGCTTATGCCAACGCCGATCCTGGCACCGCATCCGCACCATCCCCTGCACAAGCCCGAGCACCACCAGTACTTCTTCACCTC
CL964_9	CCCACGCAAAGATCCACGTCGTTCTTCATCGAGGACATTTTATTGCACAAACCCAAACCGTTACGAGAGGTCATTCCTTCACCGTTCTGCAACTCGCTGGCCTCCCGCATGCCCATCTTGGAGTATGGATACCCGCTTATGCCAACGCCGATCCTGGCACC------------------------------------------------------
CL965_2	CCCACGCAAAGATCCACGTCGTTCTTCATCGAGGACATTTTATTGCACAAACCCAAACCGTTACGAGAGGTCATTCCTTCACCGTTCTGCAACTCGCTGGCCTCCCGTATGCCCATCTTGGAGTATGGATACCCGCTTATGCCAACGCCGATCCTGGCACCGCATCCGCACCATCCCCTGCACAAGCCCGAGCACCACCAGTACTTCTTCACCTC
CL965_3	-----------------------------------------------------------------------------------------------------------------------------------------------------------------------------------------------------------------------
CL965_4	-----------------------------------------------------------------------------------------------------------------------------------------------------------------------------------------------------------------------
CL965_5	-----------------------------------------------------------------------------------------------------------------------------------------------------------------------------------------------------------------------
CL965_7	CCCACGCAAAGATCCACGTCGTTCTTCATCGAGGACATTTTATTGCACAAACCCAAACCGTTACGAGAGGTCATTCCTTCACCGTTCTGCAACTCGCTGGCCTCCCGTATGCCCATCTTGGAGTATGGATACCAGCTTATGCCAACGCCGATCCTGGCACCGCATCCGCACCATCCTCTGCACAAGCCCGAGCACCACCAGTACTTCTTCACCTC
[Danio_rerio.10.32015598.32014865 751 bp 15641-16391 bp]
CL964_1	---------------------------------------------------------------------------------------------------------------------------------------------------------------------------------------------------------------------------------------------------------------------------------------------------------------------------------------------------------------------------------------------------------------…
CL964_10	-------------------------------------AGAGTCAGATCCCGAG-----------------------------------------------------------------------------------------------------------------------------------------------------------CAGAACAGAACAGA------------------------GGCAGAGCTCAGACAGTATGTCAGAGGA-----------------------------------GCCC--ATATTCAGACCGTCTGTCATTC-----------------AGCACGCTCAGAGCACTAAACCTCAGCATACCAGCAGCAGT----…
CL964_7	---------------------------------------------------------------------------------------------------------------------------------------------------------------------------------------------------------------------------------------------------------------------------------------------------------------------------------------------------------------------------------------------------------------…
CL964_8	---------------TACTTCGAATACCCTCTCCTGGAGCGCTACATGCGATGCAAACAGCAGTCCTACTTCCTGGTTAGCATGCTGTTCCTGCGCGGCTTCCTCCTCCTGACGTTCATGTCCGCCGCCTGTTTGTACCTTGCATACTTCCACCTCTCCGCCTTCCTGCAAGACGAATTCAGCTGTTTTGTGCGCACCGGAATGCTTCGAGATCAGAGCTGGATTCCCGAGCTCGTGCAATGCAAAATGATCGGACAGTTGGTCTTCCAGGTGATTAG-------------------------------------------------------------------------------------------------------------------------…
CL964_9	---------------------------------------------------------------------------------------------------------------------------------------------------------------------------------------------------------------------------------------------------------------------------------------------------------------------------------------------------------------------------------------------------------------…
CL965_2	---------------------------------------------------------------------------------------------------------------------------------------------------------------------------------------------------------------------------------------------------------------------------------------------------------------------------------------------------------------------------------------------------------------…
CL965_3	---------------------------------------------------------------------------------------------------------------------------------------------------------------------------------------------------------------------------------------------------------------------------------------------------------------------------ATCGTCGTCTTTAGCTTGATTCGCCTGTTCGTTTGGGACACTACTTTTCTGTCCGTTTACCAAGTCCTACCTGCTTTGGATATC…
CL965_4	---------------------------------------------------------------------------------------------------------------------------------------------------------------------------------------------------------------------------------------------------------------------------------------------------------------------------------------------------------------------------------------------------------------…
CL965_5	---------------------------------------------------------------------------------------------------------------------------------------------------------------------------------------------------------------------------------------------------------------------------------------------------------------------------------------------------------------------------------------------------------------…
CL965_7	-------------------------------------------------------------------------------------------------------------------------------------------------------------------------------------------------------------------------------------------------------------------------------------------------------------------------------------------------------------------------TTCTGTCCGTTTACCAAGTCCTACCTGCTTTGGATATC…
[Danio_rerio.10.33338435.33338270 166 bp 16392-16557 bp]
CL964_1	----------------------------------------------------------------------------------------------------------------------------------------------------------------------
CL964_10	----------------------------------------------------------------------------------------------------------------------------------------------------------------------
CL964_7	----------------------------------------------------------------------------------------------------------------------------------------------------------------------
CL964_8	----------------------------------------------------------------------------------------------------------------------------------------------------------------------
CL964_9	----------------------------------------------------------------------------------------------------------------------------------------------------------------------
CL965_2	----------------------------------------------------------------------------------------------------------------------------------------------------------------------
CL965_3	----------------------------------------------------------------------------------------------------------------------------------------------------------------------
CL965_4	----------------------------------------------------------------------------------------------------------------------------------------------------------------------
CL965_5	----------------------------------------------------------------------------------------------------------------------------------------------------------------------
CL965_7	--AAAGATGACGGGAGTGTAGCGGTTGCCCTGGGATACACCGCACACTTGGTCCTTATGATCTCGTGCTTCCTTCAGATTACTCTCCGGTATCCTGTGATCCATAAAGGGTCACGCTCTTCCATCAAAGACACAATCACAGACCGACTCACGGAGAAAGAGAGAGA
[Danio_rerio.10.33603205.33606281 1866 bp 16558-18423 bp]
CL964_1	----------------------------------------------------------------------------------------CCCACTCTGGAGTTAAAGGAGTTGCAAAATCGTGAACAGTCTGTGGTTAAAATGGCCACAAGAGTTTCTGGACCAGAAGCCTCCTTCCACAATGGAGGCTCCAAAAGAACATCACCTTTGGTTCTCAGGTCCAGGTGCTCCAGTATGTATGACGCTGAAACTCAGGTAGACAAAAACATCAGTGTAAAGGCTGAGCCAAGCAGTCCTCTGGCTGACCCCATGGACATAGTTCGAATCACCGTGGGAGATACTTTGCCTGTTAGTCTGAAAGACTTTCAAACAAACTTTGAGCAAAGCACAAAGCCAGATAG…
CL964_10	----------------------------------------------------------------------------------------------------------------------------------------------------------------------------------------------------------CCTTTGGTTCTCAGGTCCAGGTGCTCCAGTATGTATGACGCTGAAACTCAGGTAGACAAAAACATCAGTGTAAAGGCTGAGCCAAGCAGTCCTCTGGCTGACCCCATGGACATAGTTCGAATCACCGTGGGAGATACTTTGCCTGTTAGTCTGAAAGACTTTCAAACAAACTTTGAGCAAAGCACAAAGCCAGATAG…
CL964_7	-------------------------------------------CTCCGCAGATCATTATCAATGGACAGTCCTGTTCCAGTGTTTTCCCCCACTCTGGAGTTAAAGGAGTTGCAAAATCGTGAACAGTCTGTGGTTAAAATGGCCACAAGAGTTTCTGGACCAGAAGCCTCCTTCCACAATGGAGGCTCCAAAAGAACATCACCTTTGGTTCTCAGGTCCAGGTGCTCCAGTATGTATGACGCTGAAACTCAGGTAGACAAAAACATCAGTGTAAAGGCTGAGCCAAGCAGTCCTCTGGCTGACCCCATGGACATAGTTCGAATCACCGTGGGAGATGCTTTGCCTGTAAGTCTGAAAGACTTTCAAACAAACTTTGAGCAAAGCACAAAGCCAGATAG…
CL964_8	-------------------------------------------------------TTATCAATGGACAGTCCTGTTCCAGTGTTTTCACCCACTCTGGAGTTAAAGGAGTTGCAAAATCGTGAACAGTCTGTGGTTAAAATGGCCACAAGAGTTTCTGGACCAGAAGCCTCCTTCCACAATGGAGGCTCCAAAAGAACATCACCTTTGGTTCTCAGGTCCAGGTGCTCCAGTATGTATGACGCTGAAACTCAGGTAGACAAAAACATCAGTGTAAAGGCTGAGCCAAGCAGTCCTCTGGCTGACCCCATGGACATAGTTCGAATCACCGTGGGAGATACTTTGCCTGTTAGTCTGAAAGACTTTCAAACAAACTTTGAGCAAAGCACAAAGCCAGATAG…
CL964_9	----------------------------------------------------------------------------------------------------------------------------CAGTCTGTGGTTAAAATGGCCACAAGAGTTTCTGGACCAGAAGCCTCCTTCCACAATGGAGGCTCCAAAAGAACATCACCTTTGGTTCTCAGGTCCAGGTGCTCCAGTATGTATGACGCTGAAACTCAGGTAGACAAAAACATCAGTGTAAAGGCTGAGCCAAGCAGTCCTCTGGCTGACCCCATGGACATAGTTCGAATCACCGTGGGAGATACTTTGCCTGTTAGTCTGAAAGACTTTCAAACAAACTTTGAGCAAAGCACAAAGCCAGATAG…
CL965_2	-------------------AGTGGACCACTCATAAAAAGTCTGCTCCGCAGATCATTATCAATGGACAGTCCTGTTCCAGTGTTTTCACCCACTCTGGAGTTAAAGGAGTTGCAAAATCGTGAACAGTCTGTGGTTAAAATGGCCACAAGAGTTTCTGGACCAGAAGCCTCCTTCCACAATGGAGGCTCCAAAAGAACATCACCTTTGGTTCTCAGGTCCAGGTGCTCCAGTATGTATGACGCTGAAACTCAGGTAGACAAAAACATCAGTGTAAAGGCTGAGCCAAGCAGTCCTCTGGCTGACCCCATGGACATAGTTCGAATCACCGTGGGAGATACTTTGCCTGTTAGTCTGAAAGACTTTCAAACAAACTTTGAGCAAAGCACAAAGCCAGATAG…
CL965_3	----------------------------------------------------------------------------------------------------------------------------------------------------------------------------------------------------------------------------------------------------------CAGGTAGACAAAAACATCAGTGTAAAGGCTGAGCCAAGCAGTCCTCTGGCTGACCCCATGGACATAGTTCGAATCACCGTGGGAGATACTTTGCCTGTTAGTCTGAAAGACTTTCAAACAAACTTTGAGCAAAGCACAAAGCCAGATAG…
CL965_4	AAGCCAGACTATTGACCGAAGTGGACCACTCATAAAAAGTCTGCTCCGCAGATCATTATCAATGGACAGTCCTGTTCCAGTGTTTTCACCCACTCTGGAGTTAAAGGAGTTGCAAAATCGTGAACAGTCTGTGGTTAAAATGGCCACAAGAGTTTCTGGACCAGAAGCCTCCTTCCACAATGGAGGCTCCAAAAGAACATCACCTTTGGTTCTCAGGTCCAGGTGCTCCAGTATGTATGACGCTGAAACTCAGGTAGACAAAAACATCAGTGTAAAGGCTGAGCCAAGCAGTCCTCTGGCTGACCCCATGGACATAGTTCGAATCACCGTGGGAGATACTTTGCCTGTTAGTCTGAAAGACTTTCAAACAAACTTTGAGCAAAGCACAAAGCCAGATAG…
CL965_5	AAGCCAGACTATTGACCGAAGTGGACCACTCATAAAAAGTCTGCTCCGCAGATCATTATCAATGGACAGTCCTGTTCCAGTGTTTTCACCCACTCTGGAGTTAAAGGAGTTGCAAAATCGTGAACAGTCTGTGGTTAAAATGGCCACAAGAGTTTCTGGACCAGAAGCCTCCTTCCACAATGGAGGCTCCAAAAGAACATCACCTTTGGTTCTCAGGTCCAGGTGCTCCAGTATGTATGACGCTGAAACTCAGGTAGACAAAAACATCAGTGTAAAGGCTGAGCCAAGCAGTCCTCTGGCTGACCCCATGGACATAGTTCGAATCACCGTGGGAGATACTTTGCCTGTTAGTCTGAAAGACTTTCAAACAAACTTTGAGCAAAGCACAAAGCCAGATAG…
CL965_7	----------------------------------------------------------------------------------------CCCACTCTGGAGTTAAAGGAGTTGCAAAATCGTTAACAGTCTGTGGTTAAAATGGCCACAAGAGTTTCTGGACCAGAAGCCTCCTTCCACAATGGAGGCTCCAAAAGAACATCACCTTTGGTTCTCAGGTCCAGGTGCTCCAGTATGTATGACGCTGAAACTCAGGTAGACAAAAACATCAGTGTAAAGGCTGAGCCAAGCAGTCCTCTGGCTGACCCCATGGACATAGTTCGAATCACCGTGGGAGATACTTTGCCTGTTAGTCTGAAAGACTTTCAAACAAACTTTGAGCAAAGCACAAAGCCAGATAG…
[Danio_rerio.10.34604673.34604840 164 bp 18424-18587 bp]
CL964_1	--------------------------------------------------------------------------------------------------------------------------------------------------------------------
CL964_10	--------------------------------------------------------------------------------------------------------------------------------------------------------------------
CL964_7	------GAGCTGGCAGATCATGGCATCACGTTACCACCAAACATGCAGGGTCTAACAGAGGAGCAGGTGGTGGAGCTGAGGCTCGTGGATGAATGGCAGGAGAAGTGTGTTCCTAGTGGTGGCCCCGTGCTGAGGAAGGATGAGATAGGAAGGAGGAATGGACA
CL964_8	------GAGCTGGCAGATCATGGCATCACGTTACCACCAAACATGCAGGGTCTAACAGAGGAGCAGGTGGTGGAGCTGAAGCTTGTGGATGAATGGCAGGAGAAGTGTGTTCCAAGTGGTGGACCCGTGCTGAGGAAGGATGAGATAGGAAGGAGGAATGGACA
CL964_9	-------------GCTCCAGCAGCTGTATCTACGTTTGACCAGAGCAGGAGAGAACAGAGGAGCAGGTGGTGGAGCTGAAGCTTGTGGATGAATGGCAAGAGAAGTGTGTTCCCAGTGGTGGACCCGTGCTGAGGAAGGATGAGATAGGAAGGAGGAATGGACA
CL965_2	--------------------------------------------------------------------------------------------------------------------------------------------------------------------
CL965_3	--------------------------------------------------------------------------------------------------------------------------------------------------------------------
CL965_4	--------------------------------------------------------------------------------------------------------------------------------------------------------------------
CL965_5	--------------------------------------------------------------------------------------------------------------------------------------------------------------------
CL965_7	---------------------------------------------------------------------------------------------------------------CCCAGTGGTGGACCCGTGCTGAGGAAGGATGAGATAGGAAGGAGGAATGGACA
[Danio_rerio.10.353706.353530 175 bp 18588-18762 bp]
CL964_1	GGGAGAGAAGAGCCTCCAGGCGGTGCAGGGGCCCAAACCGGCCATCATAACTGCGTCTCGGCCCATCACCAAAATGATCGTGACTCAACCCAAAGGCATGGGCTCCGGAGCCCAGGGCACCGCCACCAAGATCATCCCCACCAAGATCGTATACGGCCAGCAGGGCAAGACCCAG
CL964_10	GGGAGAGAAGAGCCTCCAGGCGGTGCAGGGGCCCAAACCGGCCATCATAACTGCGTCTCGGCCCATCACCAAAATGATCGTGACTCAACCCAAAGGCATGGGCTCCGGAGCCCAGGGCACCGCCACCAAGATCATCCCCACCAAGATCGTATACGGCCAGCAGGGCAAGACCCAG
CL964_7	GGGAGAGAAGAGCCTCCAGGCGGTGCAGGGGCCCAAACCGGCCATCATAACGGCATCTCGGCCCATCACCAAAATGATCGTGACTCAACCCAAAGGCATGGGCTCCGGAGCCCAGGGCACCGCCACCAAGATCATCCCCACCAAGATCGTATACGGCCAGCAGGGCAAGACCCAG
CL964_8	GGGAGAGAAGAGCCTTCAGGCGGTGCAGGGGCCCAAACCGGCCATCATAACGGCATCTCGGCCCATCACCAAAATGATCGTGACTCAACCCAAAGGCATGGGCTCCGGAGCCCAGGGCACCGCCACCAAGATCATCCCCACCAAGATCGTATACGGCCAGCAGGGCAAGACCCAG
CL964_9	GGGAGAGAAGAGCCTCCAGGCGGTGCAGGGGCCCAAACCGGCCATCATAACTGCGTCTCGGCCCATCACCAAAATGATCGTGACTCAACCCAAAGGCATGGGCTCCGGAGCCCAGGGCACCGCCACCAAGATCATCCCCACCAAGATCGTATACGGCCAGCAGGGCAAGACCCAG
CL965_2	-------------------------------------------------------------------------------------------------------------------------------------------------------------------------------
CL965_3	GGGAGAGAAGAGCCTTCAGGCGGTGCAGGGGCCCAAACCGGCCATCATAACGGCGTCTCGGCCCATCACCAAAATGATCGTGACTCAACCCAAAGGCATGGGCTCCGGAGCCCAGGGCACCGCCACCAAGATCATCCCCACCAAGATCGTATACGGCCAGCAGGGCAAGACCCAG
CL965_4	GGGAGAGAAGAGCCTCCAGGCGGTGCAGGGGCCCAAACCGGCCATCATAACTGCGTCTCGGCCCATCACCAAAATGATCGTGACTCAACCCAAAGGCATGGGCTCCGGAGCCCAGGGCACCGCCACCAAGATCATCCCCACCAAGATCGTATACGGCCAGCAGGGCAAGACCCAG
CL965_5	-------------------------------------------------------------------------------------------------------------------------------------------------------------------------------
CL965_7	GGGAGAGAAGAGCCTCCAGGCGGTGCAGGGGCCCAAACCGGCCATCATAACTGCGTCTCGGCCCATCACCAAAATGATCGTGACTCAACCCAAAGGCATGGGCTCCGGAGCCCAGGGCACCGCCACCAAGATCATCCCCACCAAGATCGTATACGGCCAGCAGGGCAAGACCCAG
[Danio_rerio.10.359963.359698 261 bp 18763-19023 bp]
CL964_1	---------------------------------------------------------------------------------------------------------------------------------------------------------------------------------------------------------------------------------------------------------------------
CL964_10	----------------------------------------------------------------------------------------------------------------------------------------------------------------------------------ACTCTCTGCCCCCTCACCTGTCTCCTGTCAAGATCACCTTCACCAAGCCCACCATCCAGACTCCCCTCCACCACCA-------
CL964_7	--GTGAGCTGCTCGGACGAGGAAGAGAAGCCCCGTAAGCGCAGGAGGACCAACTCTTCCAGCTCTCCTCCCGTCATGCTCAAGGAGGTGTCCAAGGTGACCCCTCCCGTCTCCAAGAACATGAGCGTCCCTGTGAGCGGCAGCCCCAAGATGAGCAACATCATGCAGAGTATCGCCAACTCTCTGCCC-CCTCACCTGTCTCCTGTCAAGATCACCTTCACCAAGCCC---------------------------------
CL964_8	--GTGAGCTGCTCGGACGAGGAGGAGAAGCCCCGTAAGCGCAGGAGGACCAACTCTTCCAGCTCTCCTCCCGTCATGCTCAAGGAGGTGTCCAAGGTGACCCCTCCCGTCTCCAAGAACATGAGCGTCCCTGTGAGCGGCAGCCCCAAGATGAGCAACATCATGCAGAGTATCGCCAACTCTCTGCCCCCCTCACCTGTCTCCTGTCAAGATCACCTTCACCAAGCCCACCATCCAGACCACCAACGCCACCACGCAGAAG
CL964_9	---------------------------------------------------------------------------------------------------------------------------------------------------------------------------------------------------------------------------------------------------------------------
CL965_2	--------------------------------------------------------------------------------AAGGAGGTGTCCAAGGTGACCCCTCCCGTCTCCAAGAACATGAGCGTCCCTGTGAGCGGCAGCCCCAAGATGAGCAACATCATGCAGAGTATCGCCAACTCTCTGCCC-CCTCACCTGTCTCCTGTCAAGATCACCTTCACCAAGCCCACCATCCAGACCACCAACGCCACCACGCAGAAG
CL965_3	---------------------------------------------------------------------------------------------------------------------------------------------------------------------------------------------------------------------------------------------------------------------
CL965_4	--GTGAGCTGCTCGGACGAGGAGGAGAAGCCCCGTAAGCGCAGGAGGACCAACTCTTCCAGCTCTCCTCCCGTCATGCTCAAGGAGGTGTCCAAGGTGACCCCTCCCGTCTCCAAGAACACGAGCGTCCCTGTGAGCGGCAGCCCCAAGATGAGCAACATCATGCAGAGTATCGCCAACTCTCTGCCC-CCTCACCTGTCTCCTGTCAAGATCACCTTCACCAAGCCCACCATCCAGACCACCAACGCCACCACGCAGAAG
CL965_5	--GTGAGCTGCTCGGACGAGGAAGAGAAGCCCCGTAAGCGCAGGAGGACCAACTCTTCCAGCTCTCCTCCCGTCATGCTCAAGGAGGTGTCCAAGGTGACC-CTCCCGTCTCCAAGAACATGAGCGTCCCTGTGAGCGGCAGCCCCAAGATGAGCAACATCATGCAGAGTATCGCCAACTCTCTGCCC-CCTCACCTGTCTCCTGTCAAGATCACCTTCACCAAGCCCACCATCCAGACCACCAACGCCACCACGCAGAAG
CL965_7	--GTGAGCTGCTCGGACGAGGAGGAGAAGCCCCGTAAGCGCAGGAGGACCAACTCTTCCAGCTCTCCTCCCGTCATGCTCAAGGAGGTGTCCAAGGTGACCCCTCCCGTCTCCAAGAACATGAGCGTCCCTGTGAGCGGCAGCCCCAAGATGAGCAACATCATGCAGAGTATCGCCAACTCTCTGCCC-CCTCACCTGTCTCCTGTCAAGATCACCTTCACCAAGCCCACCATCCAGACCACCAACGCCACCACGCAGAAG
[Danio_rerio.10.36271933.36270412 866 bp 19024-19889 bp]
CL964_1	GACAAGCCCAAGAAGCACTCTCCTCGCAGGAGGCTGCAGCACGCCCTGGAGGACCAGATCTACCGCATCTTCCGTAAGAGTCGCGTTCTGACAAACCAGAGCAGTAACTGTCTGTTCACGGTGCCGGCCAACCAGGCCTTTGTGTATGTGGTGCCCGCGGCCGAGGAGGACCCGGTGGGCAGTCTGCTGGGCCAGCTGCAGGCGCACTGCGCTCTGGGAGAACATGACTCT---------GTGTCGGGCCCCAGGAGGTACCAGCTCATGCGGCGCTCCGCGATGCCCCCTGCCCCTC---CGGAGCCAGGGGCCGGGCCCTTCTCTGGGGCCCCTCAGGACTGCTCTCTGAAGGAGTTCTTGTGGCAGCACGTAGAGCTGGTGCTCACTAAGAAGGGC…
CL964_10	GACAAGCCCAAGAAGCACTCTCCTCGCAGGAGGCTGCAGCACGCCCTGGAGGACCAGATCTACCGCATCTTCCGTAAGAGTCGCGTTCTGACAAACCAGAGCAGTAACTGTCTGTTCACGGTGCCGGCCAACCAGGCCTTTGTGTATGTGGTGCCCGCGGCCGAGGAGGACCCGGTGGGCAGTCTGCTGGGCCAGCTGCAGGCGCACTGCGCTCTGGGAGAACATGACTCT---------GTGTCGGGGCCCAGGAGGTACCAGCTCATGCGGCGCTCCGCGAGGCCCCCCGCCCCTC---CGGAGCCAGGGGCCGGGCCCTTCTCTGGGGCCCCTCAGGACTGCTCTCTGAAGGAGTTCTTGTGGCAGCACGTAGAGCTGGTGCTCACTAAGAAGGGC…
CL964_7	GACAAGCCCAAGAAGCACTCTCCTCGCAGGAGGCTGCAGCACGCCCTGGAGGACCAGATCTACCGCATCTTCCGTAAGAGTCGCGTTCTGACAAACCAGAGCAGTAACTGTCTGTTCACGGTGCCGGCCAACCAGGCCTTTGTGTATGTGGTGCCCGCGGCCGAGGAGGACCCGGTGGGCAGTCTGCTGGGCCAGCTGCAGGCGCACTGCGCTCTGGGAGAACATGACTCT---------GTGTCGGGCCCCAGGAGGTACCAGCTCATGCGGCGCTCCGCGAGGCCCCCCGCCCCTC---CGGAGCCAGGGGCCGGGCCCTTCTCTGGGGCCCCTCAGGACTGCTCTCTGAAGGAGTTCTTGTGGCAGCACGTAGAGCTGGTGCTCACTAAGAAGGGC…
CL964_8	GACAAGCCCAAGAAGCACTCTCCTCGCAGGAGGCTGCAGCACGCCCTGGAGGACCAGATCTACCGCATCTTCCGTAAGAGTCGCGTTCTGACAAACCAGAGCAGTAACTGTCTGTTCACGGTGCCGGCCAACCAGGCCTTTGTGTATGTGGTGCCCGCGGCCGAGGAGGACCCGGTGGGCAGTCTGCTGGGCCAGCTGCAGGCGCACTGCGCTCTGGGAGAACATGACTCT---------GTGTCGGGCCCCAGGAGGTACCAGCTCATGCGGCGCTCCGCGAGGCCCCCCGCCCCTC---CGGAGCCAGGGGCCGGGCCCTTCTCTGGGGCCCCTCAGGACTGCTCTCTGAAGGAGTTCTTGTGGCAGCACGTAGAGCTGGTGCTCACTAAGAAGGGC…
CL964_9	GACAAGCCCAAGAAGCACTCTCCTCGCAGGAGGCTGCAGCACGCCCTGGAGGACCAGATCTACCGCATCTTCCGTAAGAGTCGCGTTCTGACAAACCAGAGCAGTAACTGTCTGTTCACGGTGCCGGCCAACCAGGCCTTTGTGTATGTGGTGCCCGCGGCCGAGGAGGACCCGGTGGGCAGTCTGCTGGGCCAGCTGCAGGCGCACTGCGCTCTGGGAGAACATGACTCT---------GTGTCGGGCCCCAGGAGGTACCAGCTCATGCGGCGCTCTGCGAGGCCCCCCGCCCCTC---CGGAGCCAGGGGCCGGGCCCTTCTCTGGGGCCCCTCAGGACTGCTCTCTGAAGGAGTTCTTGTGGCAGCACGTAGAGCTGGTGCTCACTAAGAAGGGC…
CL965_2	GACAAGCCCAAGAAGCACTCTCCTCGCAGGAGGCTGCAGCACGCCCTGGAGGACCAGATCTACCGCATCTTCCGTAAGAGTCGCGTTCTGACAAACCAGAGCAGTAACTGTCTGTTCACGGTGCCGGCCAACCAGGCCTTTGTGTATGTGGTGCCCGCGGCCGAGGAGGACCCGGTGGGCAGTCTGCTGGGCCAGCTGCAGGCGCACTGCGCTCTGGGAGAACATGACTCT---------GTGTCGGGCCCCAGGAGGTACCAGCTCATGCGGCGCTCCGCGAGGCCCCCCGCCCCTC---CGGAGCCAGGGGCCGGGCCCTTCTCTGGGGCCCCTCAGGACTGCTCTCTGAAGGAGTTCTTGTGGCAGCACGTAGAGCTGGTGCTCACTAAGAAGGGC…
CL965_3	GACAAGCCCAAGAAGCACTCTCCTCGCAGGAGGCTGCAGCACGCCCTGGAGGACCAGATCTACCGCATCTTCCGTAAGAGTCGCGTTCTGACAAACCAGAGCAGTAACTGTCTGTTCACGGTGCCGGCCAACCAGGCCTTTGTGTATGTGGTGCCCGCGGCCGAGGAGGACCCGGTGGGCAGTCTGCTGGGCCAGCTGCAGGCGCACTGCGCTCTGGGAGAACATGACTCT---------GTGTCGGGCCCCAGGAGGTACCAGCTCATGCGGCGCTCCGCGAGGCCCCCCGCCCCTC---CGGAGCCAGGGGCCGGGCCCTTCTCTGGGGCCCCTCAGGACTGCTCTCTGAAGGAGTTCTTGTGGCAGCACGTAGAGCTGGTGCTCACTAAGAAGGGC…
CL965_4	GACAAGCCCAAGAAGCACTCTCCTCGCAGGAGGCTGCAGCACGCCCTGGAGGACCAGATCTACCGCATCTTCCGTAAGAGTCGCGTTCTGACAAACCAGAGCAGTAACTGTCTGTTCACGGTGCCGGCCAACCAGGCCTTTGTGTATGTGGTGCCCGCGGCCGAGGAGGACCCGGTGGGCAGTCTGCTGGGCCAGCTGCAGGCGCACTGTGCTCTGGGAGAACATGACTCT---------GTGTCGGGCCCCAGGAGGTACCAGCTCATGCGGCGCTCCGCGAGGCCCCCCGCCCCTC---CGGAGCCAGGGGCCGGGCCCTTCTCTGGGGCCCCTCAGGACTGCTCTCTGAAGGAGTTCTTGTGGCAGCACGTAGAGCTGGTGCTCACTAAGAAGGGC…
CL965_5	GACAAGCCCAAGAAGCACTCTCCTCGCAGGAGGCTGCAGCACGCCCTGGAGGACCAGATCTACCGCATCTTCCGTAAGAGTCGCGTTCTGACAAACCAGAGCAGTAACTGTCTGTTCACGGTGCCGGCCAACCAGGCCTTTGTGTATGTGGTGCCCGCGGCCGAGGAGGACCCGGTGGGCAGTCTGCTGGGCCAGCTGCAGGCGCACTGTGCTCTGGGAGAACATGACTCT---------GTGTCGGGCCCCAGGAGGTACCAGCTCATGCGGCGCTCCGCGAGGCCCCCCGCCCCTC---CGGAGCCAGGGGCCGGGCCCTTCTCTGGGGCCCCTCAGGACTGCTCTCTGAAGGAGTTCTTGTGGCAGCACGTAGAGCTGGTGCTCACTAAGAAGGGC…
CL965_7	GACAAGCCCAAGAAGCACTCTCCTCGCAGGAGGCTGCAGCACGCCCTGGAGGACCAGATCTACCGCATCTTCCGTAAGAGTCGCGTTCTGACAAACCAGAGCAGTAACTGTCTGTTCACGGTGCCGGCCAACCAGGCCTTTGTGTATGTGGTGCCCGCGGCCGAGGAGGACCCGGTGGGCAGTCTGCTGGGCCAGCTGCAGGCGCACTGTGCTCTGGGAGAACATGACTCT---------GTGTCGGGCCCCAGGAGGTACCAGCTCATGCGGCGCTCCGCGAGGCCCCCCGCCCCTC---CGGAGCCAGGGGCCGGGCCCTTCTCTGGGGCCCCTCAGGACTGCTCTCTGAAGGAGTTCTTGTGGCAGCACGTAGAGCTGGTGCTCACTAAGAAGGGC…
[Danio_rerio.10.44132509.44132301 209 bp 19890-20098 bp]
CL964_1	GATCTGTCCAACACAAAGCCTGGTACATCATCAGCTCCATTCACAATAAACGCTCACCAAAGTGAGATTGCCTGTGTTGCACTGAATCAACCAGGAAGCGTGGCAGCATCTGCGTCTCGTAAAGGAACTTTGATCCGTTTGTTTGACACAGTAACTAGAGACAAACTTGTGGAGCTGCGCAGAGGAACTGACCCAGCAACACTCTACTG
CL964_10	GATCTGTCCAACACAAAGCCTGGTACATCATCAGCTCCATTCACAATAAACGCTCACCAAAGTGAGATTGCCTGTGTTGCACTGAATCAACCAGGAAGCGTGGCAGCATCTGCGTCTCGTAAAGGAACTTTGATCCGTTTGTT------------------------------------------------------------------
CL964_7	GATCTGTCCAACACAAAGCCTGGTACATCATCAGCTCCATTCACAATAAACGCTCACCAAAGTGAGATTGCCTGTGTTGCACTGAATCAACCAGGAAGCGTGGCAGCATCTGCGTCTCGTAAAGGAACTTTGATCCGTTTGTTTGACACAGTAACTAGAGACAAACTTGTGGAGCTGCGCAGAGGAACTGACCCAGCAACACTCTACTG
CL964_8	GATCTGTCCAACACAAAGCCTGGTACATCATCAGCTCCATTCACAATAAACGCTCACCAAAGTGAGATTGCCTGTGTTGCACTGAATCAACCAGGAAGCGTGGCAGCATCTGCATCTCGTAAAGGAACTTTGATCCGTTTGTTTGACACAGTAACTAGAGACAAACTTGTGGAGCTGCGCAGAGGAACTGACCCAGCAACACTCTACTG
CL964_9	GATCTGTCCAACACAAAGCCTGGTACATCATCAGCTCCATTCACAATAAACGCTCACCAAAGTGAGATTGCCTGTGTTGCACTGAATCAACCAGGAAGCGTGGCAGCATCTGCGTCTCGTAAAGGAACTTTGATCCGTTTGTTTGACACAGTAACTAGAGACAAACTTGTGGAGCTGCGCAGAGGAACTGACCCAGCAACACTCTACTG
CL965_2	GATCTGTCCAACACAAAGCCTGGTACATCATCAGCTCCATTCACAATAAACGCTCACCAAAGTGAGATTGCCTGTGTTGCACTGAATCAACCAGGAAGCGTGGCAGCATCTGCGTCTCGTAAAGGAACTTTGATCCGTTTGTTTGACACAGTAACTAGAGACAAACTTGTGGAGCTACGCAGAGGAACTGACCCAGCAACACTCTACTG
CL965_3	GATCTGTCCAACACAAAGCCTGGTACATCATCAGCTCCATTCACAATAAACGCTCACCAAAGTGAGATTGCCTGTGTTGCACTGAATCAACCAGGAAGCGTGGCAGCATCTGCGTCTCGTAAAGGAACTTTGATCCGTTTGTTTGACACA-----------------------------------------------------------
CL965_4	GATCTGTCCAACACAAAGCCTGGTACATCATCAGCTCCATTCACAATAAACGCTCACCAAAGTGAGATTGCCTGTGTTGCACTGAATCAACCAGGAAGCGTGGCAGCATCTGCGTCTCGTAAAGGAACTTTGATCCGTTTGTTTGACACAGTAACTAGAGACAAACTTGTGGAGCTGCGCAGAGGAACTGACCCAGCAACACTCTACTG
CL965_5	-----------------------------------------------------------------------------------------------------------------------------------------------------------------------------------------------------------------
CL965_7	GATCTGTCCAACACAAAGCCTGGTACATCATCAGCTCCATTCACAATAAACGCTCACCAAAGTGAGATTGCCTGTGTTGCACTGAATCAACCAGGAAGCGTGGCAGCATCTGCGTCTCGTAAAGGAACTTTGATCCGTTTGTTTGACACAGTAACTAGAGACAAACTTGTGGAGCTGCGCAGAGGAACTGACCCAGCAACACTCTACTG
[Danio_rerio.10.6749249.6749396 145 bp 20099-20243 bp]
CL964_1	-------------------------------------------------------------------------------------------------------------------------------------------------
CL964_10	-------------------------------------------------------------------------------------------------------------------------------------------------
CL964_7	CCTGCTGGAGCCTACCATAAGGTGTACACAGTTTCAGATGGCCCTTCATGCTACATGTACATTTATGTCAACACCACAGAGGCCGCACTGCAGCAAAACTTTACCAAGCTGCTAGA-----------------------------
CL964_8	CCTGCTGGAGCCTACCATAAGGTGTACACAGTCTCAGATGGCCCTTCATGCTACATGTACATTTATGTCAACACCACAGAGGCCGCACTGCAGCAAAACTTTACCAAGCTGCTAGAGATTCAGGAGCGGGTTCGCAATGGAACAG
CL964_9	CCTGCTGGAGCCTACCATAAGGTGTACACAGTTTCAGATGGCCCTTCATGCTACATGTACATTTATGTCAACACCACAGAGGCCGCACTGCAGCAAAACTTTACCAAGCTGCTAGAGATTCAGGAGCGGGTTCGCAATGGAACAG
CL965_2	-------------------------------------------------------------------------------------------------------------------------------------------------
CL965_3	CCTGCTGGAGCCTACCATAAGGTGTACACAGTTTCAGATGGCCCTTCATGCTACATGTACATTTATGTCAACACCACAGAGGCCGCACTGCAGCAAAACTTTACCAAGCTGCTAGAGATTCAGGAGCGGGTTCGCAATGGAACAG
CL965_4	-------------------------------------------------------------------------------------------------------------------------------------------------
CL965_5	CCTGCTGGAGCCTACCATAAGGTGTACACAGTTTCAGATGGCCCTTCATGCTACATGTACATTTATGTCAACACCACAGAGGCCGCACTGCAGCAAAACTTTACCAAGCTGCTAGAGATTCAGGAGCGGGTTCGCAATGGAACAG
CL965_7	CCTGCTGGAGCCTACCATAAGGTGTACACAGTTTCAGATGGCCCTTCATGCTACATGTACATTTATGTCAACACCACAGAGGCCGCACTGCAGCAAAACTTTACCAAGCTGCTAGAGATTCAGGAGCGGGTTCGCAATGGAACAG
[Danio_rerio.10.7181642.7181511 132 bp 20244-20375 bp]
CL964_1	GTCAAATACACCAAGATCTACCTGAGGGACACAACTCTGATCTCTCCATTCCCGATGCTGCTGTTCGGAGGCGACATTGACATTCAGCACAGAGAAAGACTCATCACACTGGACGGATGGATGCATTTCCAG
CL964_10	GTCAAATACACCAAGATCTACCTGAGGGACACAACTCTGATCTCTCCATTCCCGATGCTGCTGTTCGGAGGCGACATTGACATTCAGCACAGAGAAAGACTCATCACACTGGACGGATGGATGCATTTCCAG
CL964_7	GTCAAATACACCAAGATCTACCTGAGGGACACAACTCTGATCTCTCCATTCCCGATGCTGCTGTTCGGAGGTGACATTGACATTCAGCACAGAGAAAGACTCATCACACTGGACGGATGGATGCATTTCCAG
CL964_8	GTCAAATACACCAAGATCTACCTGAGGGACACAACTCTGATCTCTCCATTCCCGATGCTGCTGTTCGGAGGTGACATAGACATTCAGCACAGAGAAAGACTCATCACACTGGACGGATGGATGCATTTCCAG
CL964_9	GTCAAATACACCAAGATCTACCTGAGGGACACAACTCTGATCTCTCCATTCCCGATGCTGCTGTTCGGAGGTGACATTGACATTCAGCACAGAGAAAGACTCATCACACTGGACGGATGGATGCATTTCCAG
CL965_2	GTCAAATACACCAAGATCTACCTGAGGGACACAACTCTGATCTCTCCATTCCCGATGCTGCTGTTCGGAGGCGACATTGACATTCAGCACAGAGAAAGACTCATCACACTGGACGGATGGATGCATTTCCAG
CL965_3	GTCAAATACACCAAGATCTACCTGAGGGACACAACTCTGATCTCTCCATTCCCGATGCTGCTGTTCGGAGGCGACATTGACATTCAGCACAGAGAAAGACTCATCACACTGGACGGATGGATGCATTTCCAG
CL965_4	GTGAAATACACCAAGATCTACCTGAGGGACACAACTCTGATCTCTCCATTCCCGATGCTGCTGTTCGGAGGTGACATAGACATTCAGCACAGAGAAAGACTCATCACACTGGACGGATGGATGCATTTCCAG
CL965_5	------------------------------------------------------------------------------------------------------------------------------------
CL965_7	GTCAAATACACCAAGATCTACCTGAGGGACACAACTCTGATCTCTCCATTCCCGATGCTGCTGTTCGGAGGCGACATTGACATTCAGCACAGAGAAAGACTCATCACACTGGACGGATGGATGCATTTCCAG
[Danio_rerio.10.7200645.7200505 141 bp 20376-20516 bp]
CL964_1	---------------------------------------------------------------------------------------------------------------------------------------------
CL964_10	---------------------------------------------------------------------------------------------------------------------------------------------
CL964_7	---------------------------------------------------------------------------------------------------------------------------------------------
CL964_8	---------------------------------------------------------------------------------------------------------------------------------------------
CL964_9	---------------------------------------------------------------------------------------------------------------------------------------------
CL965_2	---------------------------------------------------------------------------------------------------------------------------------------------
CL965_3	---------------------------------------------------------------------------------------------------------------------------------------------
CL965_4	GTCTTTCATTTAGAAGATATTGTGGAGGAGACTGGATATGTTCTAGAAAAAGACTCTGAGTACAGTCAGAGAATCATGGAAGAGGAGGAGGAAGTGAGTGTTTCAGTCACTCAAAAAGGAGG-------------------
CL965_5	---------------------------------------------------------------------------------------------------------------------------------------------
CL965_7	---------------------------------------------------------------------------------------------------------------------------------------------
[Danio_rerio.10.8001832.8002289 457 bp 20517-20973 bp]
CL964_1	TTACAGAATGCCTGGATCAGCCCCACTCAGTTGCTTGGGACCGTGGCCCAAAGATGTCGGCATCATTGCTATGGAGTTGTACATCCCATCTCAGTATGTGGACCAGACTGAGCTGGAGCAGTTTGACGGGGTTTCAGC--TGGAAAATACACAGTGGGTCTGGGCCAGGCTGGCATGGGCTTTTGCTCCGACCGAGAGGACATCA--ACTCTCTGTGCTTGACTGTGGTACAGAAGCTAATGGAAAGAAATGGCCTGTCCTATGACAGCGTGGGGAGACTGGAGGTGGGCACAGAAACAATCATTGACAAGTCCAAGTCAGTGAAGACCGTCCTCATGCAGCTCTTCGAGGACTCTGGGAACTCTGATGTGGAGGGCATTGACACCACTAATGCGTGCT…
CL964_10	TTACAGAATGCCTGGATCAGCCCCACTCAGTTGCTTGGGACCGTGGCCCAAAGATGTCGGCATCATTGCTATGGAGTTGTACATCCCATCTCAGTATGTGGACCAGACTGAGCTGGAGCAGTTTGACGGGGTTTCAGC--TGGAAAATACACAGTGGGTCTGGGCCAGGCTGGCATGGGCTTTTGCTCCGACCGAGAGGACATCA--ACTCTCTGTGCTTGACTGTGGTACAGAAGCTAATGGAAAGAAATGGCCTGTCCTATGACAGCGTGGGGAGACTGGAGGTGGGCACAGAAACAATCATTGACAAGTCCAAGTCAGTGAAGACCGTCCTCATGCAGCTCTTCGAGGACTCTGGGAACTCTGATGTGGAGGGCATTGACACCACTAATGCGTGCT…
CL964_7	TTACAGAATGCCTGGATCAGCCCCACTCAGTTGCTTGGGACCGTGGCCCAAAGATGTCGGCATCATTGCTATGGAGTTGTACATCCCATCTCAGTATGTGGACCAGACTGAGCTGGAGCAGTTTGACGGGGTTTCAGC--TGGAAAATACACAGTGGGTCTGGGCCAGGCTGGCATGGGCTTTTGCTCCGACCGAGAGGACATCA--ACTCTCTGTGCTTGACTGTGGTACAGAAGCTAATGGAAAGAAATGGCCTGTCCTATGACAGCGTGGGGAGACTGGAGGTGGGCACAGAAACAATCATTGACAAGTCCAAGTCAGTGAAGACCGTCCTCATGCAGCTCTTCGAGGACTCTGGGAACTCTGATGTGGAGGGCATTGACACCACTAATGCGTGCT…
CL964_8	TTACAGAATGCCTGGATCAGCCCCACTCAGTTGCTTGGGACCGTGGCCCAAAGATGTCGGCATCATTGCTATGGAGTTGTACATCCCATCTCAGTATGTGGACCAGACTGAGCTGGAGCAGTTTGACGGGGTTTCAGC--TGGAAAATACACAGTGGGTCTGGGCCAGGCTGGCATGGGCTTTTGCTCCGACCGAGAGGACATCA--ACTCTCTGTGCTTGACTGTGGTACAGAAGCTAATGGAAAGAAATGGCCTGTCCTATGACAGCGTGGGGAGACTGGAGGTGGGCACAGAAACAATCATTGACAAGTCCAAGTCAGTGAAGACCGTCCTCATGCAGCTCTTCGAGGACTCTGGGAACTCTGATGTGGAGGGCATTGACACCACTAATGCATGCT…
CL964_9	TTACAGAATGCCTGGATCAGCCCCACTCAGTTGCTTGGGACCGTGGCCCAAAGATGTCGGCATCATTGCTATGGAGTTGTACATCCCATCTCAGTATGTGGACCAGACTGAGCTGGAGCAGTTTGACGGGGTTTCAGC--TGGAAAATACACAGTGGGTCTGGGCCAGGCTGGCATGGGCTTTTGCTCCGACCGAGAGGACATCA--ACTCTCTGTGCTTGACTGTGGTACAGAAGCTAATGGAAAGAAATGGCCTGTCCTATGACAGCGTGGGGAGACTGGAGGTGGGCACAGAAACAATCATTGACAAGTCCAAGTCAGTGAAGACCGTCCTCATGCAGCTCTTCGAGGACTCTGGGAACTCTGATGTGGAGGGCATTGACACCACTAATGCGTGCT…
CL965_2	TTACAGAATGCCTGGATCAGCCCCACTCAGTTGCTTGGGACCGTGGCCCAAAGATGTCGGCATCATTGCTATGGAGTTGTACATCCCATCTCAGTATGTGGACCAGACTGAGCTGGAGCAGTTTGACGGGGTTTCAGC--TGGAAAATACACAGTGGGTCTGGGCCAGGCTGGCATGGGCTTTTGCTCCGACCGAGAGGACATCA--ACTCTCTGTGCTTGACTGTGGTACAGAAGCTAATGGAAAGAAATGGCCTGTCCTATGACAGCGTGGGGAGACTGGAGGTGGGCACAGAAACAATCATTGACAAGTCCAAGTCAGTGAAGACCGTCCTCATGCAGCTCTTCGAGGACTCTGGGAACTCTGATGTGGAGGGCATTGACACCACTAATGCGTGCT…
CL965_3	TTACAGAATGCCTGGATCAGCCCCACTCAGTTGCTTGGGACCGTGGCCCAAAGATGTCGGCATCATTGCTATGGAGTTGTACATCCCATCTCAGTATGTGGACCAGACTGAGCTGGAGCAGTTTGACGGGGTTTCAGC--TGGAAAATACACAGTGGGTCTGGGCCAGGCTGGCATGGGCTTTTGCTCCGACCGAGAGGACATCA--ACTCTCTGTGCTTGACTGTGGTACAGAATCTAATGGAAAGAAATGGCCTGTCCTATGACAGCGTGGGGAGACTGGAGGTGGGCACAGAAACAATCATTGACAAGTCCAAGTCAGTGAAGACCGTCCTCATGCAGCTCTTCGAGGACTCTGGGAACTCTGATGTGGAGGGCATTGACACCACTAATGCGTGCT…
CL965_4	----------------------------------------------CCTC------------------------------ATAATCTGTGTCAGTCTGGTGGGAAACCTC--CTGGTGTCCCT-GCTGGTGCTCCGGGACAGGACACTTCACAAG-GCCCCGTACTTCTTCCTGTTGGACCTGTGCCTGGCCGATGCAGTGCGCTCTGCTGCCTGCTTTCCCTTCGTGCTCGTATCGGTCCACAATAGCTCGGCCTGTCCTATGACAGCGTGGGGAGACTGGAGGTGGGCACAGAAACAATCATTGACAAGTCCAAGTCAGTGAAGACCGTCCTCATGCAGCTCTTCGAGGACTCTGGGAACTCTGATGTGGAGGGCATTGACACCACTAATGCGTGCT…
CL965_5	----------------------------------------------CCTC------------------------------ATAATCTGTGTCAGTCTGGTGGGAAACCTC--CTGGTGTCCCT-GCTGGTGCTCCGGGACAGGACACTTCACAAG-GCCCCGTACTTCTTCCTGTTGGACCTGTGCCTGGCCGATGCAGTGCGCTCTGCTGCCTGCTTTCCCTTCGTGCTCGTATCGGTCCACAATAGCTCGGCCTGTCCTATGACAGCGTGGGGAGACTGGAGGTGGGCACAGAAACAATCATTGACAAGTCCAAGTCAGTGAAGACCGTCCTCATGCAGCTCTTCGAGGACTCTGGGAACTCTGATGTGGAGGGCATTGACACCACTAATGCGTGCT…
CL965_7	TTACAGAATGCCTGGATCAGCCCCACTCAGTTGCTTGGGACCGTGGCCCAAAGATGTCGGCATCATTGCTATGGAGTTGTACATCCCATCTCAGTATGTGGACCAGACTGAGCTGGAGCAGTTTGACGGGGTTTCAGC--TGGAAAATACACAGTGGGTCTGGGCCAGGCTGGCATGGGCTTTTGCTCCGACCGAGAGGACATCA--ACTCTCTGTGCTTGACTGTGGTACAGAAGCTAATGGAAAGAAATGGCCTGTCCTATGACAGCGTGGGGAGACTGGAGGTGGGCACAGAAACAATCATTGACAAGTCCAAGTCAGTGAAGACCGTCCTCATGCAGCTCTTCGAGGACTCTGGGAACTCTGATGTGGAGGGCATTGACACCACTAATGCGTGCT…
[Danio_rerio.11.10899241.10899116 126 bp 20974-21099 bp]
CL964_1	------------------------------------------------------------------------------------------------------------------------------
CL964_10	------------------------------------------------------------------------------------------------------------------------------
CL964_7	------------------------------------------------------------------------------------------------------------------------------
CL964_8	------------------------------------------------------------------------------------------------------------------------------
CL964_9	------------------------------------------------------------------------------------------------------------------------------
CL965_2	------------------------------------------------------------------------------------------------------------------------------
CL965_3	------------------------------------------------------------------------------------------------------------------------------
CL965_4	------------------------------------------------------------------------------------------------------------------------------
CL965_5	------------------------------------------------------------------------------------------------------------------------------
CL965_7	ATGCTGCTGAATCTTCACAAGAAGAGCTGGATGGAGGGTCTGACTCTGCAGGACTACAGTGAGCACTGTAAACTCAACGAGACCATAGTCAAAGAAATGTTGGAACTTGCCAAGAATTACAACAAG
[Danio_rerio.11.10908119.10908000 120 bp 21100-21219 bp]
CL964_1	------------------------------------------------------------------------------------------------------------------------
CL964_10	ATGCTGAAGCACGGCAGAGCTGGGGTTCCCATGGAAGTCATGGGGCTGATGCTGGGAGAGTTTGTGGACGACTACACAGTCCGAGTGATCGATGTTTTTGCTATGCCCCAGTCAGGAAC-
CL964_7	------------------------------------------------------------------------------------------------------------------------
CL964_8	------------------------------------------------------------------------------------------------------------------------
CL964_9	------------------------------------------------------------------------------------------------------------------------
CL965_2	------------------------------------------------------------------------------------------------------------------------
CL965_3	------------------------------------------------------------------------------------------------------------------------
CL965_4	ATGCTGAAGCACGGCAGAGCTGGGGTTCCCATGGAAGTCATGGGGCTGATGCTGGGAGAGTTTGTGGACGACTACACAGTCAGAGTGATCGATGTTTTTGCTATGCCTCAGTCAGGAACG
CL965_5	------------------------------------------------------------------------------------------------------------------------
CL965_7	ATGCTGAAGCACGGCAGAGCTGGGGTTCCCATGGAAGTCATGGGGCTGATGCTGGGAGAGTTTGTGGACGACTACACAGTCAGAGTGATCGATGTTTTTGCTATGCCCCAGTCAGGAACG
[Danio_rerio.11.12091476.12090105 592 bp 21220-21811 bp]
CL964_1	-------------------------------------------------------------------------------------------------------------------------------------------------------------------------------------------------------------------------------------------------------------------------------------------------------AATAATACATTCACATTAACT-AGTTCAAATAGTCACGCT-TCCTTTAATATTTGTGGATTTGTGGATGAACATAACA--------------------------…
CL964_10	------------------------------------------------------------------------------------------------------------------------------------------------------------------------------------------------------------------------------------------------------------------------------------------------------------------------------------------------------------------------------CATAACA--------------------------…
CL964_7	------------------------------------------------------------------------------------------------------------------------------------------------------------------------------------------------------------------------------------------------------------------------------------------------------------------------------------------------------------------------------CATAACA--------------------------…
CL964_8	---------------------------------------------------------------------------------------------------------------------------------------------------------------------------------------------------------------------------------------------------------------------------------------------------------------------------------------------------------------------------------------------------------------…
CL964_9	-------------------------------------------------------------------------------------------------------------------------------------------------------------------------------------------------------------------------------------------------------------------------------------------------------------------------------------------------------------------------------ATAACA--------------------------…
CL965_2	--------------------------------------------------------------------------------------------------------------------------------------------------------------------------------------------------------------------------------------------------------------TGGTCCTGT--TCAGGGTC----TTTCCGACTGACCACAAGAATAATACATTCACATTAACT-AGTTCAAATAGTCACGCT-TCCTTTAATATTTGTGGATTTGTGGATGAACATAACA--------------------------…
CL965_3	--------------------------------------------------------------------------------------------------------------------------------------------------------------------------------------------------------------------------------------------------------------TGGTCCTGT--TCAGGGTC----TTTCCGACTGACCACAAGAATAATACATTCACATTAACT-AGTTCAAATAGTCACGCT-TCCTTTAATATTTGTGGATTTGTGGATGAACATAACA--------------------------…
CL965_4	---------------------------------------------------------------------------------------------------------------------------------------------------------------------------------------------------------------------------------------------------------------------------------------------------------------------------------------------------------------------------------------------------------------…
CL965_5	---------------------------------------------------------------------------------------------------------------------------------------------------------------------------------TGCTTTGGACTATATCGTT--AGTACGACTGAGCTTGGTTAGTTTAAAAAAATATATATCCTGGTTTAATCCTTTCTTGGTCCTGT--TCAGGGTC----TTTCCGACTGACCACAAGAATAATACATTCACATTAACT-AGTTCAAATAGTCACGCT-TCCTTTAATATTTGTGGATTTGTGGATGAACATAACA--------------------------…
CL965_7	------------------------------------------------------------------------------------------------------------------------------------------------------------------------------------------------------------------------------------------------------------------------------------------------CCACCAAAATAATACATTCACATTAACT-AGTTCAAATAGTCACGCT-TCCTTTAATATTTGTGGATTTGTGGATGAACGTAACA--------------------------…
[Danio_rerio.11.12311921.12312121 201 bp 21812-22012 bp]
CL964_1	AATGTGATCGATCGAAAGCCATATCCAGAGGATGAGAACCTGGTGGAGGTAAAGTTTGCTACAACCCCGATCATGTCCACATACCTGGTGGCCTTCGTCATTGGAGAGTACGACTTTGTGGAGAGCCAGTCGTCAGATGGAATCATGGTGCGGGTGTACACTCCTGTGGGGAAGGCTGAGCAGGGCAAGTTTGCACTGGAG
CL964_10	AATGTGATCGATCGAAAGCCATATCCAGAGGATGAGAACCTGGTGGAGGTAAAGTTTGCTACAACCCCGATCATGTCCACATACCTGGTGGCCTTCGTCATTGGAGAGTACGACTTTGTGGAGAGCCAGTCGTCAGATGGAATCATGGTGCGGGTGTACACTCCTGTGGGGAAGGCTGAGCAGGGCAAGTTTGCACTGGAG
CL964_7	AATGTGATTGATCGAAAGCCATATCCAGAGGATGAGAACCTGGTGGAGGTAAAGTTTGCTACAACCCCGATCATGTCCACATACCTGGTGGCCTTCGTCATTGGAGAGTACGACTTTGTGGAGAGCCAGTCGTCAGATGGAATCATGGTGCGGGTGTACACTCCTGTGGGGAAGGCTGAGCAGGGCAAGTTTGCACTGGAG
CL964_8	AATGTGATCGATCGAAAGCCATATCCAGAGGATGAGAACCTGGTGGAGGTAAAGTTTGCTACAACCCCGATCATGTCCACATACCTGGTGGCCTTCGTCATTGGAGAGTACGACTTTGTGGAGAGCCAGTCGTCAGATGGAATCATGGTGCGGGTGTACACTCCTGTGGGGAAGGCTGAGCAGGGCAAGTTTGCACTGGAG
CL964_9	AATGTGATCGATCGAAAGCCATATCCAGAGGATGAGAACCTGGTGGAGGTAAAGTTTGCTACAACCCCGATCATGTCCACATACCTGGTGGCCTTCGTCATTGGAGAGTACGACTTTGTGGAGAGCCAGTCGTCAGATGGAATCATGGTGCGGGTGTACACTCCTGTGGGGAAGGCTGAGCAGGGCAAGTTTGCACTGGAG
CL965_2	AATGTGATCGATCGAAAGCCATATCCAGAGGATGAGAACCTGGTGGAGGTAAAGTTTGCTACAACCCCGATCATGTCCACATACCTGGTGGCCTTCGTCATTGGAGAGTACGACTTTGTGGAGAGCCAGTCGTCAGATGGAATCATGGTGCGGGTGTACACTCCTGTGGGGAAGGCTGAGCAGGGCAAGTTTGCACTGGAG
CL965_3	AATGTGATCGATCGAAAGCCATATCCAGAGGATGAGAACCTGGTGGAGGTAAAGTTTGCTACAACCCCGATCATGTCCACATACCTGGTGGCCTTCGTCATTGGAGAGTACGACTTTGTGGAGAGCCAGTCGTCAGATGGAATCATGGTGCGGGTGTACACTCCTGTGGGGAAGGCTGAGCAGGGCAAGTTTGCACTGGAG
CL965_4	AATGTGATCGATCGAAAGCCATATCCAGAGGATGAGAACCTGGTGGAGGTAAAGTTTGCTACAACCCCGATCATGTCCACATACCTGGTGGCCTTCGTCATTGGAGAGTACGACTTTGTGGAGAGCCAGTCGTCAGATGGAATCATGGTGCGGGTGTACACTCCTGTGGGGAAGGCTGAGCAGGGCAAGTTTGCACTGGAG
CL965_5	AATGTGATCGATCGAAAGCCATATCCAGAGGATGAGAACCTGGTGGAGGTAAAGTTTGCTACAACCCCGATCATGTCCACATACCTGGTGGCCTTCGTCATTGGAGAGTACGACTTTGTGGAGAGCCAGTCGTCAGATGGAATCATGGTGCGGGTGTACACTCCTGTGGGGAAGGCTGAGCAGGGCAAGTTTGCACTGGAG
CL965_7	AATGTGATCGATCGAAAGCCATATCCAGAGGATGAGAACCTGGTGGAGGTAAAGTTTGCTACAACCCCGATCATGTCCACATACCTGGTGGCCTTCGTCATTGGAGAGTACGACTTTGTGGAGAGCCAGTCGTCAGATGGAATCATGGTGCGGGTGTACACTCCTGTGGGGAAGGCTGAGCAGGGCAAGTTTGCACTGGAG
[Danio_rerio.11.1320459.1320338 122 bp 22013-22134 bp]
CL964_1	GCTCCGTTCACGCCGTTCATAACTGAGATGATGTACCAGAACCTGCGTCACCTCATCGACCCGGCCTCCGTGGAGGAGAAGGACGCCAGCAGCATCCACTACCTCATGCTGCCACAAGT---
CL964_10	GCTCCGTTCACGCCGTTCATAACTGAGATGATGTACCAGAACCTGCGTCACCTCATCGACCCGGCCTCCGTGGAGGAGAAGGACGCCAGCAGCATCCACTACCTCATGCTGCCACAAGT---
CL964_7	GCTCCGTTCACGCCGTTCATAACTGAGATGATGTACCAGAACCTGCGTCACCTCATCGACCCGGCCTCCGTGGAGGAGAAGGACGCCAGCAGCATCCACTACCTCATGCTGCCACAAGT---
CL964_8	GCTCCGTTCACGCCGTTCATAACTGAGATGATGTACCAGAACCTGCGTCACCTCATTGACCCGGCCTCCGTGGAGGAGAAGGACGCCAGCAGCATCCACTACCTCATGCTGCCACAAGT---
CL964_9	GCTCCGTTCACGCCGTTCATAACTGAGATGATGTACCAGAACCTGCGTCACCTCATCGACCCGGCCTCCGTGGAGGAGAAGGACGCCAGCAGCATCCACTACCTCATGCTGCCACAAGT---
CL965_2	GCTCCGTTCACACCGTTCATAACTGAGATGATGTACCAGAACCTGCGTCACCTCATCGACCCGGCCTCCGTGGAGGAGAAGGACGCCAGCAGCATCCACTACCTCATGCTGCCACAAGT---
CL965_3	GCTCCGTTCACGCCGTTCATAACTGAGATGATGTACCAGAACCTGCGTCACCTCATCGACCCGGCCTCCGTGGAGGAGAAGGACGCCAGCAGCATCCACTACCTCATGCTGCCACAAGT---
CL965_4	GCTCCGTTCACGCCGTTCATAACTGAGATGATGTACCAGAACCTGCGTCACCTCATCGACCCGGCCTCCGTGGAGGAGAAGGACGCCAGCAGCATCCACTACCTCATGCTGCCACAAGT---
CL965_5	GCTCCGTTCACGCCGTTCATAACTGAGATGATGTACCAGAACCTGCGCCACCTCATCGACCCGGCCTCCGTGGAGGAGAAGGACGCCAGCAGCATCCACTACCTCATGCTGCCACAAGT---
CL965_7	GCTCCGTTCACACCGTTCATAACTGAGATGATGTACCAGAACCTGCGTCACCTCATCGACCCGGCCTCCGTGGAGGAGAAGGACGCCAGCAGCATCCACTACCTCATGCTGCCACAAGT---
[Danio_rerio.11.1354895.1354739 157 bp 22135-22291 bp]
CL964_1	GTATACCTTCTACGACGGCCCTCCTTTTGCCACGGGTCTACCCCACTATGGGCACATTCTAGCTGGCACCATCAAGGACATTGTTACTCGCTTTGCACACCAGAGCGGCTTCCATGTGGACCGACGCTTTGGCTGGGACTGTCACGGCTTGCCTGTG
CL964_10	-TACACCTTTTATGATGGTCCTCCTTTTGCCACCGGTCTGCCTCACTACGGACACATTTTGGCTGGAACCATCAAAGACATCGTGACCAGATTTGCTCATCAGAACGGCTTCCATGTGGACCGCCGCTTTGGCTGGGACTGTCACGGCCTGCCAGTG
CL964_7	-TACACCTTTTATGATGGTCCTCCTTTTGCCACCGGTCTGCCTCACTACGGACACATTTTGGCTGGAACCATCAAAGACATCGTGACCAGATTTGCTCATCAGAATGGCTTCCATGTGGACCGCCGCTTTGGCTGGGACTGTCACGGCCTGCCAGTG
CL964_8	-TACACCTTTTATGATGGTCCTCCTTTTGCCACCGGTCTGCCTCACTATGGACACATTTTGGCTGGAACCATCAAAGACATCGTGACCAGATTTGCTCATCAGAATGGCTTCCATGTGGACCGCCGCTTTGGCTGGGACTGTCACGGCCTGCCAGTG
CL964_9	-TACACCTTTTATGATGGTCCTCCTTTTGCCACCGGTCTGCCTCACTACGGTCACATTTTGGCTGGAACCATCAAAGACATCGTGACCAGATTTGCTCATCAGAATGGCTTCCATGTGGACCGCCGCTTTGGCTGGGACTGTCACGGCCTGCCAGTG
CL965_2	-TACACCTTTTATGATGGTCCTCCTTTTGCCACCGGTCTGCCTCACTACGGACACATTTTGGCTGGAACCATCAAAGACATTGTGACCAGATTTGCTCATCAGAACGGCTTCCATGTGGACCGCCGCTTTGGCTGGGACTGTCACGGCCTGCCAGTG
CL965_3	-TACACCTTTTATGATGGTCCTCCTTTTGCCACCGGTCTGCCTCACTATGGACACATTTTGGCTGGAACCATCAAAGACATCGTGACCAGATTTGCTCATCAGAACGGCTTCCATGTGGACCGCCGCTTTGGCTGGGACTGTCACGGCCTGCCAGTG
CL965_4	-TACACCTTTTATGATGGTCCTCCTTTTGCCACCGGTCTGCCTCACTACGGACACATTTTGGCTGGAACCATCAAAGACATCGTGACCAGATTTGCTCATCAGAATGGCTTCCATGTGGACCGCCGCTTTGGCTGGGACTGTCACGGCCTGCCAGTG
CL965_5	-TACACCTTTTATGATGGTCCTCCTTTTGCCACCGGTCTGCCTCACTACGGACACATTTTGGCTGGAACCATCAAAGACATCGTGACCAGATTTGCTCATCAGAATGGCTTCCATGTGGACCGCCGCTTTGGCTGGGACTGTCACGGCCTGCCAGTG
CL965_7	-TACACCTTTTATGATGGTCCTCCTTTTGCCACCGGTCTGCCTCACTACGGACACATTTTGGCTGGAACCATCAAAGACATCGTGACCAGATTTGCTCATCAGAACGGCTTCCATGTGGACCGCCGCTTTGGCTGGGACTGTCACGGCCTGCCAGTG
[Danio_rerio.11.14342376.14342155 202 bp 22292-22493 bp]
CL964_1	----------------------------------------------------------------------------------------------------------------------------------------------------------------------------------------------------------
CL964_10	----------------------------------------------------------------------------------------------------------------------------------------------------------------------------------------------------------
CL964_7	------------------------------------------------------------CAACCCCAACATCAACCAAAATCCTCTCATCAATGTCCGAGACCGACTCTTTCACGCCCTCTTCTTTAAGATGGCCGTCACATACGCCAGGCTCTTCCCTCCATCCTTCAGGAGGGTCTTTGAGTTCTTTGTTCTTCTCAAG
CL964_8	----------------------------------------------------------------------------------------------------------------------------------------------------------------------------------------------------------
CL964_9	----------------------------------------------------------------------------------------------------------------------------------------------------------------------------------------------------------
CL965_2	----------------------------------------------------------------------------------------------------------------------------------------------------------------------------------------------------------
CL965_3	----------------------------------------------------------------------------------------------------------------------------------------------------------------------------------------------------------
CL965_4	----------------------------------------------------------------------------------------------------------------------------------------------------------------------------------------------------------
CL965_5	----------------------------------------------------------------------------------------------------------------------------------------------------------------------------------------------------------
CL965_7	----------------------------------------------------------------------------------------------------------------------------------------------------------------------------------------------------------
[Danio_rerio.11.14353302.14353733 284 bp 22494-22777 bp]
CL964_1	----GCTCAACAAACTTTAGCGAGAAGTTTTCCAGAGTGAAGTTTTCCCCTTCTCTGACACTTTTTGGAGGAAAGCCCATGGAGGG------------------------------------------------------------------------------------------------------------------------------------------------------------------------------------------------------
CL964_10	--------------------------------------------------------------------------------------------------------------------------------------------------------------------------------------------------------------------------------------------------------------------------------------------
CL964_7	--------------------------------------------------------------------------------------------------------------------------------------------------------------------------------------------------------------------------------------------------------------------------------------------
CL964_8	--------------------------------------------------------------------------------------------------------------------------------------------------------------------------------------------------------------------------------------------------------------------------------------------
CL964_9	--------------------------------------------------------------------------------------------------------------------------------------------------------------------------------------------------------------------------------------------------------------------------------------------
CL965_2	----GCTCAACAAACTTTAGCGAGAAGTTTTCCAGAGTGAAGTTTTCCCCTTCTCTGACACTTTTTGGAGGAAAGCCCATGGAGGGGTGGTTAGCTGTGACAGTGAGTGGTTTGGTCACAGTGTCACTGCTGAAACCAGG------------------------------------------------------------------------------------------------------------------------------------------------
CL965_3	----GCTCAACAAACTTTAGCGAGAAGTTTTCCAGAGTGAAGTTTTCCCCTTCTCTGACACTTTTTGGAGGAAAGCC---------------------------------------------------------------------------------------------------------------------------------------------------------------------------------------------------------------
CL965_4	----GCTCAACAAACTTTAGCGAGAAGTTTTGCAGAGTGAAGTTTTCCCCTTCTCTGACACTTTTTGGAGGAAAGCCCATGGAGGGGTGGTTAGCTGTGACAGTGAGTGGTTT---------------------------------------------------------------------------------------------------------------------------------------------------------------------------
CL965_5	----GCTCAACAAACTTTAGCGAGAAGTTTTGCAGAGTGAAGTTTTCCCCTTCTCTGACACTTTTTGGAGGAAAGCCCATGGAGGGGTGGTTAGCTGTGACAGTGAGTGGTTT---------------------------------------------------------------------------------------------------------------------------------------------------------------------------
CL965_7	----GCTCAACAAACTTTAGCGAGAAGTTTTCCAGAGTGAAGTTTTCCCCTTCTCTGACACTTTTTGGAGGAAAGCCCATGGAGGGGTGGTTAGCTGTGACAGTGAGTGGTTTGGTCACAGTGTCACTGCTG--------------------------------------------------------------------------------------------------------------------------------------------------------
[Danio_rerio.11.16233723.16233931 201 bp 22778-22978 bp]
CL964_1	--GTGACAAACTGTACGAAATCGCTGTACAGGAAGAAGTTACTGCAAGATTACATTTCATCAAGTTTGAAAATGCTTACATAGAGACATGCTTGGACTTTATCAAAGATCATTTGGTCAACACAGAAACCAAAGTCATCAAAGCTACAGGTGGAGGGGCACACAAGTTCAAAGATCTAATTGAGAAGAAACTGGGACTAA-
CL964_10	--GTGACAAACTGTACGAAATCGCTGTACAGGAAGAAGTTACTGCAAGATTACATTTCATCAAGTTTGAAAATGCTTACATAGAGACATGCTTGGACTTTATCAAAGATCATTTGGTCAACACAGAAACCAAAGTCATCAAAGCTACAGGTGGAGGGGCACACAAGTTCAAAGATCTAATTGAGAAGAAACTGGGACTAA-
CL964_7	--GTGACAAACTGTACGAAATCGCTGTACAGGAAGAAGTTACTGCAAGATTACATTTCATCAAGTTTGAAAATGCTTACATAGAGACATGCTTGGACTTTATCAAAGATCATTTGGTCAACACAGAAACCAAAGTCATCAAAGCTACAGGTGGAGGGGCACACAAGTTCAAAGATCTAATTGAGAAGAAACTGGGACTAA-
CL964_8	-------------------ATATCTGTGCAGGAAGAGGTCACTGCACGCCTGCACTTTATCAAGTTTGAAAATGCTTACATCGAAACATGCTTGGACTTCATCAAAGACCATCTGGTCAACACGGAAACAAAAGTTATGAAAGCAACAGGTGGAGGGGCACACAAGTTCAAAGAACTCATTGAGAGGAAACTCGGACTCAA
CL964_9	--GTGACAAACTGTACGAAATCGCTGTACAGGAAGAAGTTACTGCAAGATTACATTTCATCAAGTTTGAAAATGCTTACATAGAGACATGCTTGGACTTTATCAAAGATCATTTGGTCAACACAGAAACCAAAGTCATCAAAGCTACAGGTGGAGGGGCACACAAGTTCAAAGATCTAATTGAGAAGAAACTGGGACTAA-
CL965_2	--GTGACAAACTGTACGAAATCGCTGTACAGGAAGAAGTTACTGCAAGATTACATTTCATCAAGTTTGAAAATGCTTACATAGAGACATGCTTGGACTTTATCAAGGATCATTTGGTCAACACAGAAACCAAAGTCATCAAAGCTACAGGTGGAGGGGCACACAAGTTCAAAGATCTAATTGAGAAGAAACTGGGACTAA-
CL965_3	--GTGACAAACTGTACGAAATCGCTGTACAGGAAGAAGTTACTGCAAGATTACATTTCATCAAGTTTGAAAATGCTTACATAGAGACATGCTTGGACTTTATCAAAGATCATTTGGTCAACACAGAAACCAAAGTCATCAAAGCTACAGGTGGAGGGGCACACAAGTTCAAAGATCTAATTGAGAAGAAACTGGGACTAA-
CL965_4	--GTGACAAACTGTACGAAATCGCTGTACAGGAAGAAGTTACTGCAAGATTACATTTCATCAAGTTTGAAAATGCTTACATAGAGACATGCTTGGACTTTATCAAAGATCATTTGGTCAACACAGAAACCAAAGTCATCAAAGCTACAGGTGGAGGGGCACACAAGTTCAAAGATCTAATTGAGAAGAAACTGGGACTAA-
CL965_5	---------------------------------------------------------------------------------------------------------------------------------------------------------------------------------------------------------
CL965_7	--GTGACAAACTGTACGAAATCGCTGTACAGGAAGAAGTTACTGCAAGATTACATTTCATCAAGTTTGAAAATGCTTACATAGAGACATGCTTGGACTTTATCAAAGATCATTTGGTCAACACAGAAACCAAAGTCATCAAAGCTACAGGTGGAGGGGCACACAAGTTCAAAGATCTAATTGAGAAGAAACTGGGACTAA-
[Danio_rerio.11.16256857.16257008 152 bp 22979-23130 bp]
CL964_1	--------------------------------------------------------------------------------------------------------------------------------------------------------
CL964_10	--------------------------------------------------------------------------------------------------------------------------------------------------------
CL964_7	-TAAAGCAGAGAGAGAACGACATGGCTCTCAAGTATTACCTGAAGGCTGTGAAGTCTCTGGATGAGTTGGAGTGGGAAGAAAGGCAGTTTGCTCTGGTCAGAGGTGTCCTGGCTGGAAATGTGTTCGACTGGGGGGCCAAAGCGGTGTCAGA
CL964_8	----AACGGAGAGAGAACGACATCGCTCTCAAGTATTACCTGAAGGCTGTGAAGTCTCTGGATGAGTTGGAGTGGGAAGAAAGGCAGTTTGCTCTGGTCAGAGGTGTCCTGGCTGGAAATGTGTTCGACTGGGGGGCCAAAGCGGTGTCAGA
CL964_9	--------------------------------------------------------------------------------------------------------------------------------------------------------
CL965_2	--------------------------------------------------------------------------------------------------------------------------------------------------------
CL965_3	-TAAAGCAGAGAGAGAACGACATCGCTCTCAAGTATTACCTGAAGGCTGTGAAGTCTCTGGATGAGTTGGAGTGGGAAGAAAGGCAGTTTGCTCTGGTCAGAGGTGTCCTGGCTGGAAATGTGTTCGACTGGGGGGCCAAAGCGGTGTCAGA
CL965_4	--------------------------------------------------------------------------------------------------------------------------------------------------------
CL965_5	--------------------------------------------------------------------------------------------------------------------------------------------------------
CL965_7	-TAAAGCAGAGAGAGAACGACATGGCTCTCAAGTATTACCTGAAGGCTGTGAAGTCTCTGGATGAGTTGGAGTGGGAAGAAAGGCAGTTTGCTCTGGTCAGAGGTGTCCTGGCTGGAAATGTGTTCGACTGGGGGGCCAAAGCGGTGTCAGA
[Danio_rerio.11.16537896.16538105 210 bp 23131-23340 bp]
CL964_1	------------------------------------------------------------------------------------------------------------------------------------------------------------------------------------------------------------------
CL964_10	------------------------------------------------------------------------------------------------------------------------------------------------------------------------------------------------------------------
CL964_7	------------------------------------------------------------------------------------------------------------------------------------------------------------------------------------------------------------------
CL964_8	------------------------------------------------------------------------------------------------------------------------------------------------------------------------------------------------------------------
CL964_9	------------------------------------------------------------------------------------------------------------------------------------------------------------------------------------------------------------------
CL965_2	------------------------------------------------------------------------------------------------------------------------------------------------------------------------------------------------------------------
CL965_3	------------------------------------------------------------------------------------------------------------------------------------------------------------------------------------------------------------------
CL965_4	------------------------------------------------------------------------------------------------------------------------------------------------------------------------------------------------------------------
CL965_5	------------------------------------------------------------------------------------------------------------------------------------------------------------------------------------------------------------------
CL965_7	------------------------------------------------------------------------------------------------------------------------------------------------------------------------------------------------------------------
[Danio_rerio.11.16968253.16968716 462 bp 23341-23802 bp]
CL964_1	GAATACTTCTTCTATTTTGATCCCCGTAAAGACTATTGGAGTCACCTTCCGTCCATGTGCGTCCCCCGAAGCCAGGGTTTGGCTGCCTTGTACAAGAACTGCATCTATTACATCGCTGGCATCTGCCGAAACCACCAGCGCACCTTCACTGTGGAGGTGTATGACATCGAGCAGAACACGTGGAGCCGTAAGAGGGACCTGCCTTTTGACCAAGCCACGAGCCCATACATCAAGGCCATGCTGCTCCAAGGCAAACTGCACCTGTTTGTGCGAGCCACACAGGTCATGGTGGAGAAGCACGTGTTTCGCACCAGCCGCAAGAACTCCCTTTACCAGTACGACGACGAGGCCGACGCATGGACCAAAGTGTACGAGACACCGGACCGCCTCTGGGATCTA…
CL964_10	GAATACTTCTTCTATTTTGATCCCCGTAAAGACTATTGGAGTCACCTTCCGTCCATGTGCGTCCCCCGAAGCCAGGGTTTGGCTGCCTTGTACAAGAACTGCATCTATTACATCGCTGGCATCTGCCGAAACCACCAGCGCACCTTCACTGTGGAGGTGTATGACATCGAGCAGAACACGTGGAGCCGTAAGAGGGACCTGCCTTTTGACCAAGCCACGAGCCCATACATCAAGGCCATGCTGCTCCAAGGCAAACTGCACCTGTTTGTGCGAGCCACACAGGTCATGGTGGAGAAGCACGTGTTTCGCACCAGCCGCAAGAACTCCCTTTACCAGTACGACGACGAGGCCGACGCATGGACCAAAGTGTACGAGACACCGGACCGCCTCTGGGATCTA…
CL964_7	GAATACTTCTTCTATTTTGATCCCCGTAAAGACTATTGGAGTCACCTTCCGTCCATGTGCGTCCCCCGAAGCCAGGGTTTGGCTGCCTTGTACAAGAACTGCATCTATTACATCGCTGGCATCTGCCGAAACCACCAGCGCACCTTCACTGTGGAGGTGTATGACATCGAGCAGAACACGTGGAGCCGTAAGAGGGACCTGCCTTTTGACCAAGCCACGAGCCCATACATCAAGGCCATGCTGCTCCAAGGCAAACTGCACCTGTTTGTGCGAGCCACACAGGTCATGGTGGAGAAGCACGTGTTTCGCACCAGCCGCAAGAACTCCCTTTACCAGTACGACGACGAGGCCGACGCATGGACCAAAGTGTACGAGACACCGGACCGCCTCTGGGATCTA…
CL964_8	GAATACTTCTTCTATTTTGATCCCCGTAAAGACTATTGGAGTCACCTTCCGTCCATGTGCGTCCCCCGAAGCCAGGGTTTGGCTGCCTTGTACAAGAACTGCATCTATTACATCGCTGGCATCTGCCGAAACCACCAGCGCACCTTCACTGTGGAGGTGTATGACATCGAGCAGAACACGTGGAGCCGTAAGAGGGACCTGCCTTTTGACCAAGCCACGAGCCCATACATCAAGGCCATGCTGCTCCAAGGCAAACTGCACCTGTTTGTGCGAGCCACACAGGTCATGGTGGAGAAGCACGTGTTTCGCACCAGCCGCAAGAACTCCCTTTACCAGTACGACGACGAGGCCGACGCATGGACCAAAGTGTACGAGACACCGGACCGCCTCTGGGATCTA…
CL964_9	GAATACTTCTTCTATTTTGATCCCCGTAAAGACTATTGGAGTCACCTTCCGTCCATGTGTGTCCCCCGAAGCCAGGGTTTGGCTGCCTTGTACAAGAACTGCATCTATTACATCGCTGGCATCTGCCGAAACCACCAGCGCACCTTCACTGTGGAGGTGTATGACATCGAGCAGAACACGTGGAGCCGTAAGAGGGACCTGCCTTTTGACCAAGCCACGAGCCCATACATCAAGGCCATGCTGCTCCAAGGCAAACTGCACCTGTTTGTGCGAGCCACACAGGTCATGGTGGAGAAGCACGTGTTTCGCACCAGCCGCAAGAACTCCCTTTACCAGTACGACGACGAGGCCGACGCATGGACCAAAGTGTACGAGACACCGGACCGCCTCTGGGATCTA…
CL965_2	GAATACTTCTTCTATTTTGATCCCCGTAAAGACTATTGGAGTCACCTTCCGTCCATGTGCGTCCCCCGAAGCCAGGGTTTGGCTGCCTTGTACAAGAACTGCATCTATTACATCGCTGGCATCTGCCGAAACCACCAGCGCACCTTCACTGTGGAGGTGTATGACATCGAGCAGAACACGTGGAGCCGTAAGAGGGACCTGCCTTTTGACCAAGCCACGAGCCCGTACATCAAGGCCATGCTGCTCCAAGGCAAACTGCATCTGTTTGTGCGAGCCACACAGGTCATGGTGGAGAAGCACGTGTTTCGCACCAGCCGCAAGAACTCCCTTTACCAGTACGACGACGAGGCCGACGCATGGACCAAAGTGTACGAGACACCGGACCGCCTCTGGGATCTA…
CL965_3	GAATACTTCTTCTATTTTGATCCCCGTAAAGACTATTGGAGTCACCTTCCGTCCATGTGCGTCCCCCGAAGCCAGGGTTTGGCTGCCTTGTACAAGAACTGCATCTATTACATCGCTGGCATCTGCCGAAACCACCAGCGCACCTTCACTGTGGAGGTGTATGACATCGAGCAGAACACGTGGAGCCGTAAGAGGGACCTGCCTTTTGACCAAGCCACGAGCCCATACATCAAGGCCATGCTGCTCCAAGGCAAACTGCACCTGTTTGTGCGAGCCACACAGGTCATGGTGGAGAAGCACGTGTTTCGCACCAGCCGCAAGAACTCCCTTTACCAGTACGACGACGAGGCCGACGCATGGACCAAAGTGTACGAGACACCGGACCGCCTCTGGGATCTA…
CL965_4	GAATACTTCTTCTATTTTGATCCCCGTAAAGACTATTGGAGTCACCTTCCGTCCATGTGCGTCCCCCGAAGCCAGGGTTTGGCTGCCTTGTACAAGAACTGCATCTATTACATCGCTGGCATCTGCCGAAACCACCAGCGCACCTTCACTGTGGAGGTGTATGACATCGAGCAGAACACGTGGAGCCGTAAGAGGGACCTGCCTTTTGACCAAGCCACGAGCCCATACATCAAGGCCATGCTGCTCCAAGGCAAACTGCACCTGTTTGTGCGAGCCACACAGGTCATGGTGGAGAAGCACGTGTTTCGCACCAGCCGCAAGAACTCCCTTTACCAGTACGACGACGAGGCCGACGCATGGACCAAAGTGTACGAGACACCGGACCGCCTCTGGGATCTA…
CL965_5	---------------------------------------------------------------------------------------------------------------------------------------------------------------------------------------------------------------------------------------------------------------------------------------------------------------------------------------------------------------------------------------------------------------…
CL965_7	GAATACTTCTTCTATTTTGATCCCCGTAAAGACTATTGGAGTCACCTTCCGTCCATGTGCGTCCCCCGAAGCCAGGGTTTGGCTGCCTTGTACAAGAACTGCATCTATTACATCGCTGGCATCTGCCGAAACCACCAGCGCACCTTCACTGTGGAGGTGTATGACATCGAGCAGAACACGTGGAGCCGTAAGAGGGACCTGCCTTTTGACCAAGCCACGAGCCCGTACATCAAGGCCATGCTGCTCCAAGGCAAACTGCACCTGTTTGTGCGAGCCACACAGGTCATGGTGGAGAAGCACGTGTTTCGCACCAGCCGCAAGAACTCCCTTTACCAGTACGACGACGAGGCCGACGCATGGACCAAAGTGTACGAGACACCGGACCGCCTCTGGGATCTA…
[Danio_rerio.11.19924211.19924416 206 bp 23803-24008 bp]
CL964_1	-----------------------------AAAGAGCTGAAGTGGTCGCTGGACGCGTAGCTGCAGAGCAGAATGAAGAAGACCAACGAGGAGGAACTGAAGCGCCTGGATGAAGTCCTGGAGGACGCCGAGAAGAACCTGGGCGAGAGTGAGATACGAGACGCCATGATGGCCAAAGCAGAATACCTCATCCGCATTGGGGACGAG
CL964_10	--------------------------------------------------------------------------------------------------------------------------------------------------------------------------------------------------------------
CL964_7	--------------------------------------------------------------------------------------------------------------------------------------------------------------------------------------------------------------
CL964_8	--------------------------------------------------------------------------------------------------------------------------------------------------------------------------------------------------------------
CL964_9	--------------------------------------------------------------------------------------------------------------------------------------------------------------------------------------------------------------
CL965_2	--------------------------------------------------------------------------------------------------------------------------------------------------------------------------------------------------------------
CL965_3	--------------------------------------------------------------------------------------------------------------------------------------------------------------------------------------------------------------
CL965_4	--------------------------------------------------------------------------------------------------------------------------------------------------------------------------------------------------------------
CL965_5	--------------------------------------------------------------------------------------------------------------------------------------------------------------------------------------------------------------
CL965_7	--------------------------------------------------------------------------------------------------------------------------------------------------------------------------------------------------------------
[Danio_rerio.11.19926261.19926406 146 bp 24009-24154 bp]
CL964_1	--------------------------------------------------------------------------------------------------------------------------------------------------
CL964_10	--------------------------------------------------------------------------------------------------------------------------------------------------
CL964_7	--------------------------------------------------------------------------------------------------------------------------------------------------
CL964_8	--------------------------------------------------------------------------------------GATTGGCTTGTTCTACATGGACAGTGACCTCATCACACGGAATTCAGAGAAAGCCAAGAG
CL964_9	--------------------------------------------------------------------------------------------------------------------------------------------------
CL965_2	GAGGGTGCCTTAACTGCATTTAGGAAAACCTATGACAAGACTGTAGCTCTGGGACATCGACTGGACATCGTGTTCTATCTGCTGAGGATTGGCTTGTTCTACATGGACAGTGACCTCATCACACGGAATTCAGAGAAAGCCAAGAG
CL965_3	GAGGGTGCCTTAACTGCATTTAGGAAAACCTATGACAAGACTGTAGCTCTGGGACATCGACTGGACATCGTGTTCTATCTGCTGAGGATTGGCTTGTTCTACATGGACAGTGACCTCATCACATGGAATTCAGAGAAAGCCAAGAG
CL965_4	-----------------------------------------------------ACATCGACTGGACATCGTGTTCTATCTGCTGAGGATTGGCTTGTTCTACATGGACAGTGACCTCATCACACGGAATTCAGAGAAAGCCAAGAG
CL965_5	--------------------------------------------------------------------------------------------------------------------------------------------------
CL965_7	------GCCTTAACTGCATTTAGGAAAACCTATGACAAGACTGTAGCTCTGGGACATCGACTGGACATCGTGTTCTATCTGCTGAGGATTGGCTTGTTCTACATGGACAGTGACCTCATCACACGGAATTCAGAGAAAGCCAAGAG
[Danio_rerio.11.20477531.20478322 717 bp 24155-24871 bp]
CL964_1	-------------------------------------------------------------------------------------------------------------------------------------------------------------------------------------------------------------------------------------------------------------------------------------------------------------------------------------------------------------TGCA------CCAGGCCGTGGCCGTGCCTGGCTCTCTGTACTACCTGAAC…
CL964_10	---------------------------------------------------------------------------------------------------------------------------------------------------------------------------------------------------------------------------------------------------------------------------------------------------------------------------------------------------------------------------------------------------------------…
CL964_7	---------------------------------------------------------------------------------------------------------------------------------------------------------------------------------------------------------------------------------------------------------------------------------------------------------------------------------------------------------------------------------------------------------------…
CL964_8	---------------------------------------------------------------------------------------------------------------------------------------------------------------------------------------------------------------------------------------------------------------------------------------------------------------------------------------------------------------------------------------------------------------…
CL964_9	---------------------------------------------------------------------------------------------------------------------------------------------------------------------------------------------------------------------------------------------------------------------------------------------------------------------------------------------------------------------------------------------------------------…
CL965_2	---------------------------------------------------------------------------------------------------------------------------------------------------------------------------------------------------------------------------------------------------------------------------------------------------------------------------------------------------------------------------------------------------------------…
CL965_3	---------------------------------------------------------------------------------------------------------------------------------------------------------------------------------------------------------------------------------------------------------------------------------------------------------------------------------------------------------------------------------------------------------------…
CL965_4	---------------------------------------------------------------------------------------------------------------------------------------------------------------------------------------------------------------------------------------------------------------------------------------------------------------------------------------------------------------------------------------------------------------…
CL965_5	---------------------------------------------------------------------------------------------------------------------------------------------------------------------------------------------------------------------------------------------------------------------------------------------------------------------------------------------------------------------------------------------------------------…
CL965_7	---------------------------------------------------------------------------------------------------------------------------------------------------------------------------------------------------------------------------------------------------------------------------------------------------------------------------------------------------------------------------------------------------------------…
[Danio_rerio.11.23200485.23200305 180 bp 24872-25051 bp]
CL964_1	------------------------------------------------------------------------------------------------------------------------------------------------------------------------------------
CL964_10	------------------------------------------------------------------------------------------------------------------------------------------------------------------------------------
CL964_7	------------------------------------------------------------------------------------------------------------------------------------------------------------------------------------
CL964_8	------------------------------------------------------------------------------------------------------------------------------------------------------------------------------------
CL964_9	------------------------------------------------------------------------------------------------------------------------------------------------------------------------------------
CL965_2	------------------------------------------------------------------------------------------------------------------------------------------------------------------------------------
CL965_3	------------------------------------------------------------------------------------------------------------------------------------------------------------------------------------
CL965_4	------------------------------------------------------------------------------------------------------------------------------------------------------------------------------------
CL965_5	------------------------------------------------------------------------------------------------------------------------------------------------------------------------------------
CL965_7	CATTACAGGATTGATGCTGACCTGCCATTTCGTCTCCAGCCTGACTCTATTGACAGGATGCGCTGTTTACGGGCCCGTGTGATTCGTTCCCTTTTCCATTTGTATAAGCCGTTCGAC---------------------------------------------------------------
[Danio_rerio.11.2584367.2584488 122 bp 25052-25173 bp]
CL964_1	AGGAAGAGGATGGCGGCGTCTGAACTCTCAAAGTCCATGAATGAGTTTCTGACCAAACTCCAGGACGACCTGAAGGAGGCGATGAACACCATGATGTGCACCAAGTGTGAAGGGAAACACAA
CL964_10	AGGAAGAGGATGGCGGCGTCTGAACTCTCAAAGTCCATGAATGAGTTTCTGACCAAACTCCAGGACGACCTGAAGGAGGCGATGAACACCATGATGTGCACCAAGTGTGAAGGGAAACACAA
CL964_7	AGGAAGAGGATGGCGGCGTCTGAACTCTCAAAGTCCATGAATGAGTTTCTGACCAAACTCCAGGACGACCTGAAGGAGGCGATGAACACCATGATGTGCACCAAGTGTGAAGGGAAACACAA
CL964_8	AGGAAGAGGATGGCGGCGTCTGAACTCTCAAAGTCCATGAATGAGTTTCTGACCAAACTCCAGGACGACCTGAAGGAGGCGATGAACACCATGATGTGCACCAAGTGTGAAGGGAAACACAA
CL964_9	AGGAAGAGGATGGCGGCGTCTGAACTCTCAAAGTCCATGAATGAGTTTCTGACCAAACTCCAGGACGACCTGAAGGAGGCGATGAACACCATGATGTGCACCAAGTGTGAAGGGAAACACAA
CL965_2	AGGAAGAGGATGGCGGCGTCTGAACTCTCAAAGTCCATGAATGAGTTTCTGACCAAACTCCAGGACGACCTGAAGGAGGCGATGAACACCATGATGTGCACCAAGTGTGAAGGGAAACACAA
CL965_3	AGGAAGAGGATGGCGGCGTCTGAACTCTCAAAGTCCATGAATGAGTTTCTGACCAAACTCCAGGACGACCTGAAGGAGGCGATGAACACCATGATGTGCACCAAGTGTGAAGGGAAACACAA
CL965_4	AGGAAGAGGATGGCGGCGTCTGAACTCTCAAAGTCCATGAATGAGTTTCTGACCAAACTCCAGGACGACCTGAAGGAGGCGATGAACACCATGATGTGCACCAAGTGTGAAGGGAAACACAA
CL965_5	AGGAAGAGGATGGCGGCGTCTGAACTCTCAAAGTCCATGAATGAGTTTCTGACCAAACTCCAGGACGACCTGAAGGAGGCGATGAACACCATGATGTGCACCAAGTGTGAAGGGAAACACAA
CL965_7	AGGAAGAGGATGGCGGCGTCTGAACTCTCAAAGTCCATGAATGAGTTTCTGACCAAACTCCAGGACGACCTGAAGGAGGCGATGAACACCATGATGTGCACCAAGTGTGAAGGGAAACACAA
[Danio_rerio.11.27397745.27398046 305 bp 25174-25478 bp]
CL964_1	-----------------------------------------------------------------------------------------------------------------------------------------------------------------------------------------------------------------------------------------------------------------------------------------------------------------
CL964_10	-----------------------------------------------------------------------------------------------------------------------------------------------------------------------------------------------------------------------------------------------------------------------------------------------------------------
CL964_7	-----------------------------------------------------------------------------------------------------------------------------------------------------------------------------------------------------------------------------------------------------------------------------------------------------------------
CL964_8	-----------------------------------------------------------------------------------------------------------------------------------------------------------------------------------------------------------------------------------------------------------------------------------------------------------------
CL964_9	-----------------------------------------------------------------------------------------------------------------------------------------------------------------------------------------------------------------------------------------------------------------------------------------------------------------
CL965_2	-----------------------------------------------------------------------------------------------------------------------------------------------------------------------------------------------------------------------------------------------------------------------------------------------------------------
CL965_3	ATCGAGCTGCCTCTGTTCGACTTGGTTCGTCCGGCTCGATCCGCCTCCAAATGCTCAGTGAAAATGTCCAAAGACCGTGCGTCTCCTCGAGTGTCCATCTTCAGGAGTCGGAAGCTGAAGGGCTGGTGGCCTCTAACGCGACTCAAGACGGCGGAGGACTTTGAGAGAGAGGAGAAGGA---GCAGGCGTCCAAGAAGAA--GAAAAAGAACAA---------------AAAAGACAGACGCAGCCAAATGAAAACGGAGGACCTGCAGT-----------------------------------
CL965_4	-----------------------------------TCGATCCGCCTCCAAATGCTCAGTGAAAATGTCCAAAGACCGTGCGTCTCCTCGAGTGTCCATCTTCAGGAGTCGGAAGCTGAAGGGCTGGTGGCCTCTAACGCGACTCAAGACGGCGGAGGACTTTGAGAGAGAGGAGAAGGA---GCAGGCGTCCAAGAAGAA--GAAAAAGAACAA---------------AAAAGACAGACGCAGCCAAATGAAAACGGAGGACCTGCAGTTTGTCGATGCCAATGGAGCCACACACGTCCTG---
CL965_5	--------------------------------------------------------------------------------------------------AAAGAGGAGGAGGAAGATTAGAGAGAGGAGGA------------GGAAGAGGAGGGAGGAGACAAAGAAGAAGAAGGAGGAGAAGAGGACGGAAGACGGAAGGAGACAAAGAAGAAGGACGAGAAGAGGATGAAAGATGGAAGGAGACAA-------AGAAGAAGAAGGAGGAGAA-------------------------------
CL965_7	-----------------------------------------------------------------------------------------------------------------------------------------------------------------------------------------------------------------------------------------------------------------------------------------------------------------
[Danio_rerio.11.28538107.28537938 155 bp 25479-25633 bp]
CL964_1	-----------------------------------------------------------------------------------------------------------------------------------------------------------
CL964_10	-----------------------------------------------------------------------------------------------------------------------------------------------------------
CL964_7	-----------------------------------------------------------------------------------------------------------------------------------------------------------
CL964_8	-----------------------------------------------------------------------------------------------------------------------------------------------------------
CL964_9	-----------------------------------------------------------------------------------------------------------------------------------------------------------
CL965_2	TCAGATGAGGAAACTCTACACATAGACACAGAGGCCAAACCTGACGTCAAAAATCGCAACTCCAAGGTTAAAAA---------------------------------------------------------------------------------
CL965_3	-----------------------------------------------------------------------------------------------------------------------------------------------------------
CL965_4	-----------------------------------------------------------------------------------------------------------------------------------------------------------
CL965_5	-----------------------------------------------------------------------------------------------------------------------------------------------------------
CL965_7	-----------------------------------------------------------------------------------------------------------------------------------------------------------
[Danio_rerio.11.28623332.28622919 361 bp 25634-25994 bp]
CL964_1	-------------------------------------------------------------------------------------------------------------------------------------------------------------------------------------------------------------------------------------------------------------------------------------------------------------------------------------------------------------------------
CL964_10	-------------------------------------------------------------------------------------------------------------------------------------------------------------------------------------------------------------------------------------------------------------------------------------------------------------------------------------------------------------------------
CL964_7	-------------------------------------------------------------------------------------------------------------------------------------------------------------------------------------------------------------------------------------------------------------------------------------------------------------------------------------------------------------------------
CL964_8	-------------------------------------------------------------------------------------------------------------------------------------------------------------------------------------------------------------------------------------------------------------------------------------------------------------------------------------------------------------------------
CL964_9	-------------------------------------------------------------------------------------------------------------------------------------------------------------------------------------------------------------------------------------------------------------------------------------------------------------------------------------------------------------------------
CL965_2	-------------------------------------------------------------------------------------------------------------------------------------------------------------------------------------------------------------------------------------------------------------------------------------------------------------------------------------------------------------------------
CL965_3	----------------------------------------------------------------------------------------------------TTCATCTCCCAGAGTAAGCTGGTGATCATGGTAGGACAGAGGCTGGTCAATGCTCTGTACAAAGAAGCTCAGCCCATGGACTGCCGCGAGAGCCTCCTGTGTAAGAGTAGTCACCTGTGTGCACTGCTCAAACAACTGGCTGTGGCCACTAAGAAGGCAGCACTGCACTTTCCTGACCGCCAGGCTGTGAACGAAGTCAAGGAGTTTGCCCAGGAACTAGCCCAGCGAGCACAGAACTTTCGCCTGTCACTGGAGCACTGA
CL965_4	--------------------------------------------------------------------------------------------------------------------------------------------------------CTCTGTACAAAGAAGCTCAGCCCATGGACTGCCGCGAGAGCCTCCTGTGTAAGAGTAGTCACCTGTGTGCACTGCTCAAACAACTGGCTGTGGCCACTAAGAAGGCAGCACTGCACTTTCCTGACCGCCAGGCTGTGAACGAAGTCAAGGAGTTTGCCCAGGAACTAGCCCAGCGAGCACAGAACTTTCGCCTGTCACTGGAGCACTGA
CL965_5	-------------------------------------------------------------------------------------------------------------------------------------------------------------------------------------------------------------------------------------------------------------------------------------------------------------------------------------------------------------------------
CL965_7	-------------------------------------------------------------------------------------------------------------------------------------------------------------------------------------------------------------------------------------------------------------------------------------------------------------------------------------------------------------------------
[Danio_rerio.11.28697579.28697189 391 bp 25995-26385 bp]
CL964_1	GAGGCTGAAATGCTGCGTGCAATCTCGTTTCATCCCTCCGGAGACTACCTATTGGTGGGGACACAGCATCCCACACTGCGCCTCTACGACTC-----------------------------------------------------------------------------------------------------------------------------------------------------------------------------------------------------------------------------------------------------------------------------------------------------------
CL964_10	GAGGCTGAAATGCTGCGTGCAATCTCGTTTCATCCCTCCGGAGACTACCTATTGGTGGGGACACAGCATCCCACACTGCGCCTCTACGACTCTAACACATTTCAGTGCTTTGTGTCATGTAACCCCCTGGACCAGCACACAGACACCATCAGCGGTGTCAGCTACAACCCAACGGCAAACAGCTACGTTTCCTGCAGCAAAGATGGCAGCATCAAACTTTGGGATGGCGTCTCCAACCGC-------------------------------------------------------------------------------------------------------------------------------------------------------
CL964_7	-------------------------------------------------------------------------------------------------------------------------------------------------------------------------------------------------------------------------------------------------------------------------------------------------------------------------------------------------------------------------------------------------------
CL964_8	GAGGCTGAAATGCTGCGTGCAATCTCGTTTCATCCCTCCGGAGACTACCTATTGGTGGGGACACAGCATCCCACACTGCGCCTCTACGACTCTAACACATTTCAGTGCTTTGTGTCATGTAACCCCCTGGACCAGCACACAGACACCATCAGCGGTGTCAGCTACAACCCAACGGCAAACAGCTACGTTTCCTGCAGCAAAGATGGCAGCATCAAAC------------------------------------------------------------------------------------------------------------------------------------------------------------------------------
CL964_9	---------------------------------------------------------------------------------------------AACACATTTCAGTGCTTTGTGTCATGTAACCCCCTGGACCAGCACACAGACACCATCAGCGGTGTCAGCTACAACCCAACGGCAAACAGCTACGTTTCCTGCAGCAAAGATGGCAGCATCAAACTTTGGGATGGCGTCTCCAACCGCTGCGTCACCACTTTTGAGAAGGCTCATGATGGAGCGGAAGTCTGTTCAGCCATCTTCTCCAAGAACTCAAAGTACATCCTGTCAAGTGGCAAGGACTCTGTAGTCAAGCTGTGGGAAATCTCCACAGGGCGGACGCTGGTCAAGT------
CL965_2	GAGGCTGAAATGCTGCGTGCAATCTCGTTTCATCCCTCCGGAGACTACCTATTGGTGGGGACACAGCATCCCACACTGCGCCTCTACGACTCTAACACATTTCAGTGCTTTGTGTCATGTAACCCCCTGGACCAGCACACAGACACCATCAGCGGTGTCAGC-------------------------------------------------------------------------------------------------------------------------------------------------------------------------------------------------------------------------------------
CL965_3	GAGGCTGAAATGCTGCGTGCAATCTCGTTTCATCCCTCCGGAGACTACCTATTGGTGGGGACACAGCATCCCACACTGCGCCTCTACGACTCTAACACATTTCAGTGCTTTGTGTCATGTAACCCCCTGGACCAGCACACAGACACCATCAGCGGTGTCAGCTACAACCCAACGGCAAACAGCTACGTTTCCTGCAGCAAAGATGGCAGCATCAAACTTTGGGATGGCGTCTCCAACCGCTGCGTCACCACTTTTGAGAAGGCTCATGATGGAGCGGAAGTCTGTTCAGCCATCTTCTCCAAGAACTCAAAGTACATCCTGTCAAGTGGCAAGGACTCTGTAGTCAAGCTGTGGGAAATCTCCACAGGGCGGACGCTGGTCAAGTATACAG
CL965_4	-------------------------------------------------------------------------------------------------------------------------------------------------------------------------------------------------------------------------------------------------------------------------------------------------------------------------------------------------------------------------------------------------------
CL965_5	GAGGCTGAAATGCTGCGTGCAATCTCGTTTCATCCCTCCGGAGACTACCTATTGGTGGGGACACAGCATCCCACACTGCGCCTCTACGACTCTAACACATTTCAGTGCTTTGTGTCATGTAACCCCCTGGACCAGCACACAGACACCATCAGCGGTGTCAGCTACAACCCAACGGCAAACAGCTACGTTTCCTGCAGCAAAGATGGCAGCATCAAACTTTGGGATGG--------------------------------------------------------------------------------------------------------------------------------------------------------------------
CL965_7	GAGGCTGAAATGCTGCGTGCAATCTCGTTTCATCCCTCCGGAGACTACCTATTGGTGGGGACACAGCATCCTACACTGCGCCTCTACGACTCTAACACATTTCAGTGCTTTGTGTCATGTAACCCCCTGGACCAGCACACAGACACCATCAGCGG--------------------------------------------------------------------------------------------------------------------------------------------------------------------------------------------------------------------------------------------
[Danio_rerio.11.3328880.3327408 1206 bp 26386-27591 bp]
CL964_1	-------------------------------------------------------------------------------TCATCCCGTCCTGCGCATCAACAGCCTCAAGCC--CTTCAATGCTGAGCCGCCTCCTGAAATCCTCTCTGACAGCTACATCACCCCCTCTGCTATCTTCTTCAAAAGAAACCACCTGCCAGTTCCACAGGTGGACCCTGCTTCATATCAGCTGCAGGTGGAGGGACTACCAGGAGGAGTGCTGACGCTGTCTTTAGAAGAGTTGAAGAATCAATTCCCTAAACACACTGTCACCGCCACGCTGCAGTGTGCCGGCAACCGGCGCTCTGAGATGAATAAGGTCAAG-----------------------------------…
CL964_10	-----GCTGGAAGTTGGAAAGATAT---TGCGATAAAC-------TCC----TCACCTTATACTCTGACAGCATCTCCAGCACATGGTCCTGGTTGTGAACTGCATACAAGGCCCAGAACGGCT-----------------CCACGGCGCCACCTGCAGCCAGAAGGATCTTGTCTCCTCCGGG---------------------------------------------ATGCTTGGCCACAAACTCGGTGATGTC--ATAGACGCCTCCTTTATATGTGACCCACACTCCATCCTGCAGAGAG------------------CGATGTCGA--------------------------------------------------------------------…
CL964_7	---------------------------------------------------------------------------------------------------------------------------------------------------------------------------------------------------------------------------------------------------------------------------------------------------------------------------------------------------------------------------------------------------------------…
CL964_8	---------------------------------------------------------------------------------------------------------------------------------------------------------------------------------------------------------------------------------------------------------------------------------------------------------------------------------------------------------------------------------------------------------------…
CL964_9	---------------------------------------------------------------------------------------------------------------------------------------------------------------------------------------------------------------------------------------------------------------------------------------------------------------------------------------------------------------------------------------------------------------…
CL965_2	-------------------------------------------------------------------------------TCACCCCGTCTTGCGCATCAACAGCCTCAAGCC--CTTCAATGCTGAGCCGCCTCCTGAAATCCTCTCTGACAGCTACATCACCCCCTCTGCTATCTTCTTCAAAAGAAACCACCTGCCAGTTCCACAGGTGGACCCTGCTTCATATCAGCTGCAGGTGGAGGGACTACCAGGAGGAGTGCTGACGCTGTCTTTAGAAGAGTTGAAGAATCAATTCCCTAAACACACTGTCACCGCCACGCTGCAGTGTGCCGGCAACCGGCGCTCTGAGATGAATAAGGTCAAG-----------------------------------…
CL965_3	---------------------------------------------------------------------------------------------------------------------------------------------------------------------------------------------------------------------------------------------------------------------------------------------------------------------------------------------------------------------------------------------------------------…
CL965_4	-------------------------------------------------------------------------------TCACCCCGTCCTGCGCATCAACAGCCTCAAGCC--CTTCAATGCTGAGCCGCCTCCTGAAATCCTCTCTGACAGCTACATCACCCCCTCTGCTATCTTCTTCAAAAGAAACCACCTGCCAGTTCCACAGGTGGACCCTGCTTCATATCAGCTGCAGGTGGAGGGACTACCAGGAGGAGTGCTGACGCTGTCTTTAGAAGAGTTGAAGAATCAATTCCCTAAACACACTGTCACCGCCACGCTGCAGTGTGCCGGCAACCGGCGCTCTGAGATGAATAAGGTCAAG-----------------------------------…
CL965_5	-------------------------------------------------------------------------------TCACCCCGTCCTGCGCATCAACAGCCTCAAGCC--CTTCAATGCTGAGCCGCCTCCTGAAATCCTCTCTGACAGCTACATCACCCCCTCTGCTATCTTCTTCAAAAGAAACCACCTGCCAGTTCCACAGGTGGACCCTGCTTCATATCAGCTGCAGGTGGAGGGACTACCAGGAGGAGTGCTGACGCTGTCTTTAGAAGAGTTGAAGAATCAATTCCCTAAACACACTGTCACCGCCACGCTGCAGTGTGCCGGCAACCGGCGCTCTGAGATGAATAAGGTCAAG-----------------------------------…
CL965_7	---------------------------------------------------------------------------------------------------------------------------------------------------------------------------------------------------------------------------------------------------------------------------------------------------------------------------------------------------------------------------------------------------------------…
[Danio_rerio.11.36878672.36877887 639 bp 27592-28230 bp]
CL964_1	---------------------------------------------------------------------------------------------------------------------------------------------------------------------------------------------------------------------------------------------------------------------------------------------------------------------------------------------------------------------------------------------------------------…
CL964_10	---------------------------------------------------------------------------------------------------------------------------------------------------------------------------------------------------------------------------------------------------------------------------------------------------------------------------------------------------------------------------------------------------------------…
CL964_7	---------------------------------------------------------------------------------------------------------------------------------------------------------------------------------------------------------------------------------------------------------------------------------------------------------------------------------------------------------------------------------------------------------------…
CL964_8	---------------------------------------------------------------------------------------------------------------------------------------------------------------------------------------------------------------------------------------------------------------------------------------------------------------------------------------------------------------------------------------------------------------…
CL964_9	---------------------------------------------------------------------------------------------------------------------------------------------------------------------------------------------------------------------------------------------------------------------------------------------------------------------------------------------------------------------------------------------------------------…
CL965_2	---------------------------------------------------------------------------------------------------------------------------------------------------------------------------------------------------------------------------------------------------------------------------------------------------------------------------------------------------------------------------------------------------------------…
CL965_3	---------------------------------------------------------------------------------------------------------------------------------------------------------------------------------------------------------------------------------------------------------------------------------------------------------------------------------------------------------------------------------------------------------------…
CL965_4	---------------------------------------------------------------------------------------------------------------------------------------------------------------------------------------------------------------------------------------------------------------------------------------------------------------------------------------------------------------------------------------------------------------…
CL965_5	---------------------------------------------------------------------------------------------------------------------------------------------------------------------------------------------------------------------------------------------------------------------------------------------------------------------------------------------------------------------------------------------------------------…
CL965_7	---------------------------------------------------------------------------------------------------------------------------------------------------------------------------------------------------------------------------------------------------------------------------------------------------------------------------------------------------------------------------------------------------------------…
[Danio_rerio.11.37306870.37306718 153 bp 28231-28383 bp]
CL964_1	CAGCCTTCCTTCAGAGGTTGGTGGACCAAGATAACCATAAATTTGAGGAGTGGTGCAGTGAGATGGCCGACATGAGAAAACAGAGCGTGGATAAGGGCAAAGCCAAGCATGAGGAGGTGAAGGAGCTCTACGAGCTTTTACCTGCAAGAGACG
CL964_10	CAGCTTTTCTTAAGAGGCTGGTGGATCGAGATAATCAGAAGTTTGAGGAATGGTGCATAGAAATGTCAGACATGAGAAAGCAGAGTGTGGACAAAGGAAAAGCCAAACATGAGGAGGTGAAGGAGCTCTATGAACTTCTACCTGCAAAAGA--
CL964_7	CAGCCTTCCTTCAGAGGTTGGTGGACCAAGATAACCATAAATTTGAGGAGTGGTGCAGTGAGATGGCCGACATGAGAAAACAGAGCGTGGATAAGGGCAAAGCCAAGCATGAGGAGGTGAAGGAGCTCTACGAGCTTTTACCTGCAAGAGACG
CL964_8	CAGCTTTTCTTAAGAGGCTGGTGGATCGAGATAATCAGAAGTTTGAGGAATGGTGCATAGAAATGTCAGACATGAGAAAGCAGAGTGTGGACAAAGGAAAAGCCAAACATGAGGAGGTGAAGGAGCTCTATGAACTTCTACCTGCAAAAGA--
CL964_9	CAGCCTTCCTTCAGAGGTTGGTGGACCAAGATAACCATAAATTTGAGGAGTGGTGCAGTGAGATGGCCGACATGAGAAAACAGAGCGTGGATAAGGGCAAAGCCAAGCCTGAGGAGGTGAAGGAGCTCTACGAGCTTTTACCTGCAAGAGACG
CL965_2	---------------------------------------------------------------------------------------------------------------------------------------------------------
CL965_3	---------------------------------------------------------------------------------------------------------------------------------------------------------
CL965_4	---------------------------------------------------------------------------------------------------------------------------------------------------------
CL965_5	CAGCTTTTCTTAAGAGGCTGGTGGATCGAGATAATCAGAAGTTTGAGGAATGGTGCATAGAAATGTCAGACATGAGAAAGCAGAGTGTGGACAAAGGAAAAGCCAAACATGAGGAGGTGAAGGAGCTCTATGAACTTCTACCTGCAAAAGA--
CL965_7	CAGCCTTCCTTCAGAGGTTGGTGGACCAAGATAACCATAAATTTGAGGAGTGGTGCAGTGAGATGGCCGACATGAGAAAACAGAGCGTGGATAAGGGCAAAGCCAAGCATGAGGAGGTGAAGGAGCTCTACGAGCTTTTACCTGCAAGAGACG
[Danio_rerio.11.37312536.37312412 125 bp 28384-28508 bp]
CL964_1	-----------------------------------------------------------------------------------------------------------------------------
CL964_10	-----------------------------------------------------------------------------------------------------------------------------
CL964_7	-----------------------------------------------------------------------------------------------------------------------------
CL964_8	-----------------------------------------------------------------------------------------------------------------------------
CL964_9	-----------------------------------------------------------------------------------------------------------------------------
CL965_2	-----------------------------------------------------------------------------------------------------------------------------
CL965_3	-----------------------------------------------------------------------------------------------------------------------------
CL965_4	-----------------------------------------------------------------------------------------------------------------------------
CL965_5	-----------------------------------------------------------------------------------------------------------------------------
CL965_7	GATGCCCAGGAATTTTCCAAGCTCTTCCTGTCTTTACTAGAAGATACATTATCAAAACAAAGGAGCCCTAGTTTGCAGAATGTCATTCAGCAGCAGTTCTGTGGACAGTTTTCTTATGTTACAGT
[Danio_rerio.11.37322871.37323365 492 bp 28509-29000 bp]
CL964_1	---------------------------------------------------------------------------------------------------------------------------------------------------------------------------------------------------------------------------------------------------------------------------------------------------------------------------------------------------------------------------------------------------------------…
CL964_10	---------------------------------------------------------------------------------------------------------------------------------------------------------------------------------------------------------------------------------------------------------------------------------------------------------------------------------------------------------------------------------------------------------------…
CL964_7	---------------------------------------------------------------------------------------------------------------------------------------------------------------------------------------------------------------------------------------------------------------------------------------------------------------------------------------------------------------------------------------------------------------…
CL964_8	---------------------------------------------------------------------------------------------------------------------------------------------------------------------------------------------------------------------------------------------------------------------------------------------------------------------------------------------------------------------------------------------------------------…
CL964_9	--------------------------ACTATCCGAGCAGATGGAATGATTGTAAACTCTCATCAACAGTCTAAGAAATACTATTTTGTCACAATGGGGACAGACTGCCACATCACCATGCAAGCTAGTTCACCCAAAGACAACATTCAGTTTTACTTCCGCTTCTTCCTGGTGTACAGCCTGCTGCGAGTAGCCCCCCTTAGTCCAGCCCCCACAGTCCCAGAGCCTCCCTCAAACATCAGCCCGGAGCCCCTCTCTGC--------------------------------------------------------------------------------------------------------------------------------------------…
CL965_2	---------------------------------------------------------------------------------------------------------------------------------------------------------------------------------------------------------------------------------------------------------------------------------------------------------------------------------------------------------------------------------------------------------------…
CL965_3	---------------------------------------------------------------------------------------------------------------------------------------------------------------------------------------------------------------------------------------------------------------------------------------------------------------------------------------------------------------------------------------------------------------…
CL965_4	---------------------------------------------------------------------------------------------------------------------------------------------------------------------------------------------------------------------------------------------------------------------------------------------------------------------------------------------------------------------------------------------------------------…
CL965_5	---------------------------------------------------------------------------------------------------------------------------------------------------------------------------------------------------------------------------------------------------------------------------------------------------------------------------------------------------------------------------------------------------------------…
CL965_7	---------------------------------------------------------------------------------------------------------------------------------------------------------------------------------------------------------------------------------------------------------------------------------------------------------------------------------------------------------------------------------------------------------------…
[Danio_rerio.11.3960955.3960836 120 bp 29001-29120 bp]
CL964_1	------------------------------------------------------------------------------------------------------------------------
CL964_10	------------------------------------------------------------------------------------------------------------------------
CL964_7	-TTCATTATAACTTCAATAAGATCCTGATGCTTCAGGAACCACTGCTTGTTGTTGGGGCCTTCTACATTCTTTTCTTTACAGTGATCATTTATGTTCGTCTCGACTTTGCCATTACTAAG
CL964_8	-TTCATTATAACTTCAATAAGATCCTGATGCTTCAGGAACCACTGCTTGTTGTTGGGGCCTTCTACATTCTTTTCTTTACAGTGATCATTTATGTTCGTCTCGACTTCGCCATTACTAAG
CL964_9	-TTCATTATAACTTCAATAAGATCCTGATGCTTCAGGAACCACTGCTTGTTGTTGGGGCCTTCTACATTCTTTTCTTTACAGTGATCATTTATGTTCGTCTCGACTTTGCCATTACTAAG
CL965_2	------------------------------------------------------------------------------------------------------------------------
CL965_3	------------------------------------------------------------------------------------------------------------------------
CL965_4	------------------------------------------------------------------------------------------------------------------------
CL965_5	------------------------------------------------------------------------------------------------------------------------
CL965_7	------------------------------------------------------------------------------------------------------------------------
[Danio_rerio.11.40348865.40346943 980 bp 29121-30100 bp]
CL964_1	CTCCTTCACATAACTCTCCTGATGAAGAGTGCCTTCACAGACAGCCTCTTTAGTGCAGAAGATGAAGCTTTCCTCCTAAAACGCCTGGTTGTCCTTTCCCAGCATCCACAGCTAAGCACATCTGAGAAACTTTTCTATATGGACTGCCTCCTGCATTTCCCTGAGAATCGCCCCATTGACTGTGGGGATGGAGATGAGACACTGCCAGTGCTCTTAACGCCACAATTAGCAACTGCATTGGTGCCAACTGTGTTCAATGACAGTGTTACCATGCTTACTCGATTCAACCTGTTATC-------------------------------------------------------------------------------------------------------…
CL964_10	CTCCTTCACATAACTCTCCTGATGAAGAGTGCCTTCACAGACAGCCTCTTTAGTGCAGAAGATGAGGCTTTCCTCCTAAAACGCCTGGTTGTCCTTTCCCAGCATCCACAGCTAAGCACATCTGAGAAACTTTTCTATATGGACTGCCTCCTGCATTTCCCTGAGAATCGCCCCATTGACTGTGGGGATGGAGATGAGACACTGCCAGTGCTCTTAACGCCACAATTAGCAACTGCATTGGTGCCAACTGTGTTCAATGACAGTGTTACCATGCTTACTCGATTCAACCTGTTATCTATGGTGTATTTGGAGGATGGGGAGGGAGAAGATGAGGAAGGAGGGGGTCTGG--------------------------------------------------…
CL964_7	------------ACTCTCCTGATGAAGAGTGCCTTCACAGACAGCCTCTTTAGTGCAGAAGATGAGGCTTTCCTCCTAAAACGCCTGGTTGTCCTTTCCCAGCATCCACAGCTAAGCACATCTGAGAAACTTTTCTATATGGACTGCCTCCTGCATTTCCCTGAGAATCGCCCCATTGACTGTGGGGATGGAGATGAGACACTGCCAGTGCTCTTAACGCCACAATTAGCAACTGCATTGGTGCCAACTGTGTTCAATGACAGTGTTACCATGCTTACTCGATTCAACCTGTTATCTATGGTGTATTTGGAGGATGGGGAGGGAGAAGATGAGGAAGGAGGGGGTCTGGTGTATTTGTATGAGCATTTGGTTACTCTGCTTGGCATTGTGGGAAATGGG…
CL964_8	CTCCTTCACATAACTCTCCTGATGAAGAGTGCCTTCACAGACAGCCTCTTTAGTGCAGAAGATGAGGCTTTCCTCTTAAAACGCCTGGTTGTCCTTTCCCAGCATCCACAGCTAAGCACATCTGAGAAACTTTTCTATATGGACTGCCTCCTGCATTTCCCTGAGAATCGCCCCATTGACTGTGGGGATGGAGATGAGACACTGCCAGTGCTCTTAACGCCACA-------------------------------------------------------------------------------------------------------------------------------------------------------------------------------…
CL964_9	-----------------------------------------------------------------------------------------------------------------------------GAAACTTTTCTATATGGACTGCCTCCTGCATTTCCCTGAGAATCGCCCCATTGACTGTGGGGATGGAGATGAGACACTGCCAGTGCTCTTAACGCCACAATTAGCAACTTCATTGGTGCCAACTGTGTTCAATGACAGTGTTACCATGCTTACTCGATTCAACCTGTAACTCCTGTTCAGCT--------------------------------------------------------------------------------------------…
CL965_2	---------------------------------------------------------------------------------------------------------------------------------------------------------------------------------------------------------------------------------------------------------------------------------------------------------------------------------------------------------------------------------------------------------------…
CL965_3	--------------------------------------------------------------------------------------------------------------------------------------------------------------------------------------------------------------------------------------------------------------------------------------------------------------------GGAGGATGGGGAGGGAGAAGATGAGGAAGGAGGGGGTCTGGTGTATTTGTATGAGCATTTGGTTACTCTGCTTGGCATTGTGGGAAATGGG…
CL965_4	----------------------------------------------------------------------------------------------------------------------------------------------------------------------------------------------------------------------------------------------------------------------------CCATGCTTACTCGATTCAACCCGTTATCTATGGTGTATTTGGAGGATGGGGAGGGAGAAGATGAGGAAGGAGGGGGTCTGGTGTATTTGTATGAGCATTTGGTTACTCTGCTTGGCATTGTGGGAAATGGG…
CL965_5	CTCCTTCACATAACTCTCCTGATGAAGAGTGCCTTCACAGACAGCCTCTTTAGTGCAGAAGATGAAGCTTTCCTCCTAAAACGCCTGGTTGTCCTTTCCCAGCATCCACAGCTAAGCACATCTGAGAAACTTTTCTATATGGACTGCCTCCTGCATTTCCCTGAGAATCGCCCCATTGACTGTGGGGATGGAGATGAGACACTGCCAGTGCTCTTAACGCCACAATTAGCAACTGCATTGGTGCCAACTGTGTTCAATGACAGTGTTACCATGCTTACTCGATTCAACCTGTTATCTATGGTGTATTTGGAGGATGGGGAGGGAGAAGATGAGGAAGGAGGGGGTCTGGTGTATTTGTATGAGCATTTGGTTACTCTGCTTGGCATTGTGGGAAATGGG…
CL965_7	---------------------------------------------------------------------------------------------------------------------------------------------------------------------------------------------------------------------------------------------------------------------------------------------------------------------------------------------------------------------------------------------------------------…
[Danio_rerio.11.42133756.42134630 542 bp 30101-30642 bp]
CL964_1	---------------------------------------------------------------------------------------------------------------------------------------------------------------------------------------------------------------------------------------------------------------------------------------------------------------------------------------------------------------------------------------------------------------…
CL964_10	----------------------------------------------CAGCTTCATCTTGGAAGTCTATGGGTGGTCAACTTCGTGTCATTTACCTGTTTACCAGTATCACCCTCGTCTTCGCCACCACCATGACCCTCATCAGTATACCAGAGCGCCCCCTACCAAAGATCAACGCAAACAAAACCTCCAGTAAAAACCACTTAAAAAGCCCCAGCCTGCCCTTGCCTCCCTCTCCTCCCGTCCCGCCTGGATCCGCTCCTGGGTTTGACGAAGATGAAGAAGAAGGTCTTTATAGTTATAACTTCTCAAATTCTCATAA------TTCGGATCCTTTAGCTCACAGCTGCAGTGCCAATGCCCGCCTTTGTGCCGGCCTGACCAGTCCAATTTCACCT…
CL964_7	CTTGGAGGAGGATTCGGTTACATTGTTGGCGGGATCAACTGGGACCAGACACAGTTCGGGAAGTCTATGGGTGGTCAACTTCGTGTCATTTACCTGTTTACCAGTATCACCCTCGTCTTCGCCACCACCATGACCCTCATCAGTATACCTGAGCGTCCCCTACCAAAGATCAACGCAAACAAAACCTCCAGTAAAAACCACTTAAAAAGCCCCAGCCTGCCCTTGCCTCCCTCTCCTCCCGTCCCACCTGGATCCGCCCCTGGGTTTGACGAAGATGAAGAAGAAGGTCTTTATAGTTATAACTTCTCAAATTCTCATAA------TTCGGATCCTTTAGCTCACAGCTGCAGTGCCAATGCCCGCCTTTGTGCCGGCCTAACCAGTCCAATTTCACCT…
CL964_8	CTTGGAGGAGGATTCGGTTACATTGTTGGCGGGATCAACTGGGACCAGACACAGTTCGGGAAGTCTATGGGTGGTCAACTTCGTGTCATTTACCTGTTTACCAGTATCACCCTCGTCTTCGCCACCACCATGACCCTCATCAGTATACCAGAGCGCCCCCTACCAAAGATCAACGCAAACAAAACCTCCAGTAAAAACCACTTAAAAAGCCCCAGCCTGCCCTTGCCTCCCTCTCCTCCCGTCCCACCTGGATCCGCCCCTGGGTTTGACGAAGATGAAGAAGAAGGCCTTTATAGTTATAACTTCTCAAATTCTCATAA------TTCGGATCCTTTAGCTCACAGCTGCAGTGCCAATGCCCGCCTTTGTGCCGGC---------------------…
CL964_9	CTTGGAGGAGGATTCGGTTACATTGTTGGCGGGATCAACTGGGACCAGACACAGTTCGGGAAGTCTATGGGTGGTCAACTTCGTGTCATTTACCTGTTTACCAGTATCACCCTCGTCTTCGCCACCACCATGACCCTCATCAGTATACCTGAGCGCCCCCTACCAAAGATCAACGCAAACAAAACCTCCAGTAAAAACCACTTAAAAAGCCCCAGCCTGCCCTTGCCTCCCTCTCCTCCCGTCCCACCTGGATCCGCCCCTGGGTTTGACGAAGATGAAGAAGAAGGTCTTTATAGTTATAACTTCTCAAATTCTCATAA------TTCGGATCCTTTAGCTCACAGCTGCAGTGCCAATGCCCGCCTTTGTGCCGGCCTGACCAGTCCAATTTCACCT…
CL965_2	CTTGGAGGAGGATTCGGTTACATTGTTGGCGGGATCAACTGGGACCAGACACAGTTCGGGAAGTCTATGGGTGGTCAACTTCGTGTCATTTACCTGTTTACCAGTATCACCCTCGTCTTCGCCACCACCATGACCCTCATCAGTATACCTGAGCGCCCCCTACCAAAGATCAGCGCAAACAAAACCTCCAGTAAAAACCACTTAAAAAGCCCCAGCCTGCCCCTGCCTCCCTCTCCTCCCGTCCCGCCTGGATCCGCCCCTGGGTTTGACGAAGATGAAGAAGAAGGTCTTTATAGTTATAACTTCTCAAATTCTCATAA------TTCGGATCCTTTAGCTCACAGCTGCAGTGCCAATGCCCGCCTTTGTGCCGGCCTAACCAGTCCAATTTCACCT…
CL965_3	CTTGGAGGAGGATTCGGTTACATTGTTGGGGGGATCAACTGGGACCAGACACAGTTCGGGAAGTCTATGGGTGGTCAACTTCGTGTCATTTACCTGTTTACCAGTATCACCCTCGTCTTCGCCACCACCATGACCCTCATCAGTATACCTGAGCGTCCCCTACCAAAGATCAACGCAAACAAAACCTCCAGTAAAAACCACTTAAAAAGCCCCAGCCTGCCCTTGCCTCCCTCTCCTCCCGTCCAGCCTGGATCCGCCCCTGGGTTTGACGAAGATGAAGAAGAAGGTCTTTATAGTTATAACTTCTCAAATTCTCATAA------TTCGGATCCTTTAGCTCACAGCTGCAGTGCCAATGCCCGCCTTTGTGCCGGCCTGACCAGTCCAATTTCACCT…
CL965_4	CTTGGAGGAGGATTCGGTTACATTGTTGGCGGGATCAACTGGGACCAGACACAGTTCGGGAAGTCTATGGGTGGTCAACTTCGTGTCATTTACCTGTTTACCAGTATCACCCTCGTCTTCGCCACCACCATGACCCTCATCAGTATACCAGAGCGCCCCCTACCAAAGATCAGCGCAAACAAAACCTCCAGTAAAAACCACTTAAAAAGCCCCAGCCTGCCCCTGCCTCCCTCTCCTCCCGTCCCGCCTGGATCCGCCCCTGGGTTTGACGAAGATGAAGAAGAAGGTCTTTATAGTTATAACTTCTCAAATTCTCATAA------TTCGGATCCTTTAGCTCACAGCTGCAGTGCCAATGCCCGCCTTTGTGCCGGCCTGACCAGTCCAATTTCACCT…
CL965_5	CTTGGAGGAGGATTCGGTTACATTGTTGGCGGGATCAACTGGGACCAGACACAGTTCGGGAAGTCTATGGGTGGTCAACTTCGTGTCATTTACCTGTTTACCAGTATCACCCTCGTTTTCGCCACCACCATGACCCTCATCAGTATACCAGAGCGCCCCCTACCAAAGATCAACGCAAACAAAACCTCCAGTAAAAACCACTTAAAAAGCCCCAGCCTGCCCTTGCCTCCCTCTCCTCCCGTCCCGCCTGGATCCGCCCCTGGGTTTGACGAAGATGAAGAAGAAGGTCTTTATAGTTATAACTTCTCAAATTCTCATAA------TTCGGATCCTTTAGCTCACAGCTGCAGTGCCAATGCCCGCCTTTGTGCCGGCCTGACCAGTCCAATTTCACCT…
CL965_7	CTTGGAGGAGGATTCGGTTACATTGTTGGGGGGATCAACTGGGACCAGACACAGTTCGGGAAGTCTATGGGTGGTCAACTTCGTGTCATTTACCTGTTTACCAGTATCACCCTCGTCTTCGCCACCACCATGACCCTCATCAGTATACCTGAGCGTCCCCTACCAAAGATCAACGCAAACAAAACCTCCAGTAAAAACCACTTAAAAAGCCCCAGCCTGCCCCTGCCTCCCTCTCCTCCCGTCCCACCTGGATCTGCCCCTGGGTTTGACGAAGATGAAGAAGAAGGTCTTTATAGTTATAACTTCTCAAATTCTCATAA------TTCGGATCCTTTAGCTCACAGCTGCAGTGCCAATGCCCGCCTTTGTGCCGGCCTGACCAGTCCAATTTCACCT…
[Danio_rerio.11.43601905.43600930 404 bp 30643-31046 bp]
CL964_1	---------------------------------------------------------------------------------------------------------------------------------------------------------------------------------------------------------------------------------------------------------------------------------------------------------------------------------------------------------------------------------------------------------------…
CL964_10	-GGACTATGTAAGACTATGATAAACATTATGGGCCTCATATCAGATCAAACATTATTTTTAAAACACTTTCATGCAAAGATGTAGCACAAAGTCCATTACAAAAACAATCAA-------TGAAACAAGCGAATCTGAATCACATTTGTTA-AACTTGCTCTTG----TGTGTGTCTTTCTGCAGACACCTCTTCACTCAGCAGCAAATGCAGTGGCCGGAGCTCAGAGTTGTGTCTTATAACATTTTGGCGGATGTTTACGCTCAGGCTGAACTGTCCAAAACGGTGCTGTACCCCTACTGCGCCCCCTACGCCATGGAGCTGGACTACAGGATCAACCTCATCAGGAAGGAGCTGTCCGGCTACAACGCCGACCTCCTCTGCCTCCAGGAGGTCGACA…
CL964_7	---------------------------------------------------------------------------------------------------------------------------------------------------------------------------------------------------------------------------------------------------------------------------------------------------------------------------------------------------------------------------------------------------------------…
CL964_8	---------------------------------CCTCATATCAAATCAAACTTTATTTTTAAAACACTTTCATGCAAAGATGTAGCACAAAGTCCTTTACAAAAACAATCAA-------TGAAACAAGCGAATCTGAATCACATTTGTTA-AAATTGCTCTTG----TGTGTGTCTTTCTGCAGACACCTCTTCACTCAGCAGCAAATGCAGTGGCCGGAGCTCAGAGTTGTGTCTTATAACATTTTGGCGGATGTTTACGCTCAGACTGAACTGTCCAAAACGGTGCTGTACCCCTACTGCGCCCCCTACGCCATGGAGCTGGACTACAGGATCAACCTCATCAGGAAGGAGCTGTCCGGCTACAACGCCGACCTCCTCTGCCTCCAGGAGGTCGACA…
CL964_9	----------------------------------------------------------------CACTTTCATGCAAAGATGTAGCACAAAGTCCTTTACAAAAACAATCAA-------TGAAACAAGCGAATCTGAATCACATTTGTTA-AACTTGCTCTTG----TGTGTGTCTTTCTGCAGACACCTCTTCACTCAGCAGCAAATGCAGTGGCCGGAGCTCAGAGTTGTGTCTTATAACATTTTGGCGGATGTTTACGCTCAGACTGAACTGTCCAAAACGGTGCTGTACCCCTACTGCGCCCCCTACGCCATGGAGCTGGACTACAGGATCAACCTCATCAGGAAGGAGCTGTCCGGCTACAACGCCGACCTCCTCTGCCTCCAGGAGGTCGACA…
CL965_2	---------------------------------------------------------------------------------------------------------------------------------------------------------------------------------------------------------------------------------------------------------------------------------------------------------------------------------------------------------------------------------------------------------------…
CL965_3	------------------------------------------------------------------------------------------------------------------------------------------------------------------G----TGTGTGTCTTTCTGCAGACACCTCTTCACTCAGCAGCAAATGCAGTGGCCGGAGCTCAGAGTTGTGTCTTATAACATTTTGGCGGATGTTTACGCTCAGACTGAACTGTCCAAAACGGTGCTGTACCCCTACTGCGCCCCCTACGCCCTGGAGCTGGACTACAGGATCAACCTCATCAGGAAGGAGCTGTCCGGCTACAACGCCGACCTCCTCTGCCTCCAGGAGGTCGACA…
CL965_4	----------------------------------------------------------------------------------------------------------------------------------------------------------------------------------------------------------------------------------------GTCTTATAACATTTTGGCGGATGTTTACGCTCAGACTGAACTGTCCAAAACGGTGCTGTACCCCTACTGCGCCCCCTACGCCATGGAGCTGGACTACAGGATCAACCTCATCAGGAAGGAGCTGTCCGGCTACAACGCCGACCTCCTCTGCCTCCAGGAGGTCGACA…
CL965_5	---------------------------------------------------------------------------------------------------------------------------------------------------------------------------------------------------------------------------------------------------------------------------------------------------------------------------------------------------------------------------------------------------------------…
CL965_7	------------------------------------------------------------------------------------------------------------------------------------------------------------------G----TGTGTGTCTTTCTGCAGACACCTCTTCACTCAGCAGCAAATGCAGTGGCCGGAGCTCAGAGTTGTGTCTTATAACATTTTGGCGGATGTTTACGCTCAGACTGAACTGTCCAAAACGGTGCTGTACCCCTACTGCGCCCCCTACGCCATGGAGCTGGACTACAGGATCAACCTCATCAGGAAGGAGCTGTCCGGCTACAACGCCGACCTCCTCTGCCTCCAGGAGGTCGACA…
[Danio_rerio.12.1220536.1220416 121 bp 31047-31167 bp]
CL964_1	-------------------------------------------------------------------------------------------------------------------------
CL964_10	-------------------------------------------------------------------------------------------------------------------------
CL964_7	-------------------------------------------------------------------------------------------------------------------------
CL964_8	TGAAGTTGATGCCTTTCGCAAACCTCATGGGCCTCCTCGCCTCGGGCACAGACTCCACGGCGGTGCTGCGGTGCATCCAGCAGGTGGCGCTGCTGGTTCAGGGAAACTGGGTGGTGAAAAG
CL964_9	TGAAGTTGATGCCTTTCGCAAACCTCATGGGCCTCCTCGCCTCGGGCACAGACTCCACGGCGGTGCTGCGGTGCATCCAGCAGGTGGCGCTGCTGGTTCAGGGAAACTGGGTGGTGAAAAG
CL965_2	TGAAGTTGATGCCTTTCGCAAACCTCATGGGCCTCCTCGCCTCGGGCACAGACTCCACGGCGGTGCTGCGGTGCATCCAGCAGGTGGCGCTGCTGGTTCAGGGAAACTGGGTGGTGAAAAG
CL965_3	-------------------------------------------------------------------------------------------------------------------------
CL965_4	-------------------------------------------------------------------------------------------------------------------------
CL965_5	TGAAGTTGATGCCTTTCGCAAACCTCATGGGCCTCCTCGCCTCGGGCACAGACTCCACGGCGGTGCTGCGGTGCATCCAGCAGGTGGCGCTGCTGGTTCAGGGAAACTGGGTGGTGAAAAG
CL965_7	TGAAGTTGATGCCTTTCGCAAACCTCATGGGCCTCCTCGCCTCGGGCACAGACTCCACGGCGGTGCTGCGGTGCATCCAGCAGGTGGCGCTGCTGGTTCAGGGAAACTGGGTGGTGAAAAG
[Danio_rerio.12.12284328.12284528 201 bp 31168-31368 bp]
CL964_1	---------------------------------------------------------------------------------------------------------------------------------------------------------------------------------------------------------
CL964_10	---------------------------------------------------------------------------------------------------------------------------------------------------------------------------------------------------------
CL964_7	---------------------------------------------------------------------------------------------------------------------------------------------------------------------------------------------------------
CL964_8	---------------------------------------------------------------------------------------------------------------------------------------------------------------------------------------------------------
CL964_9	---------------------------------------------------------------------------------------------------------------------------------------------------------------------------------------------------------
CL965_2	---------------------------------------------------------------------------------------------------------------------------------------------------------------------------------------------------------
CL965_3	GTGGGCATGGAGGTGGCCCCTCAGCTGAAGGACTGTCTGAACACAAACTTCTTTGACCTGCTCAGGACTTTCCGTCAGCTCAGTGGAGAGAGCGTGCAGAACCAGCTGGTGGTGCAGAGAGTGGAGATGCCCGAGTACCTGACCCTGTACTCCCCGGCCATCAACTGGATCCTCCAGTGCATCGCCTACAGGGCTCCTGAG
CL965_4	---------------------------------------------------------------------------------------------------------------------------------------------------------------------------------------------------------
CL965_5	GTGGGCATGGAGGTGGCCCCTCAGCTGAAGGACTGTCTGAACACAAACTTCTTTGACCTGCTCAGGACTTTCCGTCAGCTCAGTGGAGAGAGCGTACAGAACCAGCTGGTGGTGCAGAGAGTGGAGATGCCCGAGTACCTGACCCTGTACTCCCCGGCCATCAACTGGATCCT----------------------------
CL965_7	---------------------------------------------------------------------------------------------------------------------------------------------------------------------------------------------------------
[Danio_rerio.12.14813631.14813815 185 bp 31369-31553 bp]
CL964_1	-----------------------------------------------------------------------------------------------------------------------------------------------------------------------------------------
CL964_10	CTGTAACGGAAGCACTCATGGCTCCAGCTCAATACCCAGGATGCTCAGGGACACGCAATCTCCATGACAACCTGTCCGATCTAAGGGCTCAGGTGGCAGCCAATCGGAGAGGGAGCCAGTTGGTTGGGGAGCTGATCGACTGCTATGGTCTGGATGTAGTTCAGGCTTACATGGGATACATTCAG
CL964_7	-----------------------------------------------------------------------------------------------------------------------------------------------------------------------------------------
CL964_8	-----------------------------------------------------------------------------------------------------------------------------------------------------------------------------------------
CL964_9	-----------------------------------------------------------------------------------------------------------------------------------------------------------------------------------------
CL965_2	-----------------------------------------------------------------------------------------------------------------------------------------------------------------------------------------
CL965_3	-----------------------------------------------------------------------------------------------------------------------------------------------------------------------------------------
CL965_4	-----------------------------------------------------------------------------------------------------------------------------------------------------------------------------------------
CL965_5	-----------------------------------------------------------------------------------------------------------------------------------------------------------------------------------------
CL965_7	-----------------------------------------------------------------------------------------------------------------------------------------------------------------------------------------
[Danio_rerio.12.14814302.14814448 143 bp 31554-31696 bp]
CL964_1	-----------------------------------------------------------------------------------------------------------------------------------------------
CL964_10	-----------------------------------------------------------------------------------------------------------------------------------------------
CL964_7	AGTAATGCAGAACTGGCTGTGAGGGACATGCTCCGAGACTTTGCCAAGAGTAGACGACTTGAGACCGGCTCTCTGGAGGTGGAGTCTGAGGATTTCATGGATGACGGATCACCAATCCGACTGCGTGTTCAAATAAATGAAGA
CL964_8	-----------------------------------------------------------------------------------------------------------------------------------------------
CL964_9	-----------------------------------------------------------------------------------------------------------------------------------------------
CL965_2	------------------GTAAGGGACATGCTCCGAGACTTTGCCAAGAGGAGAAGACTTGAGACCGGCTCTTTGGAGGTGGAGTCTGAGGATTTCATGGATGACGGCTCGCCAATCCGACTGCGTGTTCAAATAAATGAAGA
CL965_3	AGTAATGCAGAGCTGGCTGTGAGGGACATGCTCCGAGACTTTGCCAAGAGTAGACGACTTGAGACCGGCTCTTTGGAGGTGGAGTCTGAGGATTTCATGGATGACGGCTCGCCAATCCGACTGCGTGTTCAAATAAATGAAGA
CL965_4	AGTAATGCAGAGCTGGCTGTGAGGGACATGCTCCGAGACTTTGCCAAGAGTAGACGACTTGAGACCGGCTCTCTGGAGGTGGAGTCTGAGGATTTCATGGATGACGGATCACCAATCCGACTGCGTGTTCAAATAAACGAAGA
CL965_5	AGTAATGCAGAGCTGGCTGTGAGGGACATGCTCCGAGACTTTGCCAAGAGTAGAAGACTTGAGACCGGCTCTTTGGAGGTGGAGTCTGAGGATTTCATGGATGACGGATCACCAATCCGACTGCGTGTTCAAATAAATGAAGA
CL965_7	-----------------------------------------------------------------------------------------------------------------------------------------------
[Danio_rerio.12.14818610.14818744 135 bp 31697-31831 bp]
CL964_1	GGCAGTGCTGTGTTTGACTTCACCGGGACAGGCACAGAGGTTTGGGGGAACTGCAACGCTCCACGAGCCATCACACTGTCTGCTCTCATCTACTGCCTGCGCTGCATGGTTGGCCAGGACATCCCACTTAATCAG
CL964_10	-------------------------------------AGGTTTGGGGGAACTGCAACGCTCCACGAGCCATCACACTGTCTGCTCTCATCTACTGCCTGCGCTGCATGGTTGGTCAGGACATCCCACTTAATCAG
CL964_7	-----------------------------------------------------------TCCACGAGCCATCACACTGTCTGCTCTCATCTACTGCCTGCGCTGCATGGTTGGCCAGGACATCCCACTTAATCAG
CL964_8	GGCAGTGCTGTGTTTGACTTCACCGGGACAGGCACAGAGGTTTGGGGGAACTGCAACGCTCCACGAGCCATCACACTGTCTGCTCTCATCTACTGCCTGCGCTGCATGGTTGGTCAGGACATCCCACTTAATCAG
CL964_9	GGCAGTGCTGTGTTTGACTTCACTGGGACAGGCACAGAGGTTTGGGGGAACTGCAATGCTCCACGAGCCATCACACTGTCTGCTCTCATCTACTGCCTGCGCTGCATGGTTGGTCAGGACATCCCACTTAATCAG
CL965_2	GGCAGTGCTGTGTTTGACTTCACTGGAACAGGCACAGAGGTTTGGGGGAACTGCAACGCTCCACGAGCCATCACACTGTCTGCTCTCATCTACTGCCTGCGCTGCATGGTTGGTCAGGACATCCCACTTAATCAG
CL965_3	GGCAGTGCTGTGTTTGACTTCACTGGGACAGGCACAGAGGTTTGGGGGAATTGCAACGCTCCACGAGCCATCACACTGTCTGCTCTCATCTACTGCCTGCGCTGCATGGTTGGTCAGGACATCCCACTTAATCAG
CL965_4	GGCAGTGCTGTGTTTGACTTCACTGGGACAGGCACAGAGGTTTGGGGGAACTGCAACGCTCCACGAGCCATCACACTGTCTGCTCTCATCTACTGCCTGCGCTGCATGGTTGGTCAGGACATCCCACTTAATCAG
CL965_5	GGCAGTGCTGTGTTTGACTTCACCGGGACAGGCACAGAGGTTTGGGGGAACTGCAACGCTCCACGAGCCATCACACTGTCTGCTCTCATCTACTGCCTGCGCTGCATGGTTGGTCAGGACATCCCACTTAATCAG
CL965_7	GGCAGTGCTGTGTTTGACTTCACTGGGACAGGCACAGAGGTTTGGGGGAACTGCAACGCTCCACGAGCCATCACACTGTCTGCTCTCATCTACTGCCTGCGCTGCATGGTTGGTCAGGACATCCCACTTAATCAG
[Danio_rerio.12.14821486.14821635 150 bp 31832-31981 bp]
CL964_1	GGATGTTTAGCTCCCATCAAAGTTATCATCCCCCCTGGTTCAATCCTCCAGCCATCGCAAAATGCAGCTGTGGTAGGAGGAAATGTGCTCACTTCACAGAGAGTTGTTGATGTTATCTTCAAAGCTTTCGAAGTGTGCGCTGCCTCACAG
CL964_10	GGATGTTTAGCTCCCATCAAAGTTATCATCCCCCCTGGTTCAATCCTCCAGCCATCGCAAAATGCAGCTGTGGTAGGAGGAAATGTGCTCACTTCACAGAGAGTTGTTGATGTTATCTTTAAAGCTTTCGAAGTGTGCGCTGCCTCACAG
CL964_7	GGATGTTTAGCTCCTATCAAAGTTATCATCCCCCCTGGTTCAATCCTCCAGCCATCACAAAATGCAGCTGTGGTAGGAGGAAATGTGCTCACTTCACAGAGAGTTGTTGATGTTATCTTTAAAGCTTTCGAAGTGTGCGCTGCCTCACAG
CL964_8	GGATGTTTAGCTCCTATCAAAGTTATCATCCCTCCTGGTTCAATCCTCCAGCCATCGCAAAATGCAGCTGTGGTAGGAGGAAATGTGCTCACTTCACAGAGAGTTGTTGATGTTATCTTTAAAGCTTTCGAAGTGTGCGCTGCCTCACAG
CL964_9	GGATGTTTAGCTCCTATCAAAGTTATCATCCCTCCTGGTTCAATCCTCCAGCCATCACAAAATGCAGCTGTGGTTGGAGGAAATGTGCTCACTTCACAGAGAGTTGTTGATGTTATCTTTAAAGCTTTCGAAGTGTGCGCTGCCTCACAG
CL965_2	GGATGTTTAGCTCCCATCAAAGTTATCATCCCCCCTGGTTCAATCCTCCAGCCATCACAAAATGCAGCTGTGGTAGGAGGAAATGTGCTCACTTCACAGAGAGTTGTTGATGTTATCTTTAAAGCTTTCGAAGTGTGCGCTGCCTCACAG
CL965_3	GGATGTTTAGCTCCCATCAAAGTTATCATCCCCCCTGGTTCAATCCTCCAGCCATCGCAAAATGCAGCTGTGGTAGGAGGAAATGTGCTCACGTCACAGAGAGTTGTTGATGTTATCTTTAAAGCTTTCGAAGTGTGCGCTGCCTCACAG
CL965_4	GGATGTTTAGCTCCTATCAAAGTTATCATCCCCCCTGGTTCAATCCTCCAGCCATCGCAAAATGCAGCTGTGGTAGGAGGAAATGTGCTCACTTCACAGAGAGTTGTTGATGTTATCTTTAAAGCTTTCGAAGTGTGCGCTGCCTCACAG
CL965_5	GGATGTTTAGCTCCCATCAAAGTTATCATCCCCCCTGGTTCAATCCTCCAGCCATCGCAAAATGCAGCTGTGGTAGGAGGAAATGTGCTCACTTCACAGAGAGTTGTTGATGTTATCTTTAAAGCTTTCGAAGTGTGCGCTGCCTCACAG
CL965_7	GGATGTTTAGCTCCCATCAAAGTTATCATCCCCCCTGGTTCAATCCTCCAGCCATCGCAAAATGCAGCTGTGGTAGGAGGAAATGTGCTCACTTCACAGAGAGTTGTTGATGTTATCTTTAAAGCTTTCGAAGTGTGCGCTGCCTCACAG
[Danio_rerio.12.14887893.14888055 155 bp 31982-32136 bp]
CL964_1	-----------------------------------------------------------------------------------------------------------------------------------------------------------
CL964_10	-----------------------------------------------------------------------------------------------------------------------------------------------------------
CL964_7	-----------------------------------------------------------------------------------------------------------------------------------------------------------
CL964_8	-----------------------------------------------------------------------------------------------------------------------------------------------------------
CL964_9	-----------------------------------------------------------------------------------------------------------------------------------------------------------
CL965_2	-----------------------------------------------------------------------------------------------------------------------------------------------------------
CL965_3	-----------------------------------------------------------------------------------------------------------------------------------------------------------
CL965_4	-----------------------------------------------------------------------------------------------------------------------------------------------------------
CL965_5	-----------------------------------------------------------------------------------------------------------------------------------------------------------
CL965_7	AAGGTAGTGCGTCGCGTGAGTGTGAATGAGCGCTCGAGTCTGTACCGGCGTGAGCACCATAAAGAGGCCATGGTTTGGCAGGAGCGCGGGCGGCAACTGGAGCCACAAGACGACGACGAGGACAGACAGACGGACAACGAGCTGCATCTGCAAGC
[Danio_rerio.12.15290963.15290817 142 bp 32137-32278 bp]
CL964_1	----------------------------------------------------------------------------------------------------------------------------------------------
CL964_10	----------------------------------------------------------------------------------------------------------------------------------------------
CL964_7	----------------------------------------------------------------------------------------------------------------------------------------------
CL964_8	----------------------------------------------------------------------------------------------------------------------------------------------
CL964_9	----------------------------------------------------------------------------------------------------------------------------------------------
CL965_2	GGTTACCTGTGTCTGCCGTACATGGCGCTGCAGCAGCATCACCTCCTCTCAGATGTGTCAATCAGAGGCTTCGTCGCCGGGGCAACAAACATCCTCTTC-------------------------------------------
CL965_3	----------------------------------------------------------------------------------------------------------------------------------------------
CL965_4	----------------------------------------------------------------------------------------------------------------------------------------------
CL965_5	----------------------------------------------------------------------------------------------------------------------------------------------
CL965_7	----------------------------------------------------------------------------------------------------------------------------------------------
[Danio_rerio.12.15555860.15555996 137 bp 32279-32415 bp]
CL964_1	-----------------------------------------------------------------------------------------------------------------------------------------
CL964_10	GTGACAGGTGATCTGTTCGACATCATGTCTGGTCAAACAGACGTGGATCATCCATTGTGTGAAGAATGTACGGACACCTTGTTGGACCACCTTGACACGCAGCTTAATATCACAGAGAATGAATGCCAGAATTATAA
CL964_7	-----------------------------------------------------------------------------------------------------------------------------------------
CL964_8	-----------------------------------------------------------------------------------------------------------------------------------------
CL964_9	-----------------------------------------------------------------------------------------------------------------------------------------
CL965_2	GTGACAGGTGATCTGTTCGACATCATGTCTGGTCAAACAGACGTGGATCATCCATTGTGTGAAGAATGTACGGACACCTTGTTGGACCACCTTGACACGCAGCTTAATATCACAGAGAATGAATGCCAGAATTATAA
CL965_3	GTGACAGGTGATCTGTTCGACATCATGTCTGGTCAAACAGACGTGGATCATCCATTGTGTGAAGAATGTACGGACACCTTGTTGGACCACCTTGACACGCAGCTTAATATCACAGAGAATGAATGCCAGAATTATAA
CL965_4	-----------------------------------------------------------------------------------------------------------------------------------------
CL965_5	-----------------------------------------------------------------------------------------------------------------------------------------
CL965_7	GTGACAGGTGATCTGTTCGACATCATGTCTGGTCAAACAGACGTGGATCATCCATTGTGTGAAGAATGTACGGACACCTTGTTGGACCACCTTGACACGCAGCTTAATATCACAGAGAATGAATGCCAGAATTATAA
[Danio_rerio.12.15572384.15572533 150 bp 32416-32565 bp]
CL964_1	------------------------------------------------------------------------------------------------------------------------------------------------------
CL964_10	------------------------------------------------------------------------------------------------------------------------------------------------------
CL964_7	------------------------------------------------------------------------------------------------------------------------------------------------------
CL964_8	------------------------------------------------------------------------------------------------------------------------------------------------------
CL964_9	------------------------------------------------------------------------------------------------------------------------------------------------------
CL965_2	------------------------------------------------------------------------------------------------------------------------------------------------------
CL965_3	------------------------------------------------------------------------------------------------------------------------------------------------------
CL965_4	------------------------------------------------------------------------------------------------------------------------------------------------------
CL965_5	------------------------------------------------------------------------------------------------------------------------------------------------------
CL965_7	GCATAGTGGTCAGTTTGGTACAATCAATAATTTTCGCCTGGGAAGACTTCCCAGTGTCCCTGTGGAGTGGAATGAGATCAACGCAGCCTGGGGGCAGACAGTGTTGCTGCTGCATGCTTTGGCCAACAAAATGGGGTTACGCTTTCAGAG
[Danio_rerio.12.18975898.18976132 234 bp 32566-32799 bp]
CL964_1	CCCCTGGCTTACAGCACATTGGCAGACCTGGTGCACCACGTTCGTCAGAATCTACCCCTGACAGATTTGTCCCTGGCTGTCCAACTGTTCGCCAAGAACATTGATGACGAGTCGCTCCCCAGTAACATACAGACCATGTCCTGTAAGCTGCTCCTGAACCTGGTCGACTGTATCCGCTCAAAGTCTGAGCAGGAGAATGGCAATGGGAGAGACATCCTCATGCGCATGCTGGAG
CL964_10	CCCCTGGCTTACAGCACATTGGCAGACCTGGTGCACCACGTTCGTCAGAATCTACCCCTGACAGATTTGTCCCTGGCTGTCCAACTGTTCGCCAAGAACATTGATGACGAGTCGCTCCCCAGTAACATACAGACCATGTCCTGTAAGCTGCTCCTGAACCTGGTCGACTGTATCCGCTCAAAGTCTGAGCAGGAGAATGGCAATGGGAGAGACATCCTCATGCGCATGCTGGAG
CL964_7	CCCCTGGCTTACAGCACATTGGCAGACCTGGTGCACCACGTTCGTCAGAATCTACCCCTGACAGATTTGTCCCTGGCTGTCCAACTGTTCGCCAAGAACATTGATGACGAGTCGCTCCCCAGTAACATACAGACCATGTCCTGTAAGCTGCTCCTGAACCTGGTCGACTGTATCCGCTCAAAGTCTGAGCAGGAGAATGGCAATGGGAGAGACATCCTCATGCGCATGCTGGAG
CL964_8	CCCCTGGCTTACAGCACATTGGCAGACCTGGTGCACCACGTTCGTCAGAATCTACCCCTGACAGATTTGTCCCTGGCTGTCCAACTGTTCGCCAAGAACATTGATGACGAGTCGCTCCCCAGTAACATACAGACCATGTCCTGTAAGCTGCTCCTGAACCTGGTCGACTGTATCCGCTCAAAGTCTGAGCAGGAGAATGGCAATGGGAGAGACATCCTCATGCGCATGCTGGAG
CL964_9	CCCCTGGCTTACAGCACATTGGCAGACCTGGTGCACCACGTTCGTCAGAATCTACCCCTGACAGATTTGTCCCTGGCTGTCCAACTGTTCGCCAAGAACATTGATGACGAGTCGCTCCCCAGTAACATACAGACCATGTCCTGTAAGCTGCTCCTGAACCTGGTCGACTGTATCCGCTCAAAGTCTGAGCAGGAGAATGGCAATGGGAGAGACATCCTCATGCGCATGCTGGAG
CL965_2	CCCCTGGCTTACAGCACATTGGCAGACCTGGTGCACCACGTTCGTCAGAATCTACCCCTGACAGATTTGTCCCTGGCTGTCCAACTGTTCGCCAAGAACATTGATGACGAGTCGCTCCCCAGTAACATACAGACCATGTCCTGTAAGCTGCTCCTGAACCTGGTCGACTGTATCCGCTCAAAGTCTGAGCAGGAGAATGGCAATGGGAGAGACATCCTCATGCGCATGCTGGAG
CL965_3	CCCCTGGCTTACAGCACATTGGCAGACCTGGTGCACCACGTTCGTCAGAATCTACCCCTGACAGATTTGTCCCTGGCTGTCCAACTGTTCGCCAAGAACATTGATGACGAGTCGCTCCCCAGTAACATACAGACCATGTCCTGTAAGCTGCTCCTGAACCTGGTCGACTGTATCCGCTCAAAGTCTGAGCAGGAGAATGGCAATGGGAGAGACATCCTCATGCGCATGCTGGAG
CL965_4	CCCCTGGCTTACAGCACATTGGCAGACCTGGTGCACCACGTTCGTCAGAATCTACCCCTGACAGATTTGTCCCTGGCTGTCCAACTGTTCGCCAAGAACATTGATGACGAGTCGCTCCCCAGTAACATACAGACCATGTCCTGTAAGCTGCTCCTGAACCTGGTCGACTGTATCCGCTCAAAGTCTGAGCAGGAGAATGGCAATGGGAGAGACATCCTCATGCGCATGCTGGAG
CL965_5	CCCCTGGCTTACAGCACATTGGCAGACCTGGTGCACCACGTTCGTCAGAATCTACCCCTGACAGATTTGTCCCTGGCTGTCCAACTGTTCGCCAAGAACATTGATGACGAGTCGCTCCCCAGTAACATACAGACCATGTCCTGTAAGCTGCTCCTGAACCTGGTCGACTGTATCCGCTCAAAGTCTGAGCAGGAGAATGGCAATGGGAGAGACATCCTCATGCGCATGCTGGAG
CL965_7	CCCCTGGCTTACAGCACATTGGCAGACCTGGTGCACCACGTTCGTCAGAATCTACCCCTGACAGATTTGTCCCTGGCTGTCCAACTGTTCGCCAAGAACATTGATGACGAGTCGCTCCCCAGTAACATACAGACCATGTCCTGTAAGCTGCTCCTGAACCTGGTCGACTGTATCCGCTCAAAGTCTGAGCAGGAGAATGGCAATGGGAGAGACATCCTCATGCGCATGCTGGAG
[Danio_rerio.12.18976269.18976599 337 bp 32800-33136 bp]
CL964_1	GTATTCGTGCTGAAGTTCCATACCATCGCACGATACCAGCTCGTGTCCATATTCAAGAAGTGCAAGCCTCAGTCAGAGATGGGAGTGGTCGATGCTGGCGCCTTACCCGGAGTACCAGCCACCCCGACCCCCTCCACCACCCCTGCTCTCCCTCCGCCCGCTCCCCCCACACCGGTCGCAGCCCCGCCCCAGCCTCCCACCACGCCCTTCGATCGGGCCGGGGACAAGGAGGACAAGCAGACCTTTCAGGTGTCGGACTGTCGCAGTTTGGTCAAGACTCTGGTGTGTGGGGTCAAGACCATAACATGGGGCATCACATCTTGTAAAGCCCCAGGAG
CL964_10	GTATTCGTGCTGAAGTTCCATACCATCGCACGATACCAGCTCGTGTCCATATTCAAGAAGTGCAAGCCTCAGTCAGAGATGGGAGTGGTCGATGCTGGCGCCTTACCCGGAGTACCAGCCACCCCGACCCCCTCCACCACCCCTGCTCTCCCTCCGCCCGCTCCCCCCACACCGGTCGCAGCCCCGCCCCAGCCTCCCACCACGCCCTTCGATCGGGCCGGGGACAAGGAGGACAAGCAGACCTTTCAGGTGTCGGACTGTCGCAGTTTGGTCAAGACTCTGGTGTGTGGGGTCAAGACCATAACATGGGGCATCACATCTTGTAAAGCCCCAGGAG
CL964_7	GTATTCGTGCTGAAGTTCCATACCATCGCACGATACCAGCTCGTGTCCATATTCAAGAAGTGCAAGCCTCAGTCCGAGATGAGCGTGGTCGATGCTGGCGCCTTACCCGGAGTACCAGCCACCCCGACCCCCTCCACCACCCCTGCTCTCCCTCCGCCCGCTCCCCCCACACCGGTCGCAGCCCCGCCCCAGCCTCCCACCACGCCCTTCGATCGGGCCGGGGACAAGGAGGACAAGCAGACCTTTCAGGTGTCGGACTGTCGCAGTTTGGTCAAGACTCTGGTGTGTGGGGTCAAGACCATAACATGGGGCATCACATCTTGTAAAGCCCCAGGAG
CL964_8	GTATTCGTGCTGAAGTTCCATACCATCGCACGATACCAGCTCGTGTCCATATTCAAGAAGTGCAAGCCTCAGTCCGAGATGAGCGTGGTCGATGCTGCCGCCTTACCCGGAGTACCAGCCACCCCGACCCCCTCCACCACCCCTGCTCTCCCTCCGCCCGCTCCCCCCACACCGGTCGCAGCCCCGCCCCAGCCTCCCACCACGCCCTTCGATCGGGCCGGGGACAAGGAGGACAAGCAGACCTTTCAGGTGTCGGACTGTCGCAGTTTGGTCAAGACTCTGGTGTGTGGGGTCAAGACCATAACATGGGGCATCACATCTTGTAAAGCCCCAGGAG
CL964_9	GTATTCGTGTTGAAGTTCCATACCATCGCACGATACCAGCTCGTGTCCATATTCAAGAAGTGCAAGCCTCAGTCAGAGATGGGAGTGGTCGATGCTGGCGCCTTACCCGGAGTACCAGCCACCCCGACCCCCTCCACCACCCCTGCTCTCCCTCCGCCCGCTCCCCCCACACCGGTCGCAGCCCCGCCCCAGCCTCCCACCACGCCCTTTGATCGGGCCGGGGACAAGGAGGACAAGCAGACCTTTCAGGTGTCGGACTGTCGCAGTTTGGTCAAGACTCTGGTGTGTGGGGTCAAGACCATAACATGGGGCATCACATCTTGTAAAGCCCCAGGAG
CL965_2	GTATTCGTGCTGAAGTTCCATACCATCGCACGATACCAGCTCGTGTCCATATTCAAGAAGTGCAAGCCTCAGTCAGAGATGGGAGTGGTCGATGCTGGCGCCTTACCCGGAGTACCAGCCACCCCGACCCCCTCCACCACCCCTGCTCTCCCTCCGCCCGCTCCCCCCACACCGGTCGCAGCCCCACCCCAGCCTCCCACCACGCCCTTCGATCGGGCCGGGGACAAGGAGGACAAGCAGACCTTTCAGGTGTCGGACTGTCGCAGTTTGGTCAAGACTCTGGTGTGTGGGGTCAAGACCATAACATGGGGCATCACATCTTGTAAAGCCCCAGGAG
CL965_3	GTATTCGTGCTGAAGTTCCATACCATCGCACGATACCAGCTCGTGTCCATATTCAAGAAGTGCAAGCCTCAGTCAGAGATGAGCGTGGTCGATGCTGGCGCCTTACCCGGAGTACCAGCCACCCCGACCCCCTCCACCACCCCTGCTCTCCCTCCGCCCGCTCCCCCCACACCGGTCGCAGCCCCGCCCCAGCCTCCCACCACGCCCTTCGATCGGGCCGGGGACAAGGAGGACAAGCAGACCTTTCAGGTGTCGGACTGTCGCAGTTTGGTCAAGACTCTGGTGTGTGGGGTCAAGACCATAACATGGGGCATCACATCTTGTAAAGCCCCAGGAG
CL965_4	GTATTCGTGCTGAAGTTCCATACCATCGCACGATACCAGCTCGTGTCCATATTCAAGAAGTGCAAGCCTCAGTCCGAGATGAGCGTGGTCGATGCTGGCGCCTTACCCGGAGTACCAGCCACCCCGACCCCCTCCACCACCCCTGCTCTCCCTCCGCCCGCTCCCCCCACACCGGTCGCAGCCCCGCCCCAGCCTCCCACCACGCCCTTCGATCGGGCCGGGGACAAGGAGGACAAGCAGACCTTTCAGGTGTCGGACTGTCGCAGTTTGGTCAAGACTCTGGTGTGTGGGGTCAAGACCATAACATGGGGCATCACATCTTGTAAAGCCCCAGGAG
CL965_5	GTATTCGTGCTGAAGTTCCATACCATCGCACGATACCAGCTCGTGTCCATATTCAAGAAGTGCAAGCCTCAGTCCGAGATGAGCGTGGTCGATGCTGGCGCCTTACCCGGAGTACCAGCCACCCCGACCCCCTCCACCACCCCTGCTCTCCCTCCGCCCGCTCCCCCCACACCGGTCGCAGCCCCGCCCCAGCCTCCCACCACGCCCTTCGATCGGGCCGGGGACAAGGAGGACAAGCAGACCTTTCAGGTGTCGGACTGTCGCAGTTTGGTCAAGACTCTGGTGTGTGGGGTCAAGACCATAACATGGGGCATCACATCTTGTAAAGCCCCAGGAG
CL965_7	GTATTCGTGCTGAAGTTCCATACCATCGCACGATACCAGCTCGTGTCCATATTCAAGAAGTGCAAGCCTCAGTCCGAGATGAGCGTGGTCGATGCTGGCGCCTTACCCGGAGTACCAGCCACCCCGACCCCCTCCACCACCCCTGCTCTCCCTCCGCCCGCTCCCCCCACACCGGTCGCAGCCCCGCCCCAGCCTCCCACCACGCCCTTCGATCGGGCCGGGGACAAGGAGGACAAGCAGACCTTTCAGGTGTCGGACTGTCGCAGTTTGGTCAAGACTCTGGTGTGTGGGGTCAAGACCATAACATGGGGCATCACATCTTGTAAAGCCCCAGGAG
[Danio_rerio.12.18978231.18978425 195 bp 33137-33331 bp]
CL964_1	--------------------------------------------------------------------GGAGAAGGAGGTCCTGGAGCACTTTGCCGGAGTCTTTACAATGATGAATCCACTCACTTTTAAAGAGATCTTTCAGACTACCGTGCCATATATGGTAGAGAGGATATCAAAGAACTACGCACTTCA-
CL964_10	GTGCAAGTCGCCAATAACCAGCAGACGTACATCAGGGTGGCCAACTGCCAAACTGTCCGGATGAAGGAGGAGAAGGAGGTCCTGGAGCACTTTGCCGGAGTCTTTACAATGATGAATCCACTCACTTTTAAAGAGATCTTTCAGACTACCGTGCCATATATGGTAGAGAGGATATCAAAGAACTACGCACTTCA-
CL964_7	---------------------------------------------------------------------------------------------------------------------------------------------------------------------------------------------------
CL964_8	---------------------------------------------------------------------------------------------------------------------------------------------------------------------------------------------------
CL964_9	---------------------CAGACGTACATCAGGGTGGCCAACTGCCAAACTGTCCGGATGAAGGAGGAGAAGGAGGTCCTGGAGCACTTTGCCGGAGTCTTTACAATGATGAATCCACTCACTTTTAAAGAGATCTTTCAGACTACCGTGCCATATATGGTAGAGAGGATATCAAAGAACTACGCACTTCA-
CL965_2	---------------------------------------------------------------------------------------------------------------------------------------------------------------------------------------------------
CL965_3	GTGCAAGTCGCCAATAACCAGCAGACGTACATCAGGGTGGCCAACTGCCAAACTGTCCGGATGAAGGAGGAGAAGGAGGTCCTGGAGCACTTTGCCGGAGTCTTTACAATGATGAATCCACTCACTTTTAAAGAGATCTTTCAGACTACCGTGCCATATATGGTAGAGAGGATATCAAAGAACTACGCACTTCA-
CL965_4	---------------------------------------------------------------------------------------------------------------------------------------------------------------------------------------------------
CL965_5	---------------------------------------------------------------------------------------------------------------------------------------------------------------------------------------------------
CL965_7	---------------------------------------------------------------------------------------------------------------------------------------------------------------------------------------------------
[Danio_rerio.12.18978521.18978712 192 bp 33332-33523 bp]
CL964_1	ATTGTTGCAAACTCATTCCTCGCCAATCTGTCCACGTCAGCCCTGTTTGCCACCATCTTCGTGGAATATCTTTTGGAGAGACTTCCAGAAATGGGATCCAACGTCGAGCTGTCAAATCTCTATCTTAAACTTTTCAAGCTGGTTTTCGGATCGGTGTCACTCTTTGCTGCTGAGAATGAGCAGATGCTTAA-
CL964_10	------------------------------------------------------------------------------------------------------------------------------------------------------------------------------------------------
CL964_7	------------------------------------------------------------------------------------------------------------------------------------------------------------------------------------------------
CL964_8	ATTGTTGCAAACTCATTCCTCGCCAATCTGTCCACGTCAGCCCTGTTTGCCACCATCTTAGTGGAATATCTTTTGGAGAGACTTCCAGAAATGGGATCCAACGTCGAGCTGTCAAATCTCTATCTTAAACTTTTCAAGCTGGTTTTCGGATCGGTGTCACTCTTTGCTGCTGAGAATGAGCAGATGCTTAA-
CL964_9	------------------------------------------------------------------------------AGACTTCCAGAAATGGGATCCAACGTCGAGCTGTCAAATCTCTATCTTAAACTTTTCAAGCTGGTTTTCGGATCTGTGTCACTCTTTGCTGCTGAGAATGAGCAGATGCTTAA-
CL965_2	ATTGTTGCAAACTCATTCCTCGCCAACCTGTCCACGTCAGCCCTGTTTGCCACCATCTTAGTGGAATATCTTTTGGAGAGACTTCCAGAAATGGGATCCAACGTCGAGCTGTCAAATCTCTATCTTAAACTTTTCAAGCTGGTTTTCGGATCGGTGTCACTCTTTGCTGCTGAGAATGAGCAGATGCTTAA-
CL965_3	ATTGTTGCAAACTCATTCCTCGCCAACCTGTCCACGTCAGCCCTGTTTGCCACCATCTTAGTGGAGTATCTTTTGGAGAGACTTCCAGAAATGGGATCCAACGTCGAGCTGTCAAATCTCTATCTTAAACTTTTCAAGCTGGTTTTCGGATCGGTGTCACTCTTTGCTGCTGAGAATGAGCAGATGCTTAA-
CL965_4	ATTGTTGCAAACTCATTCCTCGCCAACCTGTCCACGTCAGCCCTGTTTGCCACCATCTTAGTGGAGTATCTTTTGGAGAGACTTCCAGAAATGGGATCCAACGTCGAGCTGTCAAATCTCTATCTTAAACTTTTCAAGCTGGTTTTCGGATCGGTGTCACTCTTTGCTGCTGAGAATGAGCAGATGCTTAA-
CL965_5	ATTGTTGCAAACTCATTCCTTGCCAACCTGTCCACGTCAGCCCTGTTTGCCACCATCTTAGTGGAGTATCTTTTGGAGAGACTTCCAGAAATGGGATCCAACGTCGAGCTGTCAAATCTCTATCTTAAACTTTTCAAGCTGGTTTTCGGATCGGTGTCACTCTTTGCTGCTGAGAATGAGCAGATGCTTAA-
CL965_7	------------------------------------------CTGTTTGCCACCATCTTAGTGGAGTATCTTTTGGAGAGACTTCCAGAAATGGGATCCAACGTCGAGCTGTCAAATCTCTATCTTAAACTTTTCAAGCTGGTTTTCGGATCGGTGTCACTCTTTGCTGCTGAGAATGAGCAGATGCTTAA-
[Danio_rerio.12.18981886.18982142 254 bp 33524-33777 bp]
CL964_1	TGAACATGCTACAGAGCGGCCTCCACAAGCAGCACATGAAGGACCTGTTTGTGGAGCTGTGTTTGACTGTCCCGGTGCGTCTGAGCTCGCTGCTGCCCTACCTGCCCATGCTCATGGACCCACTGGTGTCGGCCCTCAACGGCTCCCAGACGCTGGTCAGCCAAGGCCTCCGCACGCTCGAGTTATGTGTGGACAACCTGCAGCCTGACTTCCTCTACGACCACATTCAACCTGTTAGAGCAGAGCTAATGCAG
CL964_10	TGAACATGCTACAGAGCGGCCTCCACAAGCAGCACATGAAGGACCTGTTTGTGGAGCTGTGTTTGACTGTCCCGGTGCGTCTGAGCTCGCTGCTGCCCTACCTGCCCATGCTCATGGACCCGCTGGTGTCGGCCCTCAACGGCTCCCAGACGCTGGTCAGCCAAGGCCTCCGCACGCTCGAGTTATGTGTGGACAACCTGCAGCCCGACTTCCTCTACGACCACATTCAACCTGTCAGAGCAGAGCTAATGCAG
CL964_7	TGAACATGCTACAGAGCGGCCTCCACAAGCAGCACATGAAGGACCTGTTTGTGGAGCTGTGTTTGACTGTCCCGGTGCGTCTGAGCTCGCTGCTGCCCTACCTGCCCATGCTCATGGACCCACTGGTGTCGGCCCTCAACGGCTCCCAGACGCTGGTCAGCCAAGGCCTCCGCACGCTCGAGTTATGTGTGGACAACCTGCAGCCTGACTTCCTCTACGACCACATTCAACCTGTCAGAGCAGAGCTAATGCAG
CL964_8	TGAACATGCTACAGAGCGGCCTCCACAAGCAGCACATGAAGGACCTGTTTGTGGAGCTGTGTTTGACTGTCCCGGTGCGTCTGAGCTCGCTGCTGCCCTACTTGCCCATGCTCATGGACCCGCTGGTGTCGGCCCTCAACGGCTCCCAGACGCTGGTCAGCCAAGGCCTCCGCACGCTCGAGTTATGTGTGGACAACCTGCAGCCTGACTTCCTCTACGACCACATTCAACCTGTCAGAGCAGAGCTAATGCAG
CL964_9	TGAACATGCTACAGAGCGGCCTCCACAAGCAGCACATGAAGGACCTGTTTGTGGAGCTGTGTTTGACTGTCCCGGTGCGTCTGAGCTCGCTGCTGCCCTACTTGCCCATGCTCATGGACCCGCTGGTGTCGGCCCTCAACGGCTCCCAGACGCTGGTCAGCCAAGGCCTCCGCACGCTCGAGTTATGTGTGGACAACCTGCAGCCCGACTTCCTCTACGACCACATACAGCCTGTCAGAGCAGAGCTAATGCAG
CL965_2	TGAACATGCTACAGAGCGGCCTCCACAAGCAGCACATGAAGGACCTGTTTGTGGAGCTGTGTTTGACTGTCCCGGTGCGCCTGAGCTCGCTGCTGCCCTACCTGCCCATGCTCATGGACCCGCTGGTGTCGGCCCTCAACGGCTCCCAGACGCTGGTCAGCCAAGGCCTCCGCACGCTCGAGTTATGTGTGGACAACCTGCAGCCCGACTTCCTCTACGATCACATTCAACCTGTCAGAGCAGAGCTAATGCAG
CL965_3	TGAACATGCTACAGAGCGGCCTCCACAAGCAGCACATGAAGGACCTGTTTGTGGAGCTGTGTTTGACTGTCCCGGTGCGTCTGAGCTCGCTGCTGCCCTACTTGCCCATGCTCATGGACCCGCTGGTGTCGGCCCTCAACGGCTCCCAGACGCTGGTCAGCCAAGGCCTCCGCACGCTCGAGTTATGTGTGGACAACCTGCAGCCCGACTTCCTCTACGACCACATTCAACCTGTCAGAGCAGAGCTAATGCAG
CL965_4	TGAACATGCTACAGAGCGGCCTCCACAAGCAGCACATGAAGGACCTGTTTGTGGAGCTGTGTTTGACTGTCCCGGTGCGTCTGAGCTCGCTGCTGCCCTACCTGCCCATGCTCATGGACCCGCTGGTGTCGGCCCTCAACGGCTCCCAGACGCTGGTCAGCCAAGGCCTCCGCACGCTCGAGTTATGTGTGGACAACCTGCAGCCTGACTTCCTCTACGACCACATTCAACCTGTCAGAGCAGAGCTAATGCAG
CL965_5	--------------------------------------------------------------------------------------------------------------------------------------------------------------------------------------------------------------------------------------------------------------
CL965_7	TGAACATGCTACAGAGCGGCCTCCACAAGCAGCACATGAAGGACCTGTTTGTGGAGCTGTGTTTGACTGTCCCGGTGCGTCTGAGCTCGCTGCTGCCCTACCTGCCCATGCTCATGGACCCACTGGTGTCGGCCCTCAACGGCTCCCAGACGCTGGTCAGCCAAGGCCTCCGCACGCTCGAGTTATGTGTGGACAACCTGCAGCCTGACTTCCTCTACGACCACATTCAACCTGTCAGAGCAGAGCTAATGCAG
[Danio_rerio.12.18982229.18982429 201 bp 33778-33978 bp]
CL964_1	---------------------------------------------------------------------------------------------------------------------------------------------------------------------------------------------------------
CL964_10	---------------------------------------------------------------------------------------------------------------------------------------------------------------------------------------------------------
CL964_7	GCATTGTGGCGTACTCTCCGTAACCCAGCCGAAAGCATCTCCCACGTGGCGTACCG-------------------------------------------------------------------------------------------------------------------------------------------------
CL964_8	GCATTGTGGCGTACTCTCCGTAACCCAGCCGAAAGCATCTCCCACGTGGCGTACCGGGTCCTGGGCAAGTTTGGAGGCAGCAACAGGAAGATGCTGAAAGAATCTCAAAGACTCTTATATATCGTCACCGAAGTCCAAGGTCCCAGCATTAAGGCGGAGTTTACAGACTGCAAAGCCTCCATTCAGCTGCCTATGGAAAAG
CL964_9	GCATTGTGGCGTACTCTCCGTAACCCAGCCGAAAGCATC------------------------------------------------------------------------------------------------------------------------------------------------------------------
CL965_2	GCATTGTGGCGTACTCTCCGTAACCCAGCGGAAAGCATCTCCCACGTGGCGTACCGGGTCCTGGGCAAGTTTGGAGGCAGCAACAGGAAGATGCTGAAAGAATCTCAAAGACTCTTATATATCGTCACCGAAGTCCAAGGTCCCAGCATTAAGGCGGAGTTTACAGACTGCAAAGCCTCCATTCAGCTGCCTATGGAAAAG
CL965_3	GCATTGTGGCGTACTCTCCGTAACCCAGCCGAAAGCATCTCCCACGTGGCGTACCGGGTCCTGGGCAAGTTTGGAGGCAGCAACAGGAAGATGCTGAAAGAATCTCAAAGACTCTTATATATCGTCACCGAAGTCCAAGGTCCCAGCATTAAGGCGGAGTTTACAGACTGCAAAGCCTCCATTCAGCTGCCTATGGAAAAG
CL965_4	GCATTGTGGCGTACTCTCCGTAACCCAGCCGAAAGCATCTCCCACGTGGCGTACCGGGTCCTGGGCAAGTTTGGAGGCAGCAACAGGAAGATGCTGAAAGAATCTCAAAGACTCTTATATATCGTCACCGAAGTCCAAGGTCCCAGCATTAAGGCGGAGTT----------------------------------------
CL965_5	---------------------------------------------------------------------------------------------------------------------------------------------------------------------------------------------------------
CL965_7	GCATTGTGGCGTACTCTCCGTAACCCAGCCGAAAGCATCTCCCACGTGGCGTACCGGGTCCTGGGCAAGTTTGGAGGCAGCAACAGGAAGATGCTGAAAGAATCTCAAAGACTCTTATATATCGTCACTGAAGTCCAAGGTCCCAGCATTAAGGCGGAGTTTACAGACTGCAAAGCCTCCATTCAGCTGCCTATGGAAAAG
[Danio_rerio.12.18998852.18999112 261 bp 33979-34239 bp]
CL964_1	GTCTCAAATGGCGCTGTAGCTATGGCCAAAACCACTTTAGAGCAGCTGCTGGTGCGCTGTGCTACTCCTCTGAAGGACGAGGAGAAGAGTGATGAGCTGTTAGCGGCTCAGGACAAGTCCTTCCACATGGTGACCCATGACCTGGTGCGGGAGGTCACCTCTCCTAACTCCACTGTGATGAAACAGGCCATGCACTCACTGCAGGTACTGGCC------------------------------------------------
CL964_10	GTCTCAAATGGCGCTGTAGCTATGGCCAAAACCACTTTAGAGCAGCTGCTGGTGCGCTGTGCTACTCCTCT----------------------------------------------------------------------------------------------------------------------------------------------------------------------------------------------
CL964_7	GTCTCAAATGGAGCTGTAGCTATGGCCAAAACCACTTTAGAGCAGCTGCTGGTGCGCTGTGCCACTCCTCTGAAGGACGAGGAGAAGAGTGAGGAGCTGTTAGCGGCTCAGGACAAGTCCTTCCACATGGTGACCCATGACCTGGTGCGGGAGGTCACCTCTCCTAACTCCACTGTGAGGAAACAGGCCATGCACTCACTGCAGGTACTGGCCCAGGTCACTGGCAAGAGTGTCACTGTTATCATGGAGCCACACAAAGAG
CL964_8	GTCTCAAATGGCGCTGTAGCTATGGCCAAAACCACTTTAGAGCAGCTGCTGGTGCGCTGTGCTACTCCTCTGAAGGACGAGGAGAAGAGTGAGGAGCTGTTAGCGGCTCAGGACAAGTCCTTCCACATGGTGACCCATGACCTGGTGCGGGAGGTCACCTCTCCTAACTC-------------------------------------------------------------------------------------------
CL964_9	----------------------------------------AGCAGCTGCTGGTGCGCTGTGCTACTCCTCTGAAGGACGAGGAGAAGAGTGAGGAGCTGTTAGCGGCTCAGGACAAGTCCTTCCACATGGTGACCCATGACCTGGTGCGGGAGGTCACCTCTCCTAACTCCACTGTGAGGAAACAGGCCATGCACTCACTGCAGGTACTGGCCCAGGTCACTGGCAAGAGTGTCACTGTCATCATGGAGCCACACAAAGAG
CL965_2	GTCTCAAATGGCGCTGTAGCTATGGCCAAAACCACTTTAGAGCAGCTGCTGGTGCGCTGTGCTACTCCTCTGAAGGACGAGGAGAAGAGTGATGAGCTGTTAGCGGCTCAGGACAAGTCCTTCCACATGGTGACCCATGACCTGGTGCGGGAGGTCACCTCTCCTAACTCCACTGTGAGGAAACAGGCCATGCACTCACTGCAGGTAATGGCCCAGGTCACTGGCAAGAGTGTCACTGTTATCATGGAGCCACACAAAGAG
CL965_3	GTCTCAAATGGCGCTGTAGCTATGGCCAAAACCACTTTAGAGCAGCTGCTGGTGCGCTGTGCTACTCCTCTGAAGGACGAGGAGAAGAGTGAGGAGCTGTTAGCGGCTCAGGACAAGTCCTTCCACATGGTGACCCATGACCTGGTGCGGGAGGTCACCTCTCCTAACTCCACTGTGAGGAAACAGGCCATGCACTCACTGCAGGTACTGGCCCAGGTC------------------------------------------
CL965_4	GTCTCAAATGGAGCTGTAGCTATGGCCAAAACCACTTTAGAGCAGCTGCTGGTGCGTTGTGCCACTCCTCTGAAGGACGAGGAGAAGAGTGAGGAGCTGTTAGCGGCTCAGGACAAGTCCTTCCACATGGTGACCCATGACC-----------------------------------------------------------------------------------------------------------------------
CL965_5	GTCTCAAATGGAGCTGTAGCTATGGCCAAAACCACTTTAGAGCAGCTGCTGGTGCGTTGTGCCACTCCTCTGAAGGACGAGGAGAAGAGTGAGGAGCTGTTAGCGGCTCAGGACAAGTCCTTCCACATGGTGACCCATGACC-----------------------------------------------------------------------------------------------------------------------
CL965_7	GTCTCAAATGGCGCTGTAGCTATGGCCAAAACCACTTTAGAGCAGCTGCTGGTGCGCTGTGCTACTCCTCTGAAGGACGAGGAGAAGAGTGAGGAGCTGTTAGCGGCTCAGGACAAGTCCTTCCACATGGTGACCCAT---------------------------------------------------------------------------------------------------------------------------
[Danio_rerio.12.19018781.19018979 199 bp 34240-34438 bp]
CL964_1	----AACTATTCTGAGATCGAGCTGCTTTTCCAGCTGCTGCGGGCGTTTACAGGCCGCTTCCTGTGCAACATGACTTTCCTAAAGGAATACATGGAGGAGGAGATTCCCAAGAATTACTCCATCGCCCAGAAACGAGCCCTCTTCTTCCGCTTTGTGGAATTTAGTGACCCTCACTTCAATGATGAGCTCAAAGCAAAG
CL964_10	----AACTATTCTGAGATCGAGCTGCTTTTCCAGCTGCTGCGGGCCTTTACAGGCCGCTTCCTGTGCAACATGACTTTCCTAAAGGAATACATGGAGGAGGAGATTCCCAAGAATTACTCCATCGCCCAGAAACGAGCCCTCTTCTTCCGCTTTGTGGAATTTAGTGACCCTCACTTCAATGATGAGCTCAAAGCAAAG
CL964_7	----AACTATTCTGAGATCGAGCTGCTTTTCCAGCTGCTGCGGGCCTTTACAGGCCGCTTCCTGTGCAACATGACTTTCCTAAAGGAATACATGGAGGAGGAGATTCCCAAGAATTACTCCATCGCCCAGAAACGAGCCCTCTTCTTCCGCTTTGTGGAATTTAGTGACCCTCACTTCAATGATGAGCTCAAAGCAAAG
CL964_8	----AACTATTCTGAGATCGAGCTGCTTTTCCAGCTGCTGCGGGCCTTCACAGGCCGCTTCCTGTGCAACATGACTTTCCTAAAGGAATACATGGAGGAGGAGATTCCCAAGAATTACTCCATCGCCCAGAAACGAGCCCTCTTCTTCCGCTTTGTGGAATTTAGTGACCCTCACTTCAATGATGAGCTCAAAGCAAAG
CL964_9	----AACTATTCTGAGATCGAGCTGCTGTTCCAGCTGCTGCGGGCCTTTACAGGCCGCTTCCTGTGCAACATGACTTTCCTAAAGGAATACATGGAGGAGGAGATTCCCAAGAATTACTCCATCGCCCAGAAACGAGCCCTCTTCTTCCGCTTTGTGGAATTTAGTGACCCTCACTTCAATGATGAGCTCAAAGCAAAG
CL965_2	----AACTATTCTGAGATCGAGCTGCTGTTCCAGCTGCTGCGGGCCTTTACAGGCCGCTTCCTGTGCAACATGACTTTCCTAAAGGAATACATGGAGGAGGAGATTCCCAAGAATTACTCCATTGCCCAGAAACGAGCCCTCTTCTTCCGCTTTGTGGAATTTAGTGACCCTCACTTCAATGATGAGCTCAAAGCAAAG
CL965_3	----AACTATTCTGAGATCGAGCTGCTGTTCCAGCTGCTGCGGGCCTTTACAGGCCGCTTCCTGTGCAACATGACTTTCCTAAAGGAATACATGGAGGAGGAGATTCCCAAGAATTACTCCATCGCCCAGAAACGAGCCCTCTTCTTCCGCTTTGTGGAATTTAGTGACCCTCACTTCAATGATGAGCTCAAAGCAAAG
CL965_4	----AACTATTCTGAGATCGAGCTGCTTTTCCAGCTGCTGCGGGCCTTTACAGGCCGCTTCCTGTGCAACATGACTTTCCTAAAGGAATACATGGAGGAGGAGATTCCCAAGAATTACTCCATCGCCCAGAAACGAGCCCTCTTCTTCCGCTTTGTGGAATTTAGTGACCCTCACTTCAATGATGAGCTCAAAGCAAAG
CL965_5	----AACTATTCTGAGATCGAGCTGCTTTTCCAGCTGCTGCGGGCCTTTACAGGCCGCTTCCTGTGCAACATGACTTTCCTAAAGGAATACATGGAGGAGGAGATTCCCAAGAATTACTCCATCGCCCAGAAACGAGCCCTCTTCTTCCGCTTTGTGGAATTTAGTGACCCTCACTTCAATGATGAGCTCAAAGCAAAG
CL965_7	----AACTATTCTGAGATCGAGCTGCTGTTCCAGCTGCTGCGGGCCTTTACAGGCCGCTTCCTGTGCAACATGACTTTCCTAAAGGAATACATGGAGGAGGAGATTCCCAAGAATTACTCCATCGCCCAGAAACGAGCCCTCTTCTTCCGCTTTGTGGAATTTAGTGACCCTCACTTCAATGATGAGCTCAAAGCAAAG
[Danio_rerio.12.19042778.19042991 212 bp 34439-34650 bp]
CL964_1	GAGCAGCCAGCACAAGCCAACATTTCCAACATCTGCACTGGGCTGGAGATCCTCTGCTTCCTCCTGTCCGTGCTGCAGTCTCCCGCCATCTTGGCCCACTTCAAGCCTCTTCAGAGGGGCATCGCCGCATGTATGACCTGCACCAACACTAAAGTACTACGAGCCGTCCACTCCCTCCTCTCTCGCCTCATGAGCATCTTCCCCACTGAGCC
CL964_10	--------------------------------------------------------------------------------------------------------------------------------------------------------------------------------------------------------------------
CL964_7	-------------------ACATTTCCAACATCTGCACTGGGCTGGAGATCCTCTGCTTCCTCCTGTCCGTGCTGCAGTCTCCCGCCATCTTGGCCCACTTCAAGCCTCTTCAGAGGGGCATCGCCGCATGTATGACCTGCACCAACACTAAAGTACTACGAGCCGTCCACTCCCTCCTCTCTCGCCTCATGAGCATCTTCCCCACTGAGCC
CL964_8	GAGCAGCCAGCACAAGCCAACATTTCCAACATCTGCACTGGGCTGGAGATCCTCTGCTTCCTCCTGTCCGTGCTGCAGTCTCCCGCCATCTTGGCCCACTTCAAGCCTCTTCAGAGGGGCATCGCCGCATGTATGACCTGCACCAACACTAAAGTACTACGAGCCGTCCACTCCCTCTCTCCCTCCTCACTCCCCCACAC------------
CL964_9	GAGCAGCCAGCACAAGCCAACATTTCCAACATCTGCACTGGGCTGGAGATCCTCTGCTTCCTCCTGTCCGTGCTGCAGTCTCCCGCCATCTTGGCCCACTTCAAGCCTCTTCAGAGGGGCATCGCCGCATGTATGACCTGCACCAACACTAAAGTACTACGAGCGGTCCACTCCCTCCTCTCACGCCTCATGAGCATCTTCCCCACTGAGCC
CL965_2	--------------------------------------------------------------------------------------------------------------------------------------------------------------------------------------------------------------------
CL965_3	GAGCAGCCAGCACAAGCCAACATTTCCAACATCTGCACTGGGCTGGAGATCCTCTGCTTCCTCCTGTCCGTGCTGCAGTCTCCCGCCATCTTGGCCCACTTCAAGCCTCTTCAGAGGGGCATCGCCGCATGTATGACCTGCACCAACACTAAAGTACTACGAGCCGTCCACTCCCTCCTCTCTCGCCTCATGAGCATCTTCCCCACTGAGCC
CL965_4	--------------------------------------------------------------------------------------------------------------------------------------------------------------------------------------------------------------------
CL965_5	--------------------------------------------------------------------------------------------------------------------------------------------------------------------------------------------------------------------
CL965_7	--------------------------------------------------------------------------------------------------------------------------------------------------------------------------------------------------------------------
[Danio_rerio.12.19045970.19046116 148 bp 34651-34798 bp]
CL964_1	ACACTTATGATTCTGAAGTCGGCCTGCAGTTACAACGCCAGCTACATCGACCGGCTCATCTCGGTGTTTATGCGCTCGCTGCAGAAGATGGTACGGGAACACCTGAGCCCCCAGCAGGCCAATCCAGGGGTCACTGAGACCAGCACAG
CL964_10	ACACTTATGATTCTGAAGTCGGCCTGCAGTTACAACGCCAGCTACATCGACCGGCTCATCTCGGTGTTTATGCGCTCGCTGCAGAAGATGGTACGGGAACACCTGAGCCCCCAGCAGGCCAATCCAGGTGTCACTGAGACCAGCACAG
CL964_7	ACACTTATGATTCTGAAGTCGGCCTGCAGTTACAACGCCAGCTACATCGACCGGCTCATCTCGGTGTTTATGCGCTCGCTGCAGAAGATGGTACGGGAACACCTGAGCCCCCAGCAGGCCAATCCAGGGGTCACTGAGACCAGCACAG
CL964_8	ACACTTATGATTCTGAAGTCGGCCTGCAGTTACAACGCCAGCTACATCGACCGGCTCATCTCGGTGTTTATGCGCTCGCTGCAGAAGATGGTACGGGAACACCTGAGCCCCCAGCAGGCCAATCCAGGAGTCACTGAGACCAGCACAG
CL964_9	ACACTCATGATTCTGAAGTCGGCCTGCAGTTACAACGCCAGCTACATCGACCGGCTCATCTCGGTGTTTATGCGCTCGCTGCAGAAGATGGTACGGGAACACCTGAGCCCCCAGCAGGCCAATCCAGGTGTCACTGAGACCAGCACAG
CL965_2	ACACTTATGATTCTGAAGTCGGCCTGCAGTTACAACGCCAGCTACATCGACCGGCTCATCTCGGTGTTTATGCGCTCGCTGCAGAAGATGGTACGGGAACACCTGAGCCCCCAGCAGGCCAATCCAGGGGTCACTGAGACCAGCACAG
CL965_3	ACACTTATGATTCTGAAGTCGGCCTGCAGTTACAACGCCAGCTACATCGACCGGCTCATCTCGGTGTTTATGCGCTCGCTGCAGAAGATGGTACGGGAACACCTGAGCCCCCAGCAGGCCAATCCAGGGGTCACTGAGACCAGCACAG
CL965_4	ACACTTATGATTCTGAAGTCGGCCTGCAGTTACAACGCCAGCTACATCGACCGGCTCATCTCGGTGTTTATGCGCTCGCTGCAGAAGATGGTACGGGAACACCTGAGCCCCCAGCAGGCCAATCCAGGTGTCACTGAGACCAGCACAG
CL965_5	ACACTTATGATTCTGAAGTCGGCCTGCAGTTACAACGCCAGCTACATCGACCGGCTCATCTCGGTGTTTATGCGCTCGCTGCAGAAGATGGTACGGGAACACCTGAGCCCCCAGCAGGCCAATCCAGGGGTCACTGAGACCAGCAC--
CL965_7	ACACTTATGATTCTGAAGTCGGCCTGCAGTTACAACGCCAGCTACATCGACCGGCTCATCTCGGTGTTTATGCGCTCGCTGCAGAAGATGGTACGGGAACACCTGAGCCCCCAGCAGGCCAATCCAGGGGTCACTGAGACTAGCACAG
[Danio_rerio.12.19057787.19057966 179 bp 34799-34977 bp]
CL964_1	TGCTGCTGGCGGTCTGCGAGAGAAACACCATCATAGGCACTAGCTGTCAGGGATCAATGCTACCCTCTATCACTAATGTCATCAACCTGGCTGACAGCCATGACCGCGCCGCCTTCGCCATGGCAACACGCATCAAACAGGAGCCAAGGGAGCGGGAAAACAGCGAGACCAAAGAAGAG
CL964_10	TGCTGCTGGCAGTCTGCGAGAGAAACACCATCATAGGCACTAGCTGTCAGGGATCAATGCTACCCTCTATCACTAATGTCATCAACCTGGCTGACAGCCATGACCGCGCCGCCTTCGCCATGGCAACACGCATCAAACAGGAGCCAAGGGAGCGGGAAAACAGCGAGACCAAAGAAGAG
CL964_7	TGCTGCTGGCGGTCTGCGAGAGAAACACCATCATAGGCACTAGCTGTCAGGGATCAATGCTACCCTCTATCACTAATGTCATCAACCTGGCTGACAGCCATGACCGCGCCGCCTTCGCCATGGCAACACGCATCAAACAGGAGCCAAGGGAGCGGGAAAACAGCGAGACCAAAGAAGAG
CL964_8	TGCTGCTGGCGGTCTGCGAGAGAAACACCATCATAGGCACTAGCTGTCAGGGATCAATGCTACCCTCTATCACTAATGTCATCAACCTGGCTGACAGCCATGACCGCGCCGCCTTCGCCATGGCAACACGCATCAAACAGGAGCCAAGGGAGCGGGAAAACAGCGAGACCAAAGAAGAG
CL964_9	TGCTGCTGGCGGTCTGCGAGAGAAACACCATCATAGGCACTAGCTGTCAGGGATCAATGCTACCCTCTATCACTAATGTCATCAACCTGGCTGACAGCCATGACCGCGCCGCCTTCGCCATGGCAACACGCATCAAACAGGAGCCAAGGGAGCGGGAAAACAGCGAGACCAAAGAAGAG
CL965_2	TGCTGCTGGCGGTCTGCGAGAGAAACACCATCATAGGCACTAGCTGTCAGGGATCAATGCTACCCTCTATCACTAATGTCATCAACCTGGCTGACAGCCATGACCGCGCCGCCTTCGCCATGGCAACACGCATCAAACAGGAGCCAAGGGAGCGGGAAAACAGCGAGACCAAAGAAGAG
CL965_3	TGCTGCTGGCGGTCTGCGAGAGAAACACCATCATAGGCACTAGCTGTCAGGGATCAATGCTACCCTCTATCACTAATGTCATCAACCTGGCTGACAGCCATGACCGCGCCGCCTTCGCCATGGCAACACGCATCAAACAGGAGCCAAGGGAGCGGGAAAACAGCGAGACCAAAGAAGAG
CL965_4	TGCTGCTGGCGGTCTGCGAGAGAAACACCATCATAGGCACTAGCTGTCAGGGATCAATGCTACCCTCTATCACTAATGTCATCAACCTGGCTGACAGCCATGACCGCGCCGCCTTCGCCATGGCAACACGCATCAAACAGGAGCCAAGGGAGCGGGAAAACAGCGAGACCAAAGAAGAG
CL965_5	-----------------------------------------------------------------------------------------------------------------------------------------------------------------------------------
CL965_7	TGCTGCTGGCGGTCTGCGAGAGAAACACCATCATAGGCACTAGCTGTCAGGGATCAATGCTACCCTCTATCACTAATGTCATCAACCTGGCTGACAGCCATGACCGCGCCGCCTTCGCCATGGCAACACGCATCAAACAGGAGCCAAGGGAGCGGGAAAACAGCGAGACCAAAGAAGAG
[Danio_rerio.12.19059855.19060001 147 bp 34978-35124 bp]
CL964_1	GATGTGGAGATCGACATCGAGCTGGCACCAGGAGACCAGACGGCCATTCCCAAAACAAAGGAACAGGCCGAGAGAGACGCAGGCAACCAACTGCACATGCTCACCAACCGCCACGACAAATTCCTCGACTCACTGAGAGAGGTTAAG
CL964_10	GATGTGGAGATCGACATCGAGCTGGCACCAGGAGACCAGACGGCCATTCCCAAAACGAAGGAACAGGCAGAGAGAGACGCAGGCAACCAACTGCACATGCTCACCAACCGCCACGACAAATTCCTCGACTCACTGAGAGAGGTTAAG
CL964_7	GATGTGGAGATCGACATCGAGCTGGCACCAGGAGACCAGACGGCCATTCCCAAAACGAAGGAACAGGCAGAGAGAGACGCAGGCAACCAACTGCACATGCTCACCAACCGCCACGACAAATTCCTCGACTCACTGAGAGAGGTTAAG
CL964_8	GATGTGGAGATCGACATCGAGCTGGCACCAGGAGACCAGACGGCCATTCCCAAAACGAAGGAACAGGCAGAGAGAGACGCAGGCAACCAACTGCACATGCTCACCAACCGCCACGACAAATTCCTCGACTCACTGAGAGAGGTTAAG
CL964_9	GATGTGGAGATCGACATCGAGCTGGCACCAGGAGACCAGACGGCCATTCCCAAAACAAAGGAACAGGCCGAGAGAGACGCAGGCAACCAACTGCACATGCTCACCAACCGCCACGACAAATTCCTCGACTCACTGAGAGAGGTTAAG
CL965_2	GATGTGGAGATCGACATCGAGCTGGCACCAGGAGACCAGACGGCCATTCCCAAAACGAAGGAACAGGCAGAGAGAGACGCAGGCAACCAACTGCACATGCTCACCAACCGCCACGACAAATTCCTCGACTCACTGAGAGAGGTTAAG
CL965_3	GATGTGGAGATCGACATCGAGCTGGCACCAGGAGACCAGACGGCCATTCCCAAAACAAAGGAACAGGCCGAGAGAGACGCAGGCAACCAACTGCACATGCTCACCAACCGCCACGACAAATTCCTCGACTCACTGAGAGAGGTTAAG
CL965_4	GATGTGGAGATCGACATCGAGCTGGCACCAGGAGACCAGACGGCCATTCCCAAAACGAAGGAACAGGCAGAGAGAGACGCAGGCAACCAACTGCACATGCTCACCAACCGCCACGACAAATTCCTCGACTCACTGAGAGAGGTTAAG
CL965_5	GATGTGGAGATCGACATCGAGCTGGCACCAGGAGACCAGACGGCCATTCCCAAAACGAAGGAACAGGCAGAGAGAGACGCAGGCAACCAACTGCACATGCTCACCAACCGCCACGACAAATTCCTCGACTCACTGAGAGAGGTTAAG
CL965_7	GATGTGGAGATCGACATCGAGCTGGCACCAGGAGACCAGACGGCCATTCCCAAAACAAAGGAACAGGCCGAGAGAGACGCAGGCAACCAACTGCACATGCTCACCAACCGCCACGACAAATTCCTCGACTCACTGAGAGAGGTTAAG
[Danio_rerio.12.19067832.19067969 145 bp 35125-35269 bp]
CL964_1	-------GAGATTTTGGACTCGTTGGCAGAGCTGTACTCCCTGCTCCAGGAAGAAGACATGTGGGCGGGGCTGTGGCAAAAGAGATGCAAGTTTCCTGAGACAGCCACTGCAATAGCCTATGAGCA-------------------
CL964_10	-------------------------------------------------------------------------------------------------------------------------------------------------
CL964_7	ACCTGGGCAAGACTCACAACCTGTGGCTGCGCTCAACGCTAATGTTAGAGCAGCAGGCTTTTGAGAAGGGC---------------CTGAGTATCCACAGCAAAC-----------CCAAACAGAGCACCGAATTCTACGAGCAG
CL964_8	-------GAGATTTTGGACTCGTTGGCAGAGCTGTACTCCCTGCTCCAGGAAGAAGACATGTGGGCAGGGCTGTGGCAAAAGAGATGCAAGTTTCCTGAGACAGCCACTGCAATAGCTTATGAGCAACATGGCTTCTTTGAGCA-
CL964_9	-------GAGATTTTGGACTCGTTGGCAGAGCTGTACTCCCTGCTCCAGGAAGAAGACATGTGGGCGGGGCTGTGGCAAAAGAGATGCAAGTTTCCTGAGACGGCCACTGCAATAGCCTATGAGCAACATGGCTTCTTTGAGCA-
CL965_2	-------GAGATTTTGGACTCGTTGGCAGAGCTGTACTCCCTGCTCCAGGAAGAAGACATGTGGGCGGGGCTGTGGCAAAAGAGATGCAAGTTTCCTGAGACAGCCACTGCAATAGCCTATGAGCAACATGGCTTCTTTGAGCA-
CL965_3	-------GAGATTTTGGACTCGTTGGCAGAGCTGTACTCCCTGCTCCAGGAAGAAGACATGTGGGCGGGGCTGTGGCAAAAGAGATGCAAGTTTCCTGAGACGGCCGCTGCAATAGCCTATGAG---------------------
CL965_4	-------GAGATTTTGGACTCGTTGGCAGAGCTGTACTCCCTGCTCCAGGAAGAAGACATGTGGGCGGGGCTGTGGCAAAAGAGATGCAAGTTTCCTGAGACGGCCACTGCAATAGCCTATGAGCAACATGGATTCTTTGAGCA-
CL965_5	-------GAGATTTTGGACTCGTTGGCAGAGCTGTACTCCCTGCTCCAGGAAGAAGACATGTGGGCGGGGCTGTGGCAAAAGAGATGCAAGTTTCCTGAGACGGCCACTGCAATAGCCTATGAGCAACATGGCTTCTTTGAGCA-
CL965_7	-------GAGATTTTGGACTCGTTGGCAGAGCTGTACTCCCTGCTCCAGGAAGAAGACATGTGGGCGGGGCTGTGGCAAAAGAGATGCAAGTTTCCTGAGACGGCCACTGCAATAGCCTATGAGCAACATGGCTTCTTTGAGCA-
[Danio_rerio.12.19070813.19070948 136 bp 35270-35405 bp]
CL964_1	----------------------------------------------------------------------------------------------------------------------------------------
CL964_10	----------------------------------------------------------------------------------------------------------------------------------------
CL964_7	----------------------------------------------------------------------------------------------------------------------------------------
CL964_8	----------------------------------------------------------------------------------------------------------------------------------------
CL964_9	----------------------------------------------------------------------------------------------------------------------------------------
CL965_2	----------------------------------------------------------------------------------------------------------------------------------------
CL965_3	----------------------------------------------------------------------------------------------------------------------------------------
CL965_4	----------------------------------------------------------------------------------------------------------------------------------------
CL965_5	CTGTTCTAAGGAATTGAACCAGTGGGAGCCATTGACAGAATATGGACTATCTAAAGGACACTCTAACCCTTATCTTGTGCTGGAGTGTGCCTGGAGAGTTTCCAATTGGGCTGCCATGAAGGAGGCT---------
CL965_7	----------------------------------------------------------------------------------------------------------------------------------------
[Danio_rerio.12.19119104.19119335 230 bp 35406-35635 bp]
CL964_1	-CAGACTTCGACTTCAGCGTTCCAGGCTCCATGAAGCTCCACAACCTCATCTCCAAACTCAAGAAGTGGATCAAAATCCTGGAGGCCAAGACCAAGCAGCTGCCCAAGTTTTTCCTCATCGAAGAGAAATGCCGCTTCCTCAGCAACTTCTCGGCGCAGACAGCTGAGGTGGAGATCCCCGGGGAGTTCCTCATGCCCAAGCCTACGCACTACTACATCAAAATCGCCAG
CL964_10	-CAGACTTCGACTTCAGCGTTCCAGGCTCCATGAAGCTCCACAACCTCATCTCCAAACTCAAGAAGTGGATCAAAATCCTGGAGGCCAAGACCAAGCAGCTGCCCAAGTTTTTCCTCATCGAAGAGAAATGCCGCTTCCTCAGCAACTTCTCGGCGCAGACAGCTGAGGTGGAGATCCCCGGGGAGTTCCTCATGCCCAAGCCTACGCACTACTACATCAAAATCGCCAG
CL964_7	-CAGACTTCGACTTCAGCGTTCCAGGCTCCATGAAGCTCCACAACCTCATCTCCAAACTCAAGAAGTGGATCAAAATCCTGGAGGCCAAGACCAAGCAGCTGCCCAAGTTTTTCCTCATCGAAGAGAAATGCCGCTTCCTCAGCAACTTCTCGGCGCAGACAGCTGAGGTGGAGATCCCCGGGGAGTTCCTCATGCCCAAGCCTACGCACTACTACATCAAAATCGCCAG
CL964_8	-CAGACTTTGACTTCAGCGTTCCGGGCTCCATGAAGCTCCACAACCTCATCTCCAAACTCAAGAAGTGGATCAAAATCCTGGAGGCCAAGACCAAGCAGCTGCCCAAGTTTTTCCTCATCGAAGAGAAATGCCGCTTCCTCAGCAACTTCTCGGCGCAGACAGCTGAGGTGGAGATCCCCGGGGAGTTCCTCATGCCCAAGCCTACGCACTACTACATCAAAATCGCCAG
CL964_9	-CAGACTTCGACTTCAGCGTTCCGGGCTCCATGAAGCTCCACAACCTCATCTCCAAACTCAAGAAGTGGATCAAAATCCTGGAGGCCAAGACCAAGCAGCTGCCCAAGTTTTTCCTCATCGAAGAGAAATGCCGCTTCCTCAGCAACTTCTCGGCGCAGACAGCTGAGGTGGAGATCCCCGGGGAGTTCCTCATGCCCAAGCCTACGCACTACTACATCAAAATCGCCAG
CL965_2	-CAGACTTCGACTTCAGCGTTCCAGGCTCCATGAAGCTCCACAACCTCATCTCCAAACTCAAGAAGTGGATCAAAATCCTGGAGGCCAAGACCAAGCAGCTGCCCAAGTTTTTCCTCATCGAAGAGAAATGCCGCTTCCTCAGCAACTTCTCGGCGCAGACAGCTGAGGTGGAGATCCCCGGGGAGTTCCTCATGCCCAAGCCTACGCACTACTACATCAAAATCGCCAG
CL965_3	-CAGACTTCGACTTCAGCGTTCCGGGCTCCATGAAGCTCCACAACCTCATCTCCAAACTCAAGAAGTGGATCAAAATCCTGGAGGCCAAGACCAAGCAGCTGCCCAAGTTTTTCCTCATCGAAGAGAAATGCCGCTTCCTCAGCAACTTCTCGGCGCAGACAGCTGAGGTGGAGATCCCCGGGGAGTTCCTCATGCCCAAGCCTACGCACTACTACATCAAAATCGCCAG
CL965_4	--AGACTTCGACTTCAGTGTTCCAGGCTCCATGAAGCTCCACAACCTCATCTCTAAACTCAAGAAGTGGATCAAAATCCTGGAGGCCAAGACCAAGCAGCTGCCCAAGTTTTTCCTCATCGAAGAGAAATGCCGCTTCCTCAGCAACTTCTCGGCGCAGACAGCTGAGGTGGAGATCCCCGGGGAGTTCCTCATGCCCAAGCCTACGCACTACTACATCAAAATCGCCAG
CL965_5	--AGACTTCGACTTCAGTGTTCCAGGCTCCATGAAGCTCCACAACCTCATCTCTAAACTCAAGAAGTGGATCAAAATCCTGGAGGCCAAGACCAAGCAGCTGCCCAAGTTTTTCCTCATCGAAGAGAAATGCCGCTTCCTCAGCAACTTCTCGGCGCAGACAGCTGAGGTGGAGATCCCCGGGGAGTTCCTCATGCCCAAGCCTACGCACTACTACATCAAAATCGCCAG
CL965_7	-CAGACTTCGACTTCAGCGTTCCAGGCTCCATGAAGCTCCACAACCTCATCTCCAAACTCAAGAAGTGGATCAAAATCCTGGAGGCCAAGACCAAGCAGCTGCCCAAGTTTTTCCTCATCGAAGAGAAATGCCGCTTCCTCAGCAACTTCTCGGCGCAGACAGCTGAGGTGGAGATCCCCGGGGAGTTCCTCATGCCCAAGCCTACGCACTACTACATCAAAATCGCCAG
[Danio_rerio.12.19126535.19126738 204 bp 35636-35839 bp]
CL964_1	GTGCTGCGGGACATCCTGAAGGAGGTGCAGGGGAACATGGTTCCTCGCAGCATGCTCAAGGAGTGGGCTCTTCACACCTTCCCCAACGCCACTGACTACTGGACCTTCCGTAAGATGTTCACCATCCAGCTGGCTCTCATCGGCCTGGCCGAGTTTATGCTCCACCTGAACAGGCTCAACCCTGAGATGCTGCAGATCGCTCAG
CL964_10	GTGCTGCGGGACATCCTGAAGGAGGTGCAGGGGAACATGGTTCCTCGCAGCATGCTCAAGGAGTGGGCTCTTCACACCTTCCCCAACGCCACTGACTACTGGACCTTCCGTAAGATGTTCACCATCCAGCTGGCTCTCATCGGCCTGGCCGAGTTCATGCTCCACCTGAACAGGCTCAACCCTGAGATGCTGCAGATCGCTCAG
CL964_7	GTGCTGCGGGACATCCTGAAGGAGGTGCAGGGGAACATGGTTCCTCGCAGCATGCTCAAGGAGTGGGCTCTTCACACCTTCCCCAACGCCACTGACTACTGGACCTTCCGTAAGATGTTCACCATCCAGCTGGCTCTCATCGGCCTGGCCGAGTTTATGCTCCACCTGAACAGGCTCAACCCTGAGATGCTGCAGATCGCTCAG
CL964_8	GTGCTGCGGGACATCCTGAAGGAGGTGCAGGGGAACATGGTTCCTCGCAGCATGCTCAAGGAGTGGGCTCTTCACACCTTCCCCAACGCCACTGACTACTGGACCTTCCGTAAGATGTTCACCATCCAGCTGGCTCTCATCGGCCTGGCCGAGTTCATGCTCCACCTGAACAGGCT----------------------------
CL964_9	GTGCTGCGGGACATCCTGAAGGAGGTGCAGGGGAACATGGTTCCTCGCAGCATGCTCAAGGAGTGGGCTCTTCACACCTTCCCCAACGCCACTGACTACTGGACCTTCCGTAAGATGTTCACCATCCAGCTGGCTCTCATCGGCCTGGCCGAGTTTATGCTCCACCTGAACAGGCTCAACCCTGAGATGCTGCAGATCGCTCAG
CL965_2	GTGCTGCGGGACATCCTGAAGGAGGTGCAGGGGAACATGGTTCCTCGCAGCATGCTCAAGGAGTGGGCTCTTCACACCTTCCCCAACGCCACTGACTACTGGACCTTCCGTAAGATGTTCACCATCCAGCTGGCTCTCATCGGCCTGGCCGAGTTCATGCTCCACCTGAACAGGCTCAACCCTGAGATGCTGCAGATCGCTCAG
CL965_3	GTGCTGCGGGACATCCTGAAGGAGGTGCAGGGGAACATGGTTCCTCGCAGCATGCTCAAGGAGTGGGCTCTTCACACCTTCCC-------------------------------------------------------------------------------------------------------------------------
CL965_4	GTGCTGCGGGACATCCTGAAGGAGGTGCAGGGGAACATGGTTCCTCGCAGCATGCTCAAGGAGTGGGCTCTTCACACCTTCCCCAACGCCACAGACTACTGGACCTTCCGTAAGATGTTCACCATCC-----------------------------------------------------------------------------
CL965_5	GTGCTGCGGGACATCCTGAAGGAGGTGCAGGGGAACATGGTTCCTCGCAGCATGCTCAAGGAGTGGGCTCTTCACACCTTCCCCAACGCCACTGACTACTGGACCTTCCGTAAGATGTTCACCATCCAGCTGGCTCTCATCGGCCTGGCCGAGTTTATGCTCCACCTGAACAGGCTCAACCCTGAGATGCTGCAGATCGCTCAG
CL965_7	GTGCTGCGGGACATCCTGAAGGAGGTGCAGGGGAACATGGTTCCTCGCAGCATGCTCAAGGAGTGGGCTCTTCACACCTTCCCCAACGCCACTGACTACTGGACCTTCCGTAAGATGTTCACCATCCAGCTGGCTCTCATCGGCCTGGCCGAGTTTATGCTCCACCTGAACAGGCTCAACCCTGAGATGCTGCAGATCGCTCAG
[Danio_rerio.12.19129542.19129736 195 bp 35840-36034 bp]
CL964_1	GACACGGGCAAACTCAACGTCTCCTACTTCCGTTTCGACATAAACGATGCAACGGGGGATCTGGATGCTAACCGACCCGTTCCTTTCCGCCTCACTCCCAACATCTCCGAGTTCCTGACCACGATTGGCGTCTCCGGGCCTCTCACCGCCTCCATGATCGCCGTGGCGCGCTGCTTCGCACAACCCAACTTCAAG
CL964_10	GACACGGGCAAACTCAACGTCTCCTACTTCCGTTTCGACATAAACGATGCAACGGGAGATCTGGATGCTAACCGACCCGTTCCTTTCCGCCTCACTCCCAACATCTCCGAGTTCCTGACCACGATTGGCGTCTCCGGGCCTCTCACCGCCTCCATGATCGCCGTGGCGCGCTGCTTCGCACAACCCAACTTCAAG
CL964_7	GACACGGGCAAACTCAACGTCTCCTACTTCCGTTTCGACATAAACGATGCAACGGGGGATCTGGATGCTAACCGACCCGTTCCTTTCCGCCTCACTCCCAACATCTCCGAGTTCCTGACCACGATCGGCGTCTCCGGGCCTCTCACCGCCTCCATGATCGCCGTGGCACGCTGCTTCGCACAACCCAACTTCAAG
CL964_8	GACACGGGCAAACTCAACGTCTCCTACTTCCGTTTCGACATAAACGATGCAACGGGAGATCTGGATGCTAACCGACCCGTTCCTTTCCGCCTCACTCCCAACATCTCCGAGTTCCTGACCACGATCGGCGTCTCCGGGCCTCTCACCGCCTCCATGATCGCCGTGGCGCGCTGCTTCGCACAACCCAACTTCAAG
CL964_9	GACACGGGCAAACTCAACGTCTCCTACTTCCGTTTCGACATAAACGATGCAACGGGGGATCTGGATGCTAACCGACCCGTTCCTTTCCGGCTCACTCCCAACATCTCCGAGTTCCTGACCACGATCGGCGTCTCCGGGCCTCTCACCGCCTCCATGATCGCCGTGGCGCGCTGCTTCGCACAACCCAACTTCAAG
CL965_2	GACACGGGCAAACTCAACGTCTCCTACTTCCGTTTCGACATAAACGATGCAACGGGGGATCTGGATGCTAACCGACCCGTTCCTTTCCGCCTCACTCCCAACATCTCCGAGTTCCTGACCACGATTGGCGTCTCTGGGCCTCTCACCGCCTCCATGATCGCCGTGGCGCGCTGCTTCGCACAACCCAACTTCAAG
CL965_3	GACACGGGCAAACTCAACGTCTCCTACTTCCGTTTCGACATAAACGATGCAACGGGAGATCTGGATGCTAACCGACCCGTTCCTTTCCGCCTCACTCCCAACATCTCCGAGTTCCTGACCACGATCGGCGTCTCCGGGCCTCTCACCGCCTCCATGATCGCCGTGGCGCGCTGCTTCGCACAACCCAACTTCAAG
CL965_4	GACACGGGCAAACTCAACGTCTCCTACTTCCGTTTCGACATAAACGATGCAACGGGGGATCTGGATGCTAACCGACCCGTTCCTTTCCGCCTCACTCCCAACATCTCCGAGTTCCTGACCACGATTGGTGTCTCCGGGCCTCTCACCGCCTCCATGATCGCCGTGGCGCGCTGCTTCGCACAACCCAACTTCAAG
CL965_5	GACACGGGCAAACTCAACGTCTCCTACTTCCGTTTCGACATAAACGATGCAACGGGGGATCTGGATGCTAACCGACCCGTTCCTTTCCGCCTCACTCCCAACATCTCCGAGTTCCTGACCACGATTGGTGTCTCCGGGCCTCTCACCGCCTCCATGATCGCCGTGGCGCGCTGCTTCGCACAACCCAACTTCAAG
CL965_7	GACACGGGCAAACTCAACGTCTCCTACTTCCGTTTCGACATAAACGATGCAACGGGGGATCTGGATGCTAACCGACCCGTTCCTTTCCGCCTCACTCCCAACATCTCCGAGTTCCTGACCACGATCGGCGTCTCCGGGCCTCTCACCGCCTCCATGATCGCCGTGGCGCGCTGCTTTGCACAACCCAACTTCAAG
[Danio_rerio.12.19551107.19551818 332 bp 36035-36366 bp]
CL964_1	--------------------------------------------------------------------------------------------------------------------------------------------------------------------------------------------------------------------------------------------------------------------------------------------------------------------------------------------
CL964_10	--------------------------------------------------------------------------------------------------------------------------------------------------------------------------------------------------------------------------------------------------------------------------------------------------------------------------------------------
CL964_7	--------------------------------------------------------------------------------------------------------------------------------------------------------------------------------------------------------------------------------------------------------------------------------------------------------------------------------------------
CL964_8	--------------------------------------------------------------------------------------------------------------------------------------------------------------------------------------------------------------------------------------------------------------------------------------------------------------------------------------------
CL964_9	--------------------------------------------------------------------------------------------------------------------------------------------------------------------------------------------------------------------------------------------------------------------------------------------------------------------------------------------
CL965_2	--------------------------------------------------------------------------------------------------------------------------------------------------------------------------------------------------------------------------------------------------------------------------------------------------------------------------------------------
CL965_3	AAACCTAAATCATTTTTCACGGACTCTCATCTGTTCGTAGACAATGTTCGCATCCCCAAAGACAAACTAGTAGGAAGGAGTAGACCAGGG--------------------------------------------------------------------------------------------------------------------------------------------------------------------------------------------------------------------------------------------------
CL965_4	--------------------------------------------------------------------------------------------------------------------------------------------------------------------------------------------------------------------------------------------------------------------------------------------------------------------------------------------
CL965_5	AAACCTAAATCTTTTTTCACGGATTCTCATCTGTTCGTAGACAATGTTCGCATCCCCAAGGACAAACTAGTAGGAAGGAGTAGACCAGGGAGATTCAGTCACATTTTAGACGATTTGTATAAGACTAACGCGCTGCCCCCGACGGCCAGGAGGAGCAGGATCGGGGTGCTGTATGTG-----------------------------------------------------------------------------------------------------------------------------------------------------------
CL965_7	--------------------------------------------------------------------------------------------------------------------------------------------------------------------------------------------------------------------------------------------------------------------------------------------------------------------------------------------
[Danio_rerio.12.19576327.19576490 162 bp 36367-36528 bp]
CL964_1	------------------------------------------------------------------------------------------------------------------------------------------------------------------
CL964_10	------------------------------------------------------------------------------------------------------------------------------------------------------------------
CL964_7	--CTGGCCACCTGTTCAGCTGACCAGACCTGTAAAATCTGGAGGACTTCTAACTTTTCTCTAATGACTGAGTTGAGTATCAAAAGCAACAACCCAGGAGAGACATCTAGAGGCTGGATGTGGGACTGTGCCTTCTCTGGGGACTCGCAATATATAGTGACAG
CL964_8	------------------------------------------------------------------------------------------------------------------------------------------------------------------
CL964_9	--CTGGCCACCTGTTCAGCTGACCAGACCTGTAAAATCTGGAGGACTTCTAACTTTTCTCTAATGACTGAGTTGAGTATCAAAAGCAACAACCCAGGAGAGACATCTAGAGGCTGGATGTGGGACTGTGCCTTCTCTGGGGACTCGCAATATATAGTGACAG
CL965_2	------------------------------------------------------------------------------------------------------------------------------------------------------------------
CL965_3	------------------------------------------------------------------------------------------------------------------------------------------------------------------
CL965_4	------------------------------------------------------------------------------------------------------------------------------------------------------------------
CL965_5	------------------------------------------------------------------------------------------------------------------------------------------------------------------
CL965_7	------------------------------------------------------------------------------------------------------------------------------------------------------------------
[Danio_rerio.12.21063494.21063674 179 bp 36529-36707 bp]
CL964_1	-----------------------------------------------------------------------------------------------------------------------------------------------------------------------------------
CL964_10	-----------------------------------------------------------------------------------------------------------------------------------------------------------------------------------
CL964_7	-----------------------------------------------------------------------------------------------------------------------------------------------------------------------------------
CL964_8	-----------------------------------------------------------------------------------------------------------------------------------------------------------------------------------
CL964_9	-----------------------------------------------------------------------------------------------------------------------------------------------------------------------------------
CL965_2	----TCCGCCACTACCTGGATCCCCTGTGGCACCAGCTGGGGGCAAAGACCAAAGGCCTGGTGCAGGACCTGAAGGTGCTGCGGGTGCTGCTGCTCTACCTCACCCAGTACGACTGCGTGACCTTCCTCAACCTGCTCGAGTCTCTGCGCTCCAGTCAGAAGATCTTTGGATCCAACTC
CL965_3	-----------------------------------------------------------------------------------------------------------------------------------------------------------------------------------
CL965_4	-----------------------------------------------------------------------------------------------------------------------------------------------------------------------------------
CL965_5	-----------------------------------------------------------------------------------------------------------------------------------------------------------------------------------
CL965_7	-----------------------------------------------------------------------------------------------------------------------------------------------------------------------------------
[Danio_rerio.12.23845778.23845268 348 bp 36708-37055 bp]
CL964_1	------------------------------------------------------------------------------------------------------------------------------------------------------------------------------------------------------------------------------------------------------------------------------------------------------------------------------------------------------------
CL964_10	------------------------------------------------------------------------------------------------------------------------------------------------------------------------------------------------------------------------------------------------------------------------------------------------------------------------------------------------------------
CL964_7	------------------------------------------------------------------------------------------------------------------------------------------------------GAATACGGGCGGGACCTGGATCAGTTAGCTGAAGGAGACCGTGTGGGCATTCAGCGCAACTCTCGGGGAGAGCTCCACCTGTGGGTGAATGGGCAGGACTGTGGAGCAGCAGCTAGTGGACTACCGCCCAAACTCTGGGCTGTGGTGGACTTGTACGGAAAATGTACACAAGTCACAGTGGTGAGCTGTGAGCCTCC-
CL964_8	---------------GGTTCTATTGAAATTGGCGTGACAGCTCTGGATCCAGCTGCGCTGGACTTCCCCAGCAGTGCCACAGGACTTAAGGGAGGCTCATGGATTGTGTCGGGCTGCTCTGTGCTACGTGACGGGCGCTCTGTGTTGGAAGAATACGGGCGGGACCTGGATCAGTTAGCTGAAGGGGACCGTGTGGGCATTCAGCGCAACTCTCGGGGAGAGCTCCACTTGTGGGTGAACGGTCAGGACTGTGGAGCAGCAGCTAGTGGACTACCGCCCAAACTCTGGGCTGTGGTGGACTTGTACGGAAAATGTACACAAGTCACAGTGGTGAGCTGTGAGCCTCC-
CL964_9	------------------------------------------------------------------------------------------------------------------------------------------------------------------------------------------------------------------------------------------------------------------------------------------------------------------------------------------------------------
CL965_2	------------------------------------------------------------------------------------------------------------------------------------------------------------------------------------------------------------------------------------------------------------------------------------------------------------------------------------------------------------
CL965_3	------------------------------------------------------------------------------------------------------------------------------------------------------------------GACCTGGATCAGTTAGCTGAAGGGGACCGTGTGGGCATTCAGCGCAACTCTCGGGGAGAGCTCCACTTGTGGGTGAATGGGCAGGACTGTGGAGCAGCAGCTAGTGGACTACCGCCCAAACTCTGGGCTGTGGTGGACTTGTACGGAAAATGTACACAAGTCACAGTGGTGAGCTGTGAGCCTCC-
CL965_4	------------------------------------------------------------------------------------------------------------------------------------------------------------------------------------------------------------------------------------------------------------------------------------------------------------------------------------------------------------
CL965_5	---------------------------------------------------------CTGGACTTCCCCAGCAGTGCCACAGGACTTAAGGGAGGCTCATGGAATGTGTCGGGCTGCTCTGTGCTACGTGACGGGCGCTCTGTGTTGGAAGAATACGGGCGGGACCTGGATCAGTTAGCTGAAGGGGACCGTGTGGGCATTCAGCGCAACTCTCGGGGAGAGCTCCACTTGTGGGTGAACGGGCAGGACTGTGGAGCAGCAGCTAGTGGACTACCGCCCAAACTCTGGGCTGTGGTGGACTTGTACGGAAAATGTACACAAGTCACAGTGGTGAGCTGTGAGCCTCC-
CL965_7	------------------------------------------------------------------------------------------------------------------------------------------------------------------------------------------------------------------------------------------------------------------------------------------CTCTGGGCTGTGGTGGACTTGTACGGAAAATGTACACAAGTCACAGTGGTGAGCTGTGGGCCTCC-
[Danio_rerio.12.23916832.23916964 133 bp 37056-37188 bp]
CL964_1	-------------------------------------------------------------------------------------------------------------------------------------
CL964_10	-------------------------------------------------------------------------------------------------------------------------------------
CL964_7	-------------------------------------------------------------------------------------------------------------------------------------
CL964_8	-------------------------------------------------------------------------------------------------------------------------------------
CL964_9	-----------------------------------CCCCGAAACAACAGAAGGGGGGCGCCCTAAACTTGGTGGCCTCATGGACCCTAGGCAAGGAGTCATTGAACGCAGTGGGAGATGTCAGACCTGTGCAG
CL965_2	---------------------GGGGGCATTAAGTACCCCGAAACAACAGAAGGGGGGCGCCCTAAACTTGGTGGCCTCATGGACCCTAGGCAAGGAGTCATTGAACGCAGTGGGAGATGTCAGACCTGTGCAG
CL965_3	-------------------------------------------------------------------------------------------------------------------------------------
CL965_4	-------------------------------------------------------------------------------------------------------------------------------------
CL965_5	-------------------------------------------------------------------------------------------------------------------------------------
CL965_7	-------------------------------------------------------------------------------------------------------------------------------------
[Danio_rerio.12.23917835.23918116 282 bp 37189-37470 bp]
CL964_1	GGTCATGGTGGCTGTGGCCGTTACCAGCCACGCATCAGGCGGTCTGGACTGGAGCTGTATGCGGAGTGGAAGCACGTCAACGAGGATTCTCAGGAGAAGAAAATCCTCCTCAGTCCAGAGCGCGTCCATGAGATTTTCAAGCGCATCTCAGATGAAGAGGACATCATCTTGGGTATGGACCCGAAGTTTTCTCGCCCTGAATGGATGATTGTGACAGTCTTACCTGTGCCGCCTCTGGCTGTTCGTCCTGCTGTGGTCATGCAGGGCTCCGCAAGGAACCAG
CL964_10	GGTCATGGTGGTTGTGGCCGTTACCAGCCACGCATCAGGCGGTCTGGACTGGAGCTGTATGCGGAGTGGAAGCACGTCAACGAGGATTCTCAGGAAAAGAAAATCCTCCTCAGTCCAGAGCGCGTCCATGAGATTTTCAAGCGCATCTCAGATGAAGAGGACATCATCTTGGGTATGGACCCGAAGTTTTCTCGCCCTGAATGGATGATTGTGACAGTGTTACCTGTGCCGCCTCTGGCTGTTCGTCCTGCTGTGGTCATGCAGGGCTCCGCAAGGAACCAG
CL964_7	GGTCATGGTGGCTGTGGCCGTTACCAGCCACGCATCAGGCGGTCTGGACTGGAGCTGTATGCGGAGTGGAAGCACGTCAACGAGGATTCTCAGGAGAAGAAAATCCTCCTCAGTCCAGAGCGCGTCCATGAGATTTTCAAGCGCATCTCAGATGAAGAGGACATCATCTTGGGTATGGACCCGAAGTTTTCTCGCCCTGAATGGATGATTGTGACAGTCTTACCTGTGCCGCCTCTGGCTGTTCGTCCTGCTGTGGTCATGCAGGGCTCCGCAAGGAACCAG
CL964_8	GGTCATGGTGGTTGTGGCCGTTACCAGCCACGCATCAGGCGGTCTGGACTGGAGCTGTATGCGGAGTGGAAGCACGTCAACGAGGATTCTCAGGAAAAGAAAATCCTCCTCAGTCCAGAGCGCGTCCATGAGATTTTCAAGCGCATCTCAGATGAAGAGGACATCATCTTGGGTATGGACCCGAAGTTTTCTCGCCCTGAATGGATGATTGTGACAGTCTTACCTGTGCCGCCTCTGGCTGTTCGTCCTGCTGTGGTCATGCAGGGCTCCGCAAGGAACCAG
CL964_9	GGTCATGGTGGCTGTGGCCGTTACCAGCCACGCATCAGGCGGTCTGGACTGGAGCTGTATGCGGAGTGGAAGCACGTCAACGAGGATTCTCAGGAGAAGAAAATCCTCCTCAGTCCAGAGCGCGTCCATGAGATTTTCAAGCGCATCTCAGATGAAGAGGACATCATCTTGGGTATGGACCCGAAGTTTTCTCGCCCTGAATGGATGATTGTGACAGTGTTACCTGTGCCGCCTCTGGCTGTTCGTCCTGCTGTGGTCATGCAGGGCTCCGCAAGGAACCAG
CL965_2	GGTCATGGTGGTTGTGGCCGTTACCAGCCACGCATCAGGCGGTCTGGACTGGAGCTGTATGCGGAGTGGAAGCACGTCAACGAGGATTCTCAGGAAAAGAAAATCCTCCTCAGTCCAGAGCGCGTCCATGAGATTTTCAAGCGCATCTCAGATGAAGAGGACATCATCTTGGGTATGGACCCGAAGTTTTCTCGCCCTGAATGGATGATTGTGACAGTGTTACCTGTGCCGCCTCTGGCTGTTCGTCCTGCTGTGGTCATGCAGGGCTCCGCAAGGAACCAG
CL965_3	GGTCATGGTGGTTGTGGCCGTTACCAGCCACGCATCAGGCGGTCTGGACTGGAGCTGTATGCGGAGTGGAAGCACGTCAACGAGGATTCTCAGGAAAAGAAAATCCTCCTCAGTCCAGAGCGCGTCCATGAGATTTTCAAGCGCATCTCAGATGAAGAGGACATCATCTTGGGTATGGACCCGAAGTTTTCTCGCCCTGAATGGATGATTGTGACAGTGTTACCTGTGCCGCCTCTGGCTGTTCGTCCTGCTGTGGTCATGCAGGGCTCCGCAAGGAACCAG
CL965_4	GGTCATGGTGGTTGTGGCCGTTACCAGCCACGCATCAGGCGGTCTGGACTGGAGCTGTATGCGGAGTGGAAGCACGTCAACGAGGATTCTCAGGAAAAGAAAATCCTCCTCAGTCCAGAGCGCGTCCATGAGATTTTCAAGCGCATCTCAGATGAAGAGGACATCATCTTGGGTATGGACCCGAAGTTTTCTCGCCCTGAATGGATGATTGTGACAGTGTTACCTGTGCCGCCTCTGGCTGTTCGTCCTGCTGTGGTCATGCAGGGCTCCGCAAGGAACCAG
CL965_5	GGTCATGGTGGCTGTGGCCGTTACCAGCCACGCATCAGGCGGTCTGGACTGGAGCTGTATGCGGAGTGGAAGCACGTCAACGAGGATTCTCAGGAGAAGAAAATCCTCCTCAGTCCAGAGCGCGTCCATGAGATTTTCAAGCGCATCTCAGATGAAGAGGACATCATCTTGGGTATGGACCCGAAGTTTTCTCGCCCTGAATGGATGATTGTGACAGTGTTACCTGTGCCGCCTCTGGCTGTTCGTCCTGCTGTGGTCATGCAGGGCTCCGCAAGGAACCAG
CL965_7	GGTCATGGTGGTTGTGGCCGTTACCAGCCACGCATCAGGCGGTCTGGACTGGAGCTGTATGCGGAGTGGAAGCACGTCAACGAGGATTCTCAGGAGAAGAAAATCCTCCTCAGTCCAGAGCGCGTCCATGAGATTTTCAAGCGCATCTCAGATGAAGAGGACATCATCTTGGGTATGGACCCGAAGTTTTCTCGCCCTGAATGGATGATTGTGACAGTCTTACCTGTGCCGCCTCTGGCTGTTCGTCCTGCTGTGGTCATGCAGGGCTCCGCAAGGAACCAG
[Danio_rerio.12.23920360.23920569 210 bp 37471-37680 bp]
CL964_1	GGTGAAGTGATGAACCTCCTCATGTTCTTGTCAACGTGGGATGGTAAAATGCCTCAGCCGGCTATTCTCAAACCTCGTCCTCTGTGGACAGGCAAGCAGATCTTCAGCCTCATCATTCCTGGGCACATTAACGTCATCCGCACACACAGTACTCATCCGGATGATGAAGATAGCGGCCCATATAAGCACATTTCACCTGGTGACACCAAG
CL964_10	GGTGAAGTGATGAACCTCCTCATGTTCTTGTCAACGTGGGATGGTAAAATGCCTCAGCCGGCTATTCTCAAACCTCGTCCTCTGTGGACAGGCAAGCAGATCTTCAGCCTCATCATTCCTGGGCACATTAACGTCATCCGCACACACAGTACTCATCCGGATGATGAAGATAGTGGTCCATATAAGCACATTTCACCTGGTGACACCAAG
CL964_7	GGTGAAGTGATGAACCTCCTCATGTTCTTGTCAACGTGGGATGGTAAAATGCCTCAGCCGGCTATTCTCAAACCTCGTCCTCTGTGGACAGGCAAGCAGATCTTCAGCCTCATCATTCCTGGGCACATTAACGTCATCCGCACACACAGTACTCATCCGGATGATGAAGATAGCGGCCCATATAAGCACATTTCACCTGGTGACACCAAG
CL964_8	GGTGAAGTGATGAACCTCCTCATGTTCTTGTCAACGTGGGATGGTAAAATGCCTCAGCCGGCTATTCTCAAACCTCGTCCTCTGTGGACAGGCAAGCAGATCTTCAGCCTCATCATTCCTGGGCACATTAACGTCATCCGCACACACAGTACTCATCCGGATGATGAAGATAGCGGCCCATATAAGCACATTTCACCTGGTGACACCAAG
CL964_9	GGTGAAGTGATGAACCTCCTCATGTTCTTGTCAACGTGGGATGGTAAAATGCCTCAGCCGGCTATTCTCAAACCTCGTCCTCTGTGGACAGGCAAGCAGATCTTCAGCCTCATCATTCCTGGGCACATTAACGTCATCCGCACACACAGTACTCATCCGGATGATGAAGATAGCGGCCCATATAAGCACATTTCACCTGGTGACACCAAG
CL965_2	GGTGAAGTGATGAACCTCCTCATGTTCTTGTCAACGTGGGATGGTAAAATGCCTCAGCCGGCTATTCTCAAACCTCGTCCTCTGTGGACAGGCAAGCAGATCTTCAGCCTCATCATTCCTGGGCACATTAACGTCATCCGCACACACAGTACTCATCCGGATGATGAAGATAGTGGTCCATATAAGCACATTTCACCTGGTGACACCAAG
CL965_3	GGTGAAGTGATGAACCTCCTCATGTTCTTGTCAACGTGGGATGGTAAAATGCCTCAGCCGGCTATTCTCAAACCTCGTCCTCTGTGGACAGGCAAGCAGATCTTCAGCCTCATCATTCCTGGGCACATTAACGTCATCCGCACACACAGTACTCATCCGGATGATGAAGATAGTGGTCCATATAAGCACATTTCACCTGGTGACACCAAG
CL965_4	GGTGAAGTGATGAACCTCCTCATGTTCTTGTCAACGTGGGATGGTAAAATGCCTCAGCCGGCTATTCTCAAACCTCGTCCTCTGTGGACAGGCAAGCAGATCTTCAGCCTCATCATTCCTGGGCACATTAACGTCATCCGCACACACAGTACTCATCCGGATGATGAAGATAGTGGTCCATATAAGCACATTTCACCTGGTGACACCAAG
CL965_5	GGTGAAGTGATGAACCTCCTCATGTTCTTGTCAACGTGGGATGGTAAAATGCCTCAGCCGGCTATTCTCAAACCTCGTCCTCTGTGGACAGGCAAGCAGATCTTCAGCCTCATCATTCCTGGGCACATTAACGTCATCCGCACACACAGTACTCATCCGGATGATGAAGATAGTGGTCCATATAAGCACATTTCACCTGGTGACACCAAG
CL965_7	GGTGAAGTGATGAACCTCCTCATGTTCTTGTCAACGTGGGATGGTAAAATGCCTCAGCCGGCTATTCTCAAACCTCGTCCTCTGTGGACAGGCAAGCAGATCTTCAGCCTCATCATTCCTGGGCACATTAACGTCATCCGCACACACAGTACTCATCCGGATGATGAAGATAGTGGTCCATATAAGCACATTTCACCTGGTGACACCAAG
[Danio_rerio.12.23921131.23921334 204 bp 37681-37884 bp]
CL964_1	GTCATTGAGAAAGCCCACAACAATGAATTGGAGCCAACTCCTGGTAATACTCTAAGGCAGACGTTTGAGAACCAGGTGAATCGCATCCTCAACGATGCTCGAGACAAAACTGGATCTTCTGCCCAAAAGTCATTGTCTGAGTACAACAACTTCAAGTCTATGGTGGTGGCCGGTTCAAAGGGCTCCAAAATTAACATCTCTCAG
CL964_10	GTCATTGAGAAAGCCCACAACAATGAATTGGAGCCAACTCCTGGTAATACTCTAAGGCAGACGTTTGAGAACCAGGTGAATCGCATCCTCAACGATGCTCGAGACAAAACTGGATCTTCTGCCCAAAAGTCATTGTCTGAGTACAACAACTTCAAGTCTATGGTGGTGGCCGGTTCAAAGGGCTCCAAAATTAACATCTCTCAG
CL964_7	GTCATTGAGAAAGCCCACAACAATGAATTGGAGCCAACTCCTGGTAATACTCTAAGGCAGACGTTTGAGAACCAGGTGAATCGCATCCTCAACGATGCTCGAGACAAAACTGGATCTTCTGCCCAAAAGTCATTGTCTGAGTACAACAACTTCAAGTCTATGGTGGTGGCCGGTTCAAAGGGCTCCAAAATTAACATCTCTCAG
CL964_8	GTCATTGAGAAAGCCCACAACAATGAATTGGAGCCAACTCCTGGTAATACTCTAAGGCAGACGTTTGAGAACCAGGTGAATCGCATCCTCAACGATGCTCGAGACAAAACTGGATCTTCTGCCCAAAAGTCATTGTCTGAGTACAACAACTTCAAGTCTATGGTGGTGGCCGGTTCAAAGGGCTCCAAAATTAACATCTCTCAG
CL964_9	GTCATTGAGAAAGCCCACAACAATGAATTGGAGCCAACTCCTGGTAATACTCTAAGGCAGACGTTTGAGAACCAGGTGAATCGCATCCTCAACGATGCTCGAGACAAAACTGGATCTTCTGCCCAAAAGTCATTGTCTGAGTACAACAACTTCAAGTCTATGGTGGTGGCCGGTTCAAAGGGCTCCAAAATTAACATCTCTCAG
CL965_2	GTCATTGAGAAAGCCCACAACAATGAATTGGAGCCAACTCCTGGTAATACTCTAAGGCAGACATTTGAGAACCAGGTGAATCGCATTCTCAACGATGCTCGAGACAAAACTGGATCTTCTGCCCAAAAGTCATTGTCTGAGTACAACAACTTCAAGTCTATGGTGGTGGCCGGTTCAAAGGGCTCCAAAATTAACATCTCTCAG
CL965_3	GTCATTGAGAAAGCCCACAACAATGAATTGGAGCCAACTCCTGGTAATACTCTAAGGCAGACATTTGAGAACCAGGTGAATCGCATTCTCAACGATGCTCGAGACAAAACTGGATCTTCTGCCCAAAAGTCATTGTCTGAGTACAACAACTTCAAGTCTATGGTGGTGGCCGGTTCAAAGGGCTCCAAAATTAACATCTCTCAG
CL965_4	GTCATTGAGAAAGCCCACAACAATGAATTGGAGCCAACTCCTGGTAATACTCTAAGGCAGACATTTGAGAACCAGGTGAATCGCATTCTCAACGATGCTCGAGACAAAACTGGATCTTCTGCCCAAAAGTCATTGTCTGAGTACAACAACTTCAAGTCTATGGTGGTGGCCGGTTCAAAGGGCTCCAAAATTAACATCTCTCAG
CL965_5	GTCATTGAGAAAGCCCACAACAATGAATTGGAGCCAACTCCTGGTAATACTCTAAGGCAGACGTTTGAGAACCAGGTGAATCGCATCCTCAACGATGCTCGAGACAAAACTGGATCTTCTGCCCAAAAGTCATTGTCTGAGTACAACAACTTCAAGTCTATGGTGGTGGCCGGTTCAAAGGGCTCCAAAATTAACATCTCTCAG
CL965_7	GTCATTGAGAAAGCCCACAACAATGAATTGGAGCCAACTCCTGGTAATACTCTAAGGCAGACGTTTGAGAACCAGGTGAATCGCATCCTCAACGATGCTCGAGACAAAACTGGATCTTCTGCCCAAAAGTCATTGTCTGAGTACAACAACTTCAAGTCTATGGTGGTGGCCGGTTCAAAGGGCTCCAAAATTAACATCTCTCAG
[Danio_rerio.12.23921855.23922038 184 bp 37885-38068 bp]
CL964_1	GTTACATCCAGCGTCGTCTGATCAAATCTATGGAGTCTGTCATGGTTAAGTACGATGGAACTGTACGAAACTCAATCAACCAAGTGGTACAGCTACGTTATGGTGAGGATGGTTTGGCAGGAGAAAACGTGGAGTTTCAGAACCTCGCGACACTCAAACCTTCACACAAGTCATTTGAGAAGAA
CL964_10	----------------------------------------------------------------------------------------------------------------------------------------------------------------------------------------
CL964_7	GTTACATCCAGCGTCGTCTGATCAAATCTATGGAGTCTGTCATGGTTAAGTACGATGGAACTGTACGAAACTCAATCAACCAAGTGGTACAGCTACGTTATGGTGAGGATGGTTTGGCAGGAGAAAACGTGGAGTTTCAGAACCTCGCGACACTCAAACCTTCACACAAGTCATTTGAGAAGAA
CL964_8	GTTACATCCAGCGTCGTCTGATCAAATCTATGGAGTCTGTCATGGTTAAGTACGATGGAACTGTACGAAACTCAATCAACCAAGTGGTACAGCTACGTTATGGTGAGGATGGTTTGGCAGGAGAAAACGTGGAGTTTCAGAACCTCGCGACACTCAAACCTTCACACAAGTCATTTGAGAAGAA
CL964_9	GTTACATCCAGCGTCGTCTGATCAAATCTATGGAGTCTGTCATGGTTAAGTACGATGGAACTGTACGAAACTCAATCAACCAAGTGGTACAGCTACGTTATGGTGAGGATGGTTTGGCAGGAGAAGACGTGGAGTTTCAGAACCTCGCGACACTCAAACCTTCACACAAGTCATTTGAGAAGAA
CL965_2	GTTACATCCAGCGTCGTTTGATCAAATCTATGGAGTCTGTCATGGTTAAGTATGACGGAACCGTACGAAACTCAATCAACCAAGTGGTACAGCTACGTTATGGTGAGGACGGTTTGGCAGGAGAAAACGTGGAGTTTCAGAACCTCGCGACACTCAAACCTTCACACAAGTCCTTTGAGAAGAA
CL965_3	----------------------------------------------------------------------------------------------------------------------------------------------------------------------------------------
CL965_4	GTTACATCCAGCGTCGTTTGATCAAATCTATGGAGTCTGTCATGGTTAAGTATGACGGAACCGTACGAAACTCAATCAACCAAGTGGTACAGCTACGTTATGGTGAGGAC--------------------------------------------------------------------------
CL965_5	GTTACATCCAGCGTCGTCTGATCAAATCTATGGAGTCTGTCATGGTTAAGTACGATGGAACTGTACGAAACTCAATCAACCAAGTGGTACAGCTACGTTATGGTGAGGATGGTTTGGCAGGAGAAAACGTGGAGTTTCAGAACCTCGCGACACTCAAACCTTCACACAAGTCATTTGAGAAGAA
CL965_7	GTTACATCCAGCGTCGTCTGATCAAATCTATGGAGTCTGTCATGGTTAAGTACGATGGAACTGTACGAAACTCAATCAACCAAGTGGTACAGCTACGTTATGGTGAGGATGGTTTGGCTGGAGAAAACGTGGAGTTTCAGAACCTCGCGACACTCAAACCTTCACACAAGTCATTTGAGAAGAA
[Danio_rerio.12.23922259.23922430 172 bp 38069-38240 bp]
CL964_1	----------------------------------------------------------------------------------------------------------------------------------------------------------------------------
CL964_10	----------------------------------------------------------------------------------------------------------------------------------------------------------------------------
CL964_7	----------------------------------------------------------------------------------------------------------------------------------------------------------------------------
CL964_8	GTTCAGATTTGATTGTACCAATGAACGAGCACTGAGACGGACGCTACAGGAAGACATTGTAAAAGATGTGTTGACCAATGCCCACGTCCAGAGCGCCTTGGAAAGGGAGTTTGAAAAGATGAGGGAAGACAGAGACGTCCTCAGGGCCATTTTCCCCACTGGCGACAGCAAG
CL964_9	----------------------------------------------------------------------------------------------------------------------------------------------------------------------------
CL965_2	----------------------------------------------------------------------------------------------------------------------------------------------------------------------------
CL965_3	----------------------------------------------------------------------------------------------------------------------------------------------------------------------------
CL965_4	----------------------------------------------------------------------------------------------------------------------------------------------------------------------------
CL965_5	----------------------------------------------------------------------------------------------------------------------------------------------------------------------------
CL965_7	----------------------------------------------------------------------------------------------------------------------------------------------------------------------------
[Danio_rerio.12.23924925.23925111 187 bp 38241-38427 bp]
CL964_1	GTGGATGTGTTGATGGAAGCCTCGTCTCATGGTGAGGTCGATCCAATGAAGGGTGTGTCTGAGAACATCATGCTTGGACAGCTCGCTCCAGCTGGAACAGGCTGCTTTGACCTGCTGCTGGATGCTGAGAAGTGCAAATACGGCATGGAAATCCCCACAAATATACCGGGCATCAGTGTGGCTGGAC
CL964_10	GTGGATGTGTTGATGGAAGCCTCGTCTCATGGTGAGGTCGATCCAATGAAGGGTGTGTCTGAGAACATCATGCTTGGACAGCTCGCTCCAGCTGGAACAGGCTGCTTTGACCTACTGCTGGATGCTGAGAAGTGCAAATACGGCATGGAAATCCCCACAAATATACCGGGCATCAGTGTGGCTGGAC
CL964_7	GTGGATGTGTTGATGGAAGCCTCGTCTCATGGTGAGGTCGATCCAATGAAGGGTGTGTCTGAGAACATCATGCTTGGACAGCTCGCTCCAGCTGGAACAGGCTGCTTTGACCTGCTGCTGGATGCTGAGAAGTGCAAATACGGCATGGAAATCCCCACAAATATACCGGGCATCAGTGTGGCTGGAC
CL964_8	GTGGATGTGTTGATGGAAGCCTCGTCTCATGGTGAGGTCGATCCAATGAAGGGTGTGTCTGAGAACATCATGCTTGGACAGCTCGCTCCAGCTGGAACAGGCTGCTTTGACCTGCTGCTGGATGCTGAGAAGTGCAAATACGGCATGGAAATCCCCACAAATATACCGGGCATCAGTGTGGCTGGA-
CL964_9	GTGGATGTGTTGATGGAAGCCTCGTCTCATGGTGAGGTCGATCCAATGAAGGGTGTGTCTGAGAACATCATGCTTGGACAGCTCGCTCCAGCTGGAACAGGCTGCTTTGACCTGCTGCTGGATGCTGAGAAGTGCAAATACGGCATGGAAATCCCCACAAATATACCGGGCATCAGTGTGGCTGGAC
CL965_2	GTGGATGTGTTGATGGAAGCCTCGTCTCATGGTGAGGTCGATCCAATGAAGGGTGTGTCTGAGAACATCATGCTTGGACAGCTCGCTCCAGCTGGAACAGGCTGCTTTGACCTACTGCTGGATGCTGAGAAGTGCAAATACGGCATGGAAATCCCCACAAATATACCGGGCATCAGTGTGGCTGGAC
CL965_3	GTGGATGTGTTGATGGAAGCCTCGTCTCATGGTGAGGTCGATCCAATGAAGGGTGTGTCTGAGAACATCATGCTTGGACAGCTCGCTCCAGCTGGAACAGGCTGCTTTGACCTACTGCTGGATGCTGAGAAGTGCAAATACGGCATGGAAATCCCCACAAATATACCGGGCATCAGTGTGGCTGGAC
CL965_4	GTGGATGTGTTGATGGAAGCCTCGTCTCATGGTGAGGTCGATCCAATGAAGGGTGTGTCTGAGAACATCATGCTTGGACAGCTCGCTCCAGCTGGAACAGGCTGCTTTGACCTGCTGCTGGATGCTGAGAAGTGCAAATACGGCATGGAAATCCCCACAAATATACCGGGCATCAGTGTGGCTGGAC
CL965_5	GTGGATGTGTTGATGGAAGCCTCGTCTCATGGTGAGGTCGATCCAATGAAGGGTGTGTCTGAGAACATCATGCTTGGACAGCTCGCTCCAGCTGGAACAGGCTGCTTTGACCTGCTGCTGGATGCTGAGAAGTGCAAATACGGCATGGAAATCCCCACAAATATACCGGGCATCAGTGTGGCTGGAC
CL965_7	GTGGATGTGTTGATGGAAGCCTCGTCTCATGGTGAGGTCGATCCAATGAAGGGTGTGTCTGAGAACATCATGCTTGGACAGCTCGCTCCAGCTGGAACAGGCTGCTTTGACCTGCTGCTGGATGCTGAGAAGTGCAAATACGGCATGGAAATCCCCACAAATATACCGGGCATCAGTGTGGCTGGAC
[Danio_rerio.12.23925403.23925552 148 bp 38428-38575 bp]
CL964_1	AGCGGCATGACTCCAGGGGCCGCCGGCTTCTCTCCCAGTGCAGCATCCGACGCAAGTGGCTTCTCCCCTGGTTACTCCCCCGCCTGGTCCCCTACACCCGGATCCCCGGGGTCACCTGGCCCTGCCAGCCCATACATTCCTTCTCCAG
CL964_10	AGCGGCATGACTCCAGGGGCCGCCGGCTTCTCTCCCAGTGCAGCATCCGACGCAAGTGGCTTCTCCCCTGGTTACTCCCCCGCCTGGTCCCCTACACCCGGATCCCCGGGGTCACCTGGCCCTGCCAGCCCATACATTCCTTCTCCAG
CL964_7	AGCGGCATGACTCCAGGGGCCGCCGGCTTCTCTCCCAGTGCAGCATCCGACGCAAGTGGCTTCTCCCCTGGTTACTCCCCCGCCTGGTCCCCTACACCCGGATCCCCGGGGTCACCTGGCCCTGCCAGCCCATACATTCCTTCTCCAG
CL964_8	AGCGGCATGACTCCAGGGGCCGCCGGCTTCTCTCCCAGTGCAGCATCCGACGCAAGTGGCTTCTCCCCTGGTTACTCCCCCGCCTGGTCCCCTACACCCGGATCCCCGGGGTCACCTGGCCCTGCCAGCCCATACATTCCTTCTCCAG
CL964_9	AGCGGCATGACTCCAGGGGCCGCCGGCTTCTCTCCCAGTGCAGCATCCGACGCAAGTGGCTTCTCCCCTGGTTACTCCCCCGCCTGGTCCCCTACACCCGGATCCCCGGGGTCACCTGGCCCTGCCAGCCCATACATTCCTTCTCCAG
CL965_2	AGCGGCATGACTCCAGGGGCCGCCGGTTTCTCTCCCAGTGCAGCATCCGACGCAAGTGGCTTCTCCCCTGGTTACTCCCCCGCCTGGTCCCCTACACCCGGATCCCCGGGGTCACCTGGCCCTGCCAGCCCATACATTCCTTCTCCAG
CL965_3	AGCGGCATGACTCCAGGGGCCGCCGGCTTCTCTCCCAGTGCAGCATCCGACGCAAGTGGCTTCTCCCCTGGTTACTCCCCCGCCTGGTCCCCTACACCCGGATCCCCGGGGTCACCTGGCCCTGCCAGCCCATACATTCCTTCTCCAG
CL965_4	AGCGGCATGACTCCAGGGGCCGCCGGCTTCTCTCCCAGTGCAGCATCCGACGCAAGTGGCTTCTCCCCTGGTTACTCCCCCGCCTGGTCCCCTACACCCGGATCCCCGGGGTCACCTGGCCCTGCCAGCCCATACATTCCTTCTCCAG
CL965_5	AGCGGCATGACTCCAGGGGCCGCCGGTTTCTCTCCCAGTGCAGCATCCGACGCAAGTGGCTTCTCCCCTGGTTACTCCCCCGCCTGGTCCCCTACACCCGGATCCCCGGGGTCACCTGGCCCTGCCAGCCCATACATTCCTTCTCCAG
CL965_7	AGCGGCATGACTCCAGGGGCCGCCGGCTTCTCTCCCAGTGCAGCATCCGACGCAAGTGGCTTCTCCCCTGGTTACTCCCCCGCCTGGTCCCCTACACCCGGATCCCCGGGGTCACCTGGCCCTGCCAGCCCATACATTCCTTCTCCAG
[Danio_rerio.12.25087890.25088114 191 bp 38576-38766 bp]
CL964_1	-----------------------------------------------------------------------------------------------------------------------------------------------------------------------------------------------
CL964_10	-----------------------------------------------------------------------------------------------------------------------------------------------------------------------------------------------
CL964_7	-----------------------------------------------------------------------------------------------------------------------------------------------------------------------------------------------
CL964_8	-TGACAGATGCCCAGTCTTTAACAGAGGAGAACACTCGTTTACGCTTCCTGGTCTGTTCTCTGCTCAATGACATTGCTGCTGCCTACTTCCCCGAAAGCTCTATCAGGCCCTTTGGGTCCTCCATCAATGGCTTTGGAAAGCTGGGCTGTGATCTCGACATGTTTTTG-----------------------
CL964_9	-----------------------------------------------------------------------------------------------------------------------------------------------------------------------------------------------
CL965_2	-----------------------------------------------------------------------------------------------------------------------------------------------------------------------------------------------
CL965_3	-----------------------------------------------------------------------------------------------------------------------------------------------------------------------------------------------
CL965_4	-TGACAGATGCCCAGTCTTTAACAGAGGAGAACACTCGTTTACGCTTCCTGGTCTGTTCTCTGCTCAATGACATTGCTGCTGCCTACTTCCCCGAAAGCTCCATCAGGCCCTTTGGGTCCTCCATCAATGGCTTTGGAAAGCTGGGCTGTGATCTCGACATGTTTTTGGACCTTGACGCCATTGG------
CL965_5	-TGACAGATGCCCAGTCTTTAACAGAGGAGAACACTCGTTTACGCTTCCTGGTCTGTTCTCTGCTCAATGACAGTGCTGCTGCCTACTTCCCCGAAAGCTCTATCAGGCCCTTTGGGTCCTCCATCAATGGCTTTGGAAAGCTGGGCTGTGATCTCGACATGTTTTTGGACCT------------------
CL965_7	-----------------------------------------------------------------------------------------------------------------------------------------------------------------------------------------------
[Danio_rerio.12.28657090.28657269 180 bp 38767-38946 bp]
CL964_1	------------------------------------------------------------------------------------------------------------------------------------------------------------------------------------
CL964_10	-----------CGCTGCTGCTGCTGCGAAGACACCGACTTC----TTCTTGGAGGCTGAACATGTGGAGGAGCTGGAGGAAAGGGAGGAGAACGAGGAGGTGGACGATGAAGAAGGCGAGGAGGAAGAGGAGGAGGCACCTAGACCCAGGACATT---CTTGTCTCTGCTACTGCCGGGC
CL964_7	GCTCTTTGTCGTGCGGAGGATGAGGAGGATATTGTGGCTGCATCTCAGGCCAAAGCCGAGCAGGTGGCTGAACTGGCTGAATTCAATGAAAACATTCCTCTGGACGATGCCGGTGAAAATGAGGAAGTGGAAGAGTTGTCAAAGGCTGAGCAGGAAATAGCAGCTCTGGTGGAGCA----
CL964_8	------------------------------------------------------------------------------------------------------------------------------------------------------------------------------------
CL964_9	------------------------------------------------------------------------------------------------------------------------------------------------------------------------------------
CL965_2	------------------------------------------------------------------------------------------------------------------------------------------------------------------------------------
CL965_3	------------------------------------------------------------------------------------------------------------------------------------------------------------------------------------
CL965_4	------------------------------------------------------------------------------------------------------------------------------------------------------------------------------------
CL965_5	------------------------------------------------------------------------------------------------------------------------------------------------------------------------------------
CL965_7	------------------------------------------------------------------------------------------------------------------------------------------------------------------------------------
[Danio_rerio.12.30792142.30792330 189 bp 38947-39135 bp]
CL964_1	---------------------------------------------------------------------------------------------------------------------------------------------------------------------------------------------
CL964_10	---------------------------------------------------------------------------------------------------------------------------------------------------------------------------------------------
CL964_7	GTATTGATGCTCATTGATGCAAGTTTTGGATTTGAGATGGAGACTTTTGAGTTCCTAAACATCTGCCAGGTTCATGGCTTCCCTCGCATCATGGGAGTGCTCACTCACTTAGACGCCTTCAAAAACAACAAGACTCTACGCAAAACTAAAAAGAACCTTAAGCACCGCTTTTGGACTGAGGTCTACCAG
CL964_8	---------------------------------------------------------------------------------------------------------------------------------------------------------------------------------------------
CL964_9	---------------------------------------------------------------------------------------------------------------------------------------------------------------------------------------------
CL965_2	---------------------------------------------------------------------------------------------------------------------------------------------------------------------------------------------
CL965_3	---------------------------------------------------------------------------------------------------------------------------------------------------------------------------------------------
CL965_4	---------------------------------------------------------------------------------------------------------------------------------------------------------------------------------------------
CL965_5	---------------------------------------------------------------------------------------------------------------------------------------------------------------------------------------------
CL965_7	---------------------------------------------------------------------------------------------------------------------------------------------------------------------------------------------
[Danio_rerio.12.30792407.30792549 144 bp 39136-39279 bp]
CL964_1	------------------------------------------------------------------------------------------------------------------------------------------------
CL964_10	------------------------------------------------------------------------------------------------------------------------------------------------
CL964_7	------------------------------------------------------------------------------------------------------------------------------------------------
CL964_8	------------------------------------------------------------------------------------------------------------------------------------------------
CL964_9	------------------------------------------------------------------------------------------------------------------------------------------------
CL965_2	------------------------------------------------------------------------------------------------------------------------------------------------
CL965_3	------------------------------------------------------------------------------------------------------------------------------------------------
CL965_4	------------------------------------------------------------------------------------------------------------------------------------------------
CL965_5	GGGTGCCAAGCTGTTTTACCTGTCGGGTATGGTGTATGGAGAATACCAGACACAAGAGGTGAAGAATCTGGGGCGTTTCATTTCGGTGATGAAGTTTCGTCCTCTGGTGTGGCAGACGTCCCATCCTTATGTTTTAGTGGATCG
CL965_7	------------------------------------------------------------------------------------------------------------------------------------------------
[Danio_rerio.12.30807362.30807550 189 bp 39280-39468 bp]
CL964_1	-TGAACAGGGCTGAGTTTGAGGCTATGGACGATGAGACCAGAGTGCAGTATGAAGGCTTCAGACCTGGCATGTATGTGCGACTAGAAATCTTCTCTCTGCCCTGTGAGTTTGTGACCAACTTTGACCCACACTATCCCATCATCCTTGGTGGGCTGAGCTCCAGTGAAGGCAACGTGGGATACCTGCAG
CL964_10	-TGAACAGGGCTGAGTTTGAGGCTATGGACGATGAGACCAGAGTGCAGTATGAAGGCTTCAGACCTGGCATGTATGTGCGACTAGAAATCTTCTCTCTGCCCTGTGAGTTTGTGACCAACTTTGACCCACACTATCCCATCATCCTTGGTGGGCTGAGCTCCAGTGAAGGCAACGTGGGATACCTGCAG
CL964_7	-TGAACAGGGCTGAGTTTGAGGCTATGGACGATGAGACCAGAGTGCAGTATGAAGGCTTCAGACCTGGCATGTATGTGCGACTAGAAATCTTCTCTCTGCCCTGTGAGTTTGTGACCAACTTTGACCCACACTATCCCATCATCCTTGGTGGGCTGAGCTCCAGTGAAGGCAACGTGGGATACCTGCAG
CL964_8	-TGAACAGGGCTGAGTTTGAGGCTATGGACGATGAGACCAGAGTGCAGTATGAAGGCTTCAGACCTGGCATGTATGTGCGACTAGAAATCTTCTCTCTGCCCTGTGAGTTTGTGACCAACTTTGACCCACACTATCCCATCATCCTTGGTGGGCTGAGCTCCAGTGAAGGCAACGTGGGATACCTGCAG
CL964_9	-TGAACAGGGCTGAGTTTGAGGCTATGGACGATGAGACCAGAGTGCAGTATGAAGGCTTCAGACCTGGCATGTATGTGCGACTAGAAATCTTCTCTCTGCCCTGTGAGTTTGTGACCAACTTTGACCCACACTATCCCATCATCCTTGGTGGGCTGAGCTCCAGTGAAGGCAACGTGGGATACCTGCAG
CL965_2	-TGAACAGGGCTGAGTTTGAGGCTATGGACGATGAGACCAGAGTGCAGTATGAAGGCTTCAGACCTGGCATGTATGTGCGACTAGAAATCTTCTCTCTGCCCTGTGAGTTTGTGACCAACTTTGACCCACACTATCCCATCATCCTTGGTGGGCTGAGCTCCAGTGAAGGCAACGTGGGATACCTGCAG
CL965_3	-TGAACAGGGCTGAGTTTGAGGCTATGGACGATGAGACCAGAGTGCAGTATGAAGGCTTCAGACCTGGCATGTATGTGCGACTAGAAATCTTCTCTCTGCCCTGTGAGTTTGTGACCAACTTTGACCCACACTATCCCATCATCCTTGGTGGGCTGAGCTCCAGTGAAGGCAACGTGGGATACCTGCAG
CL965_4	-TGAACAGGGCTGAGTTTGAGGCTATGGACGATGAGACCAGAGTGCAGTATGAAGGCTTCAGACCTGGCATGTATGTGCGACTAGAAATCTTCTCTCTGCCCTGTGAGTTTGTGACCAACTTTGACCCACACTATCCCATCATCCTTGGTGGGCTGAGCTCCAGTGAAGGCAACGTGGGATACCTGCAG
CL965_5	-TGAACAGGGCTGAGTTTGAGGCTATGGACGATGAGACCAGAGTGCAGTATGAAGGCTTCAGACCTGGCATGTATGTGCGACTAGAAATCTTCTCTCTGCCCTGTGAGTTTGTGACCAACTTTGACCCACACTATCCCATCATCCTTGGTGGGCTGAGCTCCAGTGAAGGCAACGTGGGATACCTGCAG
CL965_7	-TGAACAGGGCTGAGTTTGAGGCTATGGACGATGAGACCAGAGTGCAGTATGAAGGCTTCAGACCTGGCATGTATGTGCGACTAGAAATCTTCTCTCTGCCCTGTGAGTTTGTGACCAACTTTGACCCACACTATCCCATCATCCTTGGTGGGCTGAGCTCCAGTGAAGGCAACGTGGGATACCTGCAG
[Danio_rerio.12.31958040.31958252 217 bp 39469-39685 bp]
CL964_1	---AACAAAAAGTGCGATGAAGCCCGTCAGGAAAAGGAGGCCATGGTGATGAAGTATGTCCGCGGGGAGAAGGAGGCTTTGGACCTGCGGCGGGACAAAGAGAGTCTGGACAAGAGGCTGAGAGAGGCAACGAAAGAGGTGGACCGACAGGCGCTCCGAGGAAACCAGCTCGCACAGGACAAG-GGCCGGCTGCAGCAGATGTACGAGGCAAAG---
CL964_10	ATGAAGGAGAAAGAGAAGGAGGAGATGAAGGAGAAGAAGGAGAAGGAGATGAAGGAGAAGGAGATGAAGAACGTGGCGTCGAAGCAGGTGGAGATGACGGTGGAGGAGAGGAACCTGCTGTCTGTGGCCTATAAGAACGTGATC---GGGGCTCGCCGGGC-------CTCGTGGAGGATACTCAGCAGCCTGGAGCAGAAGG--------------
CL964_7	ATGAACAAATAGTGCGATGAAGCCCGTCAGGAAAAGGAGGCCATGGTGATGAAGTATGTCCGCGGGGAGAAGGAGGCTTTGGACCTGCGGCGGGACAAAGAGAGTCTGGACAAGAGACTGAGAGAGGCAACGAAAGAGGTGGACCGACAGGCGCTCCGAGGAAACCAGCTCGCACAGGA--------------------------------------
CL964_8	------AAGGAAGGCTAGGAGGAGAGGAAAGAGAAGGAGGAAGTGAAGAAGGAATAAGGGGGGGGTGAGAAGAAAGAGGAGGAGGGAGAGAAGGAGGAAGC--------------AGGTGAGGAAGAGAAGAATAAAGGTCAAGGTGGAGGAGACAGATGG---------AGGAAAGGACAAA-GGAGACAAGGAAGAGGTGGAGGAAGAGAAGAAA
CL964_9	---AACAAAAAGTGCGATGAAGCTCGTCAGGAAAAGGAGGCCATGGTGATGAAGTATGTCCGCGGGGAGAAGGAGGCTTTGGACCTGCGGCGGGACAAAGAGAGTCTGGACAAGAGGCTGAGAGAGGCAACGAAGGAGGTGGACCGACAGGCGCT--------------------------------------------------------------
CL965_2	---AACAAAAAGTGCGATGAAGCCCGTCAGGAAAAGGAGGCCATGGTGATGAAGTATGTCCGTGGGGAGAAGGAGGCTTTGGACCTGCGGCGGGACAAAGAGAGTCTGGACAAGAGGCTGAGAGAGGCAACGAAAGAGGTGGACCGACAGGCGCTCCGAGGAAACCAACTCGCACAGGACAAG-GGCCGGCTGCAACAGATGTACGAGGCAAAG---
CL965_3	---AACAAAAAGTGCGATGAAGCCCGTCAGGAAAAGGAGGCCATGGTGATGAAGTATGTCCGCGGGGAGAAGGAGGCTTTGGACCTGCGGCGGGACAAAGAGAGTCTGGACAAGAGGCTGAGAGAGGCAACGAAAGAGGTGGACCGACAGGCGCTCCGAGGAAACCAGCTCGCACAGGACAAG-GGCCGGCTGCAACAGATGTATGAGGCAAAG---
CL965_4	-------------------------------------------------------------------------------------------------------------------------------------------------------------------------------------------------------------------------
CL965_5	-------------------------------------------------------------------------------------------------------------------------------------------------------------------------------------------------------------------------
CL965_7	---AACAAAAAGTGCGATGAAGCCCGTCAGGAAAAGGAGGCCATGGTGATGAAGTATGTCCGCGGGGAGAAGGAGGCTTTGGACCTGCGGAGGGACAAAGAGAGTCTGGACAAGAGGCTGAGAGAGGCAACGAAAGAGGTGGACCGACAGGCGCTCCGAGGAAACCAGCTCGCACAGGACAAG-GGCCGGCTGCAACAGATGTATGAGGCAAAG---
[Danio_rerio.12.31968923.31969112 153 bp 39686-39838 bp]
CL964_1	---------------------------------------------------------------------------------------------------------------------------------------------------------
CL964_10	----------GAGGAGCAGCAGGTGGAGGAGGAGCAAGTGGAGGAGCAGCAGTTGGAGTAGGAGCAGGAGAAGCAGGAGG---AGAAGCAGGTGGAGCTGGTGGAGGAGGAGCAGAAGGAAGAGGAGCAGC----------------------
CL964_7	---------------------------------------------------------------------------------------------------------------------------------------------------------
CL964_8	---------------------------------------------------------------------------------------------------------------------------------------------------------
CL964_9	---------------------------------------------------------------------------------------------------------------------------------------------------------
CL965_2	GAGACGACAGGAAGTGCAGGGCCTGGAGCAGGAGAGGGCCGCACTGCAGACAGAAGTGTCGCAGCTCAAAACCCGAGTGGAGGAGCTGAGGGACGAACTCACTACTCAGAAACGGAAACAAGCCGCCAACATCAAGGACCTGACCAAACAACT
CL965_3	GAGACGACAGGAAGTGCAGGGCCTGGAGCAGGAGAGGGCCGCACTGCAGACAGAAGTGTCGCAGCTCAAAACCCGAGTGGAGGAGCTGAGGGACGAACTCACTACTCAGAAACGGAAACAAGCCGCCAACATCAAGGACCTGACCAAACAACT
CL965_4	---------------------------------------------------------------------------------------------------------------------------------------------------------
CL965_5	---------------------------------------------------------------------------------------------------------------------------------------------------------
CL965_7	---------------------------------------------------------------------------------------------------------------------------------------------------------
[Danio_rerio.12.33347692.33347836 145 bp 39839-39983 bp]
CL964_1	ATGGAGGCCGGGTCAGTGGTGCGTGCCGTCTTTGACTTCCTGCCCAGCGTCTCGGAGGAGCTGCCCCTCTTCAGTGGAGATGTCATCGAGGTGCTCGGTGTTGTCGATGAGTTCTGGTTGCTTGGAAACAAAGATGGCGTCACAG
CL964_10	ATGGAGGCCGGGTCAGTGGTGCGTGCCGTCTTTGACTTCCTGCCCAGCGTCTCGGAGGAGCTGCCCCTCTTCAGTGGAGATGTCATCGAGGTGCTCGGTGTTGTTGACGAGTTCTGGTTGCTTGGAAACAAAGATGGCGTCACAG
CL964_7	ATGGAGGCCGGGTCAGTGGTGCGTGCCGTCTTTGACTTCCTGCCCAGCGTCTCGGAGGAGCTGCCCCTCTTCAGTGGAGATGTCATCGAGGTGCTCGGTGTTGTCGATGAGTTCTGGTTGCTTGGAAACAAAGATGGCGTCACAG
CL964_8	ATGGAGGCCGGGTCAGTGGTGCGTGCCGTCTTTGACTTCCTGCCCAGCGTCTCGGAGGAGCTGCCCCTCTTCAGTGGAGATGTCATCGAGGTGCTCGGTGTTGTCGATGAGTTCTGGTTGCTTGGAAACAAAGATGGCGTCACAG
CL964_9	ATGGAGGCCGGGTCAGTGGTGCGTGCCGTCTTTGACTTCCTGCCCAGCGTCTCGGAGGAGCTGCCCCTCTTCAGTGGAGATGTCATCGAGGTGCTCGGTGTTGTCGATGAGTTCTGGTTGCTTGGAAACAAAGATGGCGTCACAG
CL965_2	ATGGAGGCCGGGTCAGTGGTGCGTGCCGTCTTTGACTTCCTGCCCAGCGTCTCGGAGGAGCTGCCCCTCTTCAGTGGAGATGTCATCGAGGTGCTCGGTGTTGTCGATGAGTTCTGGTTGCTTGGAAACAAAGATGGCGTCACAG
CL965_3	ATGGAGGCCGGGTCAGTGGTGCGTGCCGTCTTTGACTTCCTGCCCAGTGTCTCGGAGGAGCTGCCCCTCTTCAGCGGAGATGTCATCGAGGTGCTCGGTGTTGTCGATGAGTTCTGGTTGCTTGGAAACAAAGATGGCGTCACAG
CL965_4	ATGGAGGCCGGGTCAGTGGTGCGTGCCGTCTTTGACTTCCTGCCCAGCGTCTCGGAGGAGCTGCCCCTCTTCAGTGGAGATGTCATCGAGGTGCTCGGTGTTGTCGATGAGTTCTGGTTGCTTGGAAACAAAGATGGCGTCACAG
CL965_5	-------------------------------------------------------------------------------------------------------------------------------------------------
CL965_7	ATGGAGGCCGGGTCAGTGGTGCGTGCCGTCTTTGACTTCCTGCCCAGCGTCTCGGAGGAGCTGCCCCTCTTCAGTGGAGATGTCATTGAGGTGCTCGGTGTTGTCGATGAGTTCTGGTTGCTTGGAAACAAAGATGGCGTCACAG
[Danio_rerio.12.33350824.33353010 804 bp 39984-40787 bp]
CL964_1	CCCTGTACAGGAAGTTGCTGGAGGGGGAGGAGTCTCGCTTCAACGTGGGCGGAGTCGGCGCCGTGGC--------------------CTCTCTGTACAGCCACACCCTGG----------CCGCTCCCTCC-----------TTCAGCCGCCCCGTCTT------CTCCAGCCTGAGCTCTGGCACCTCCTACCTGATGACCACAC--GCCTCCTCAGCTCCAGCACC------------ACCGAGGGTCTCCTCTCCGCAAGCCAAGCCCACC----AGGCAGAGGCTAGCCCACCTGCTGAGGAAGAAGAGGAGGAAGAGAAGGAGGAAGAAGAGGAGGAGGCAGCAGAGGAGACAAAGGAGGAAGAAGAGGAGGAGGAGAAGGAGAAAGAGGAAGG…
CL964_10	---------------------------------------------------------------------------------------------------------------------------------------------------------------------------------------------------------------------------------------------------------------------------------------------------------------------------------------------------------------------------------------------------------------…
CL964_7	---------------------------------------------------------------------------------------------------------------------------------------------------------------------------------------------------------------------------------------------------------------------------------------------------------------------------------------------------------------------------------------------------------------…
CL964_8	-------------------------------------------------------------------------------------------------------------------------------------------------------------------------------------------------------------------------------------------------AGGAGGAGGAAGAGCCTGCAGTAGAGGAAGAGG----CAGCCGACGATGATGACGATGAGGAGGAAGAAGATGAGGA---AGAGGAGGCAGAAGCTGAAGCAGTAGAAGAAGAGGAGGAGGAAGAGGACGAGG---AAGAGGAAGAAGCTGCAGCTGA…
CL964_9	------------------------GGGAGGAGTCTCGCTTCAACGTGGGCGGAGTCGGCGCCGTGGC--------------------CTCCCTGTACAGACACACCCTGG----------CCGCTCCCTCC-----------TTCAGCCGCCCCGTCTT------CTCCAGCCTGAGCTCTGGCACCTCCTACCTGATGACCACAC--GCCTCCTCAGCTCCAGCACC------------ACCGAGGGTCTCCTCTCCGCAAGCCAGGCCCACC----AGGCAGAGGCTAGCCCACCTGCTGAGGAAGAAGAGGAGGAAGAGAAGGAGGAAGAAGAGGAGGAGGCAGCAGAGGAGACAAAGGAGGAAGAAGAGGAGGAGGAGAAGGAGAAAGAGGAAGG…
CL965_2	----------------------------------TCCATA-----TCAGCC----------CATCC------------------------CTACTACATACAGCAGATGG----------ATTCTCAGTAG-----------ATCTACTTTATCTTGTTTTTAAAGTGGAAGATAATCTATGTTGTGTTGTTTTTTTTTAAG------CTGTTTTCAGTGTCAACGAT---------AGTGAGGAGCTTTCTAGACCTGCGTCTGAAGATGAAG----ACGAGGATGAGTCTGATCGTGCTGAGCAAGAAGATGAGGAGGAAGGGGATGAGGAAGAGGAGGAGGAGGATGAAGACGAGGAGGAAGAGGAAGAAGAGGAGGAGGAAGAAGTAGAAGAGGA…
CL965_3	------------------------------AGTCTCAAGA-----TAATAA----------TGTAA----------------------------TAAAGA--------------------------------------------CAGATGACTGCAACTTTACGACTACAATCCA---------CACTGAGCCTTTAGAGAGGGGGTGGAGATAAGGAGGGCAAGAAGGAAGAGGAGGAAGAGGAGGAGGAAGAGCCTGCAGTAGAGGAAGAGG----CAGCCGACGATGATGACGATGAGGAGGAAGAAGATGAGGA---AGAGGAGGCAGAAGCTGAAGCAGCAGAAGAAGAGGAGGAGGAAGAGGAGCTAG---AGGACG----------------…
CL965_4	---------------------------------------------------------------------------------------------------------------------------------------------------------------------------------------------------------------------------------------------------------------------------------------------------------------------------------------------------------------------------------------------------------------…
CL965_5	---------------------------------------------------------------------------------------------------------------------------------------------------------------------------------------------------------------------------------------------------------------------------------------------------------------------------------------------------------------------------------------------------------------…
CL965_7	-------------------------------------------------------------------------------------------------------------------------------------------------------------------------------------------------------------------------------------------------------------------------------------------------------------------------------------------------------------------------------------------------GAAGCTGCAG----…
[Danio_rerio.12.35136117.35135966 145 bp 40788-40932 bp]
CL964_1	GATGATGAGCACATTGTCTTGGAACCTGGAGACCTCTTCCCCCCTTTCTCTCCTCCTCCCTCTCCCCAAGTTACAGATAAGAGAGGACCCCAGAGTCCCCAGCACCACCGGCTCTTCAGGGTGGTGCAGACACCTGTGCT-----
CL964_10	GATGATGAGCACATTGTCTTGGAACCTGGAGATCTCTTCCCCCCTTTCTCTCCTCCTCCCTCTCCCCAAGTTACAGATAAGAGAGGACCCCAGAGTCCCCAGCACCACCGGCTCTTCAGGGTGGTGCAGACACCTGTGCTAGACA
CL964_7	GATGATGAGCACATTGTCTTGGAACCTGGAGATCTCTTCCCCCCTTTCTCTCCTCCTCCCTCTCCCCAAGTTACAGATAAGAGAGGACCCCAGAGTCCCCAGCACCACCGGCTCTTCAGGGTGGTGCAGACACCTGTGCTAGACA
CL964_8	GATGATGAGCACATTGTCTTGGAACCTGGAGACCTCTTCCCCCCTTTCTCTCCTCCTCCCTCTCCCCAAGTTACAGATAAGAGAGGACCCCAGAGTCCCCAGCACCATCGGCTCTTCAGGGTGGTGCAGACACCTGTGCTAGACA
CL964_9	GATGATGAGCACATTGTCTTGGAACCTGGAGATCTCTTCCCCCCTTTCTCTCCTCCTCCCTCTCCCCAAGTTACAGATAAGAGAGGACCCCAGAGTCCCCAGCACCACCGGCTCTTCAGGGTGGTGCAGACACCTGTGCTAGACA
CL965_2	-------------------------------------------------------------------------------------------------------------------------------------------------
CL965_3	GATGATGAGCACATTGTCTTGGAACCTGGAGACCTCTTCCCCCCTTTCTCTCCTCCTCCCTCTCCCCAAGTTACAGATAAGAGAGGACCCCAGAGTCCCCAGCACCACCGGCTCTTCAGGGTGGTGCAGACACCTGTGCTAGACA
CL965_4	GATGATGAGCACATTGTCTTGGAACCTGGAGACCTCTTCCCCCCTTTCTCTCCTCCTCCCTCTCCCCAAGTTACAGATAAGAGAGGACCCCAGAGTCCCCAGCACCACCGGCTCTTCAGGGTGGTGCAGACACCTGTGCTAGACA
CL965_5	------------------------------------TTCCCCCCTTTCTCTCCTCCTCCCTCTCCCCAAGTTACAGATAAGAGAGGACCCCAGAGTCCCCAGCACCACCGGCTCTTCAGGGTGGTGCAGACACCTGTGCTAGACA
CL965_7	GATGATGAGCACATTGTCTTGGAACCTGGAGACCTCTTCCCCCCTTTCTCTCCTCCTCCCTCTCCCCAAGTTACAGATAAGAGAGGACCCCAGAGTCCCCAGCACCACCGGCTCTTCAGGGTGGTGCAGACACCTGTGCTAGACA
[Danio_rerio.12.35293555.35293420 136 bp 40933-41068 bp]
CL964_1	ATGATGGCAATAAAACGGCAAAGGCAGTAGCTTGTCAGCAGGGGGAGCACTCTCATGCTGGAGTGCCCTGTGGCATTATGGATCAGTTTGTTTCTGTTCTTGGTCAAAAAGACCACGCTCTGCTCATTGACTGCAG
CL964_10	ATGATGGCAATAAAACGGCAAAGGCAGTAGCTTGTCAGCAGGGGGAGCACTCTCATGCTGGAGTGCCCTGTGGCATTATGGATCAGTTTGTTTCTGTTCTTGGTCAAAAAGACCACGCTCTGCTCATTGACTGCAG
CL964_7	ATGATGGCAATAAAACGGCAAAGGCAGTAGCTTGTCAGCAGGGGGAGCACTCTCATGCTGGAGTGCCCTGTGGCATTATGGATCAGTTTGTTTCTGTTCTTGGTCAAAAAGACCACGCTCTGCTCATTGACTGCAG
CL964_8	ATGATGGCAATAAAACGGCAAAGGCAGTAGCTTGTCAGCAGGGGGAGCACTCTCATGCTGGAGTGCCCTGTGGCATTATGGATCAGTTTGTTTCTGTTCTTGGTCAAAAAGACCACGCTCTGCTCATTGACTGCAG
CL964_9	ATGATGGCAATAAAACGGCAAAGGCAGTAGCTTGTCAGCAGGGGGAGCACTCTCATGCTGGAGTGCCCTGTGGCATTATGGATCAGTTTGTTTCTGTTCTTGGTCAAAAAGACCACGCTCTGCTCATTGACTGCAG
CL965_2	ATGATGGCAATAAAACGGCAAAGGCAGTAGCTTGTCAGCAGGGGGAGCACTCTCATGCTGGAGTGCCCTGTGGCATTATGGATCAGTTTGTTTCTGTTCTTGGTCAAAAAGACCACGCTCTGCTCATTGACTGCAG
CL965_3	ATGATGGCAATAAAACGGCAAAGGCAGTAGCTTGTCAGCAGGGGGAGCACTCTCATGCTGGAGTGCCCTGTGGCATTATGGATCAGTTTGTTTCTGTTCTTGGTCAAAAAGACCACGCTCTGCTCATTGACTGCAG
CL965_4	ATGATGGCAATAAAACGGCAAAGGCAGTAGCTTGTCAGCAGGGGGAGCACTCTCATGCTGGAGTGCCCTGTGGCATTATGGATCAGTTTGTTTCTGTTCTTGGTCAAAAAGACCACGCTCTGCTCATTGACTGCAG
CL965_5	ATGATGGCAATAAAACGGCAAAGGCAGTAGCTTGTCAGCAGGGGGAGCACTCTCATGCTGGAGTGCCCTGTGGCATTATGGATCAGTTTGTTTCTGTTCTTGGTCAAAAAGACCACGCTCTGCTCATTGACTGCAG
CL965_7	ATGATGGCAATAAAACGGCAAAGGCAGTAGCTTGTCAGCAGGGGGAGCACTCTCATGCTGGAGTGCCCTGTGGCATTATGGATCAGTTTGTTTCTGTTCTTGGTCAAAAAGACCACGCTCTGCTCATTGACTGCAG
[Danio_rerio.12.35305933.35305693 241 bp 41069-41309 bp]
CL964_1	GTCCGACTGGAAGCGGAAAGACCACCTTCATCAGTGAGCTGGCCCTGGATCTCTGCATGCAGGGAGTCAACACTCTATGGGGAAGCTTCGAAATCAACAACGTGCGTCTGGCCAAGATCATGCTCACACAGTTCGCCATGCAGAGACTGGAGGAGAATCTAGAACAGTACGACTACTGGGCCGACAAATTTGAAGAGCTGCCGTTGTATTTCATGACTTTCCACGGACAGCAAAACATCAA
CL964_10	GTCCGACTGGAAGCGGAAAGACCACCTTCATCAGTGAGCTGGCCCTGGATCTCTGCATGCAGGGAGTCAACACTCTATGGGGAAGCTTCGAAATCAACAACGTGCGTCTGGCCAAGATCATGCTCACACAGTTCGCCATGCAGAGACTGGAGGAGAATCTAGAGCAGTACGACTACTGGGCCGACAAGTTTGAAGAGCTGCCGTTGTATTTCATGA-------------------------
CL964_7	GTCCGACTGGAAGCGGAAAGACCACCTTCATCAGTGAGTTGGCCCTGGATCTCTGCATGCAGGGAGTCAACACTCTATGGGGAAGCTTCGAAATCAACAACGTGCGTCTGGCCAAGATCATGCTCACACAGTTTGCCATGCAGAGACTGGAGGAGAATCTAGAACAGTACGACTACTGGGCCGACAAGTTTGAAGAGCTGCCGTTGTATTTCATGACTTTCCACGGACAGCAAAACATCAA
CL964_8	GTCCAACTGGAAGCGGAAAGACCACCTTCATCAGTGAGCTGGCCCTGGATCTCTGCATGCAGGGAGTCAACACTCTATGGGGAAGCTTCGAAATCAACAACGTGCGTCTGGCCAAGATCATGCTCACACAGTTTGCCATGCAGAGACTGGAGGAGAATCTAGAGCAGTACGACTACTGGGCCGACAAGTTTGAAGAGCTGCCGTTGTATTTCATGACTTTCCACGGACAGCAAAACATCAA
CL964_9	-------------------------------------------------------------------------------------------------------------------------------------------------------------------------------------------------------------------------------------------------
CL965_2	GTCCAACTGGAAGCGGAAAGACCACCTTCATCAGTGAGTTGGCCCTGGATCTCTGCATGCAGGGAGTCAACACTCTATGGGGAAGCTTCGAAATCAACAACGTGCGTCTGGCCAAGATCATGCTCACACAGTTCGCCATGCAGAGACTGGAGGAGAATCTAGAGCAGTACGACTACTGGGCCGACAAGTTTGAAGAGCTGCCGTTGTATTTCATGACTTTCCACGGACAGCAAAACATCAA
CL965_3	-------------------------------------------------------------------------------------------------------------------------------------------------------------------------------------------------------------------------------------------------
CL965_4	GTCCAACTGGAAGCGGAAAGACCACCTTCATCAGTGAGCTGGCCCTGGATCTCTGCATGCAGGGAGTCAACACTCTATGGGGAAGCTTCGAAATCAACAATGTGCGTCTGGCTAAGATCATGCTCACACAGTTTGCCATGCAGAGACTGGAGGAGAATCTAGAACAGTACGACTACTGGGCCGACAAATTTGAAGAGCTGCCGTTGTATTTCATGACTTTCCACGGACAGCAAAACATCAA
CL965_5	GTCCGACTGGAAGCGGAAAGACCACCTTCATCAGTGAGCTGGCCCTGGATCTCTGCATGCAGGGAGTCAACACTCTATGGGGAAGCTTCGAAATCAACAATGTGCGTCTGGCTAAGATCATGCTCACACAGTTCGCCATGCAGAGACTGGAGGAGAATCTAGAACAGTACGACTACTGGGCCGACAAGTTTGAAGAGCTGCCGTTGTATTTCATGACTTTCCACGGACAGCAAAACATCAA
CL965_7	GTCCGACTGGAAGCGGAAAGACCACCTTCATCAGTGAGTTGGCCCTGGATCTCTGCATGCAGGGAGTCAACACTCTATGGGGAAGCTTCGAAATCAACAACGTGCGTCTGGCCAAGATCATGCTCACACAGTTCGCCATGCAGAGACTGGAGGAGAATCTAGAACAGTCCGACTACTGGGCCGACAAATTTGAAGAGCTGCCGTTGTATTTCATGACTTTCCACGGACA------------
[Danio_rerio.12.35309185.35308370 390 bp 41310-41699 bp]
CL964_1	----------------AACATTATCTGCGAGCCAAAGACATTGATTTCCATGATGGCTACAGCTGTTTGAACATCCCGAGTATTTTTGTGGATCCTGCTGCAAGGAAAGACAGTTCTTTCTTATTCATTGACAAAACTACAGGCAGGTTTCTGTGCATGGAGACTTTAGTGGAGGGGAGCTGGGAGGACCTGCAGGATTGTCTTGAGGTGATGCAGAAAGAGGAACAGAAAGTCCTCAGCCCGTCGGTGCTGCTGGGGTATCCAGAGAGCGAAGAGGAGCAAGAAGAGAATGACAGAGAGATGAGGGAGGGGCAAAGGATCTGGGCCAGTTCTGTCCCACTCACAGA-------------------------------------------
CL964_10	------------------------------------------------------------------------------------------------------------------------------------------------------------------------------------------------------------------------------------------------------------------------------------------------------------------------------------------------------------------------------------------------------
CL964_7	---------------------TATCTGCGAGCCAAAGACATTGATTTCCATGATGGATACAGCTGTTTGCACATCCCGAGTATTTTTGTGGATCCTGCTGCAAGGAAAGACAGTTCTTCCTTATTCATTGACAAAACTACAGGCAGGTTTCTGTGTATGGAGACTTTGGTGGAGGGGAGCTGGGAGGACCTGCAGGATTGTCTTGAGGTGATGCAGAAAGAGGAACAGAAAGTCCTCAGCCCGTCGGTGCTGCTGGGGTATCCGGAGAGTGAAGAGGAGCAAGAAGAGAATGACAGAGAGATGAGGGAGGTGCAAAGGATCTGGTCCAGTTCGGTCCCACTCACAGAAGTCACTGAGGAGGAGGCACAGCTGGTTAAAACGATGTTCCAG
CL964_8	------------------------------------------------------------------------------------------------------AGGAAAGACAGTTCTTCCTTATTCATTGACAAAACTACAGGCAGGTTTCTGTGCATGGAGACTTTAGTGGAGGGGAGCTGGGAGGATCTGCAGGATTGTCTAGAGGTGATGCAGAAAGAGGAGCAGAAAGTCCTCAGCCCGTCGGTGCTGCTGGGGTATCCGGAGAGCGAAGAGGAGCAAGAAGAGAATGACAGAGAGATGAGGGAGGTGCAAAGGATCTGGTCCAGTTCGGTCCCACTCACAGAAGTCACTGAGGAGGAGGCACAGCTGGTTAAAACGATGTTCCAG
CL964_9	------------------------------------------------------------------------------------------------------------------------------------------------------------------------------------------------------------------------------------------------------------------------------------------------------------------------------------------------------------------------------------------------------
CL965_2	------------------------------------------------------------------------------------------------------------------------------------------------------------------------------------------------------------------------------------------------------------------------------------------------------------------------------------------------------------------------------------------------------
CL965_3	------------------------------------------------------------------------------------------------------------------------------------------------------------------------------------------------------------------------------------------------------------------------------------------------------------------------------------------------------------------------------------------------------
CL965_4	---------------------------------------------------------------------CACATCCCGAGTATTTTTGTGGATCCTGCTGCAAGGAAAGACAGTTCTTCCTTATTCATTGACAAAACTACAGGCAGGTTTCTGTGCATGGAGACTTTAGTGGAGGGGAGCTGGGAGGACCTGCAGGATTGTCTTGAGGTGATGCAGAAAGAGGAACAGAAAGTCCTCAGCCCGTCGGTGCTGCTGGGGTATCCGGAGAGCGAAGAGGAGCAAGAAGAGAATGACAGAGAGATGAGGGAGGTGCAAAGGATCTGGTCCAGTTCGGTCCCACTCACAGAAGTCACTGAGGAGGAGGCACAGCTGGTTAAAACGATTTTCCAG
CL965_5	ACTGTGACTGACATAAAACATTACCTGAGAGCCAAAGAAATTGATTTCCATGATGGCTACAGCTGTTTGCACATCCCGAGTATTTTTGTGGATCCTGCTGCAAGGAAAGACAGTTCTTCCTTATTTATTGACAAAACTACAGGCAGGTTTCTGTGCATGGAGACTTTAGTGGAGGGGAGCTGGGAGGACCTGCAGGATTGTCTTGAGGTGATGCAGAAAGAGGAACAGAAAGTCCTCAGCCCGTCGGTGCTGCTGGGGTATCCAGAGAG-------------------------------------------------------------------------------------------------------------------------
CL965_7	---------------------------------------------------------------------CACATCCCGAGTATTTTTGTGGATCCTGCTGCAAGGAAAGACAGTTCTTCATTATTCATTGACAAAACTACAGGCAGGTTTCTGTGCATGGAGACTTTAGTGGAGGGGAGCTGGGAGGACCTGCAGGATTGTCTTGAGGTGATGCAGAAAGAGGAGCAGAAAGTCCTCAGCCCGTCGGTGCTGCTGGGGTCTCCAGAGAGTGAAGAGGAGCAAGAAGAGAATGACAGAGAAATGAGGGAGGTGCAAAGGATCTGGTCCAGTTCAGTCCCACTCACAGAAGTCACTGAGGAAGAGGCACAGCTGGTTAAAACGATGTTCCAG
[Danio_rerio.12.35313681.35313889 197 bp 41700-41896 bp]
CL964_1	AATGGCAAAGTGAGGGAGGAAATCGTCACATCCAAAACTGCGCCACAGATTTCGGAGCTGTTGACCAAACTCACAAATCAGTCGGGGCTGGACATTATCCGCATTCGAAAGCCCTTCCACACAGACACCCCCAGCATACAGGGACAATGGCATCCCTTCACCAACAGACCTCCTTCTATTGGCCCCATCAGACCA--
CL964_10	-----------------------------------------------------------------------------------------------------------------------------------------------------------------------------------------------------
CL964_7	-----------------------------------------------------------------------------------------------------------------------------------------------------------------------------------------------------
CL964_8	-----------------------------------------------------------------------------------------------------------------------------------------------------------------------------------------------------
CL964_9	-----------------------------------------------------------------------------------------------------------------------------------------------------------------------------------------------------
CL965_2	-----------------------------------------------------------------------------------------------------------------------------------------------------------------------------------------------------
CL965_3	-----------------------------------------------------------------------------------------------------------------------------------------------------------------------------------------------------
CL965_4	-----------------------------------------------------------------------------------------------------------------------------------------------------------------------------------------------------
CL965_5	-----------------------------------------------------------------------------------------------------------------------------------------------------------------------------------------------------
CL965_7	-----------------------------------------------------------------------------------------------------------------------------------------------------------------------------------------------------
[Danio_rerio.12.36269913.36270193 279 bp 41897-42175 bp]
CL964_1	---------------------------------------------------------------------------------------------------------------------------------------------------------------------------------------------------------------------------------------------------------------------------------------
CL964_10	-GGGAAGGCGGAGGAGGCGGGCAGCTGGAGAATAGTTTTGGGCAAACACAAACTGAAACGGTCTGAAACAGCAGAGAGGATTTTCCCGGTGAAGAGGATTTACCGTCATGAGAGCTTCAGATACCCAACGCACAGTGAACTGGACTACGACATCGCCCTGGTCAAGGCCTCCACCGAAATCCTGCCCTCCAACTTCATCCGCTACGCCTGCCTGCCGCGCAAACTGACCAGTCTGCAGCCCGGACAGTACTGCTGGGTCACCGGCTGGGGCGACAC---
CL964_7	-GGGAAGGCGGAGGAGGCGGGCAGCTGGAGAATAGTTTTGGGCAAACACAAACTGAAACGGTCTGAAACAGCAGAGAGGATTTTCCCGGTGAAGAGGATTTACCGTCATGAGAGCTTCAGATACCCAACGCACAGTGAACTGGACTACGACATCGCCCTGGTCAAGGCCTCCACCGAAATCCTGCCCTCCAACTTCATCCGCTACGCCTGCCTGCCGCGCAAACTGACCAGTCTGCAGCCCGGACAGTACTGCTGGGTCACCGGCTGGGGCGACAC---
CL964_8	-GGGAAGGCGGAGGAGGCGGGCAGCTGGAGAATAGTTTTGGGCAAACACAAACTGAAACGGTCTGAAACAGCAGAGAGGATTTTCCCGGTGAAGAGGATTTACCGTCATGAGAGCTTCAGATACCCAACGCACAGTGAACTGGACTACGACATCGCCCTGGTCAAGGCCTCCACCGAAATCCTGCCCTCCAACTTCATCCGCTACGCCTGCCTGCCGCGCAAACTGACCAGTCTGCAGCCCGGACAGTACTGCTGGGTCACCGGCTGGGGCGACAC---
CL964_9	-GGGAAGGCGGAGGAGGCGGGCAGCTGGAGAATAGTTTTGGGCAAACACAAACTGAAACGGTCTGAAACAGCAGAGAGGATTTTCCCGGTGAAGAGGATTTACCGTCATGAGAGCTTCAGATACCCAACGCACAGTGAACTGGACTACGACATCGCCCTGGTCAAGGCCTCCACCGAAATCCTGCCCTCCAACTTCATCCGCTACGCCTGCCTGCCGCGCAAACTGACCAGTCTGCAGCCCGGACAGTACTGCTGGGTCACCGGCTGGGGCGACAC---
CL965_2	-GGGAAGGCGGAGGAGGCGGGCAGCTGGAGAATAGTTTTGGGCAAACACAAACTGAAACGGTCTGAAACAGCAGAGAGGATTTTCCCGGTGAAGAGGATTTACCGTCATGAGAGCTTCAGATACCCAACGCACAGTGAACTGGACTACGACATCGCCCTGGTCAAGGCCTCCACCGAAATCCTGCCCTCCAACTTCATCCGCTACGCCTGCCTGCCGCGCAAACTGACCAGTCTGCAGCCCGGACAGTACTGCTGGGTCACCGGCTGGGGCGACAC---
CL965_3	-GGGAAGGCGGAGGAGGCGGGCAGCTGGAGAATAGTTTTGGGCAAACACAAACTGAAACGGTCTGAAACAGCAGAGAGGATTTTCCCGGTGAAGAGGATTTACCGTCATGAGAGCTTCAGATACCCAACGCACAGTGAACTGGACTACGACATCGCCCTGGTCAAGGCCTCCACCGAAATCCTGCCCTCCAACTTCATCCGCTACGCCTGCCTGCCGCGCAAACTGACCAGTCTGCAGCCCGGACACTACTACTGGGTCACCGGCTGGGGCGACA----
CL965_4	-GGGAAGGCGGAGGAGGCGGGCAGCTGGAGAATAGTTTTGGGCAAACACAAACTGAAACGGTCTGAAACAGCAGAGAGGATTTTCCCGGTGAAGAGGATTTACCGTCATGAGAGCTTCAGATACCCAACGCACAGTGAACTGGACTACGACATCGCCCTGGTCAAGGCCTCCACCGAAATCCTGCCCTCCAACTTCATCCGCTACGCCTGCCTGCCGCGCAAACTGACCAGTCTGCAGCCCGGACAGTACTGCTGGGTCACCGGCTGGGGCGACAC---
CL965_5	-GGGAAGGCGGAGGAGGCGGGCAGCTGGAGAATAGTTTTGGGCAAACACAAACTGAAACGGTCTGAAACAGCAGAGAGGATTTTCCCGGTGAAGAGGATTTACCGTCATGAGAGCTTCAGATACCCAACGCACAGTGAACTGGACTACGACATCGCCCTGGTCAAGGCCTCCACCGAAATCCTGCCCTCCAACTTCATCCGCTACGCCTGCCTGCCGCGCAAACTGACCAGTCTGCAGCCCGGACAGTACTGCTGGGTCACCGGCTGGGGCGACAC---
CL965_7	-GGGAAGGCGGAGGAGGCGGGCAGCTGGAGAATAGTTTTGGGCAAACACAAACTGAAACGGTCTGAAACAGCAGAGAGGATTTTCCCGGTGAAGAGGATTTACCGTCATGAGAGCTTCAGATACCCAACGCACAGTGAACTGGACTACGACATCGCCCTGGTCAAGGCCTCCACCGAAATCCTGCCCTCCAACTTCATCCGCTACGCCTGCCTGCCGCGCAAACTGACCAGTCTGCAGCCCGGACAGTACTGCTGGGTCACCGGCTGGGGCGACAC---
[Danio_rerio.12.36550675.36550551 125 bp 42176-42300 bp]
CL964_1	ATAGTGTTGTCGTCTCTGCGCTACGGTTTAGTGGCGGGCTCGTGGGTGGAGCGGGTTCACCTGTGGCGCGTCAGGGGCGTCATTCAGTGCCTGCCCATTATCGCCACCACCTTCTGCTGTCACCC
CL964_10	ATAGTGTTGTCGTCTCTGCGCTACGGTTTAGTGGCGGGCTCGTGGGTGGAGCGGGTTCACCTGTGGCGCGTCAGGGGCGTCATTCAGTGCCTGCCCATTATCGCCACCACCTTCTGCTGTCACCC
CL964_7	-----------------------------------------------------------------------------------------------------------------------------
CL964_8	-----------------------------------------------------------------------------------------------------------------------------
CL964_9	ATAGTGTTGTCGTCTCTGCGCTACGGTTTAGTGGCGGGCTCGTGGGTGGAGCGGGTTCACCTGTGGCGCGTCAGGGGCGTCATTCAGTGCCTGCCCATTATCGCCACCACCTTCTGCTGTCACCC
CL965_2	ATAGTGTTGTCGTCTCTGCGCTACGGTTTAGTGGCGGGCTCGTGGGTGGAGCGGGTTCACCTGTGGCGCGTCAGGGGCGTCATTCAGTGCCTGCCCATTATCGCCACCACCTTCTGCTGTCACCC
CL965_3	-----------------------------------------------------------------------------------------------------------------------------
CL965_4	-----------------------------------------------------------------------------------------------------------------------------
CL965_5	ATAGTGTTGTCGTCTCTGCGCTACGGTTTAGTGGCGGGCTCGTGGGTGGAGCGGGTTCACCTGTGGCGCGTCAGGGGCGTCATTCAGTGCCTGCCCATTATCGCCACCACCTTCTGCTGTCACCC
CL965_7	ATAGTGTTGTCGTCTCTGCGCTACGGTTTAGTGGCGGGCTCGTGGGTGGAGCGGGTTCACCTGTGGCGCGTCAGGGGCGTCATTCAGTGCCTGCCCATTATCGCCAC------------------
[Danio_rerio.12.40250032.40250256 201 bp 42301-42501 bp]
CL964_1	---------------------------------------------------------------------------------------------------------------------------------------------------------------------------------------------------------
CL964_10	---------------------------------------------------------------------------------------------------------------------------------------------------------------------------------------------------------
CL964_7	---------------------------------------------------------------------------------------------------------------------------------------------------------------------------------------------------------
CL964_8	---------------------------------------------------------------------------------------------------------------------------------------------------------------------------------------------------------
CL964_9	---------------------------------------------------------------------------------------------------------------------------------------------------------------------------------------------------------
CL965_2	---------------------------------------------------------------------------------------------------------------------------------------------------------------------------------------------------------
CL965_3	---------------------------------------------------------------------------------------------------------------------------------------------------------------------------------------------------------
CL965_4	--------------------------------------GAGGAGGGAGGAGGAGGGGAGGAGACAGGAGCAGAGGAG--AGAGGAGGAGAAGTGACAGGAGGAGAGACAGCAGAGACAGTA--GAGTCATAGGAGGTTAAAGGAGCAGAGGAGACC-GGAGGAGGGGAGAGAGACAGTTCATTAAGGCCCGAAGACAAATG
CL965_5	GAGTGAAGATGAATGAGTGCTGGGGTTTGGGAGAGGGAGAGGAGGGAGGAGGAGGGGAGGAGACAGGAGCAGAGGAG--AGAGGAGGAGAAGTGACAGGAGGAGAGACAGCAGAGACAGTA--GAGTCATAGGAGGTTAAAGGA---------------------------------------------------------
CL965_7	---------------------------------------------------------------------------------------------------------------------------------------------------------------------------------------------------------
[Danio_rerio.12.47683812.47684013 139 bp 42502-42640 bp]
CL964_1	AGGAGCAGGAGGAGCAGCAAGAGGAGACTCTGATGATGGAGCTGAGCAGACTGGTGCAGGAGGAGGTGAAGAAGAGCAGTTGGTGGGAGCTCCGCGGGAAAGACTGCTCCATCCTCGGCCTCGCGTTTGTGGCTCTGC-
CL964_10	-------------------------------------------------------------------------------------------------------------------------------------------
CL964_7	-------------------------------------------------------------------------------------------------------------------------------------------
CL964_8	-------------------------------------------------------------------------------------------------------------------------------------------
CL964_9	AGGAGCAGGAGGAGCAGCAAGAGGAGACTCTGATGATGGAGCTGAGCAGACTGGTGCAGGAGGAGGTGAAGAAGAGCAGTTGGTGGGAGGTTATGGGCTCCAAGCTCACACTGGCAGTGTCTCTG--------------
CL965_2	-------------------------------------------------------------------------------------------------------------------------------------------
CL965_3	-------------------------------------------------------------------------------------------------------------------------------------------
CL965_4	AGGAGCAGGAGGAGCAGCAAGAGGAGACTCTGATGATGGAGCTGAGCAGACTGGTGCAGGAGGAGGTGAAGAAGAGCAGTTGGTGGGAGCTCCGCGGGAAAGACTGCTCCATCCTCGGCCTCGCGTTTGTGGCTCTGC-
CL965_5	AGGAGCAGGAGGAGCAGCAAGAGGAGACTCTGATGATGGAGCTGAGCAGACTGGTGCAGGAGGAGGTGAAGAAGAGCAGTTGGTGGGAGCACCGCGGGAAAGACTGCTCCATCCTCGGCCTCGCGTTTGTGGCTCTGC-
CL965_7	-------------------------------------------------------------------------------------------------------------------------------------------
[Danio_rerio.12.48861511.48861335 168 bp 42641-42808 bp]
CL964_1	GGGAAACTCGACGAGCATTTCCCTCTGGTGGTGTGGCAGACGGGCTCAGGAACGCAGACCAACATGAACGTCAATGAGGTGATCAGCAACAGAGCTATTGAGATCATGGGAGGCAAGCTTGGCTCCAAAGACCCAGTCCACCCCAATGACCATGTCAACAAGAGCCAG
CL964_10	GGGAAACTCGACGAGCATTTCCCTCTGGTGGTGTGGCAGACGGGCTCAGGAACGCAGACCAACATGAACGTTAACGAGGTGATCAGCAACAGAGCTATTGAGATCATGGGAGGCAAGCTGGGCTCCAAAGACCCAGTCCACCCTAATGACCATGTCAACAAGAGCCAG
CL964_7	GGGAAACTCGACGAGCATTTCCCTCTGGTGGTGTGGCAGACGGGCTCAGGAACGCAGACCAACATGAACGTCAATGAGGTGATCAGCAACAGAGCTATTGAGATCATGGGAGGCAAGCTGGGCTCCAAAGACCCAGTCCACCCCAATGACCATGTCAACAAGAGCCAG
CL964_8	GGGAAACTCGACGAGCATTTCCCTCTGGTGGTGTGGCAGACGGGCTCAGGAACGCAGACCAACATGAACGTCAATGAGGTGATCAGCAACAGAGCTATTGAGATCATGGGAGGCAAGCTTGGCTCCAAAGACCCAGTCCACCCCAATGACCATGTCAACAAGAGCCAG
CL964_9	GGGAAACTCGACGAGCATTTCCCTCTGGTGGTGTGGCAGACGGGCTCAGGAACGCAGACCAACATGAACGTCAATGAGGTGATCAGCAACAGAGCTATTGAGATCATGGGAGGCAAGCTTGGCTCCAAAGACCCAGTCCACCCCAATGACCATGTCAACAAGAGCCAG
CL965_2	GGGAAACTCGACGAGCATTTCCCTCTGGTGGTGTGGCAGACGGGCTCAGGAACGCAGACCAACATGAACGTCAATGAGGTGATCAGCAACAGAGCTATTGAGATCATGGGAGGCAAGCTTGGCTCCAAAGACCCAGTCCACCCCAATGACCATGTCAACAAGAGCCAG
CL965_3	GGGAAACTCGACGAGCATTTCCCTCTGGTGGTGTGGCAGACGGGCTCAGGAACGCAGACCAACATGAACGTCAATGAGGTGATCAGCAACAGAGCTATTGAGATCATGGGAGGCAAGCTTGGCTCCAAAGACCCAGTCCACCCCAATGACCATGTCAACAAGAGCCAG
CL965_4	GGGAAACTCGACGAGCATTTCCCTCTGGTGGTGTGGCAGACGGGCTCAGGAACGCAGACCAACATGAACGTCAATGAGGTGATCAGCAACAGAGCTATTGAGATCATGGGAGGCAAGCTTGGCTCCAAAGACCCAGTCCACCCCAATGACCATGTCAACAAGAGCCAG
CL965_5	GGGAAACTCGACGAGCATTTCCCTCTGGTGGTGTGGCAGACGGGCTCAGGAACGCAAACCAACATGAACGTCAATGAGGTGATCAGCAACAGAGCTATTGAGATCATGGGAGGCAAGCTTGGCTCCAAAGACCCAGTCCACCCCAATGATCATGTCAACAAGAGCCAG
CL965_7	GGGAAACTCGACGAGCATTTCCCTCTGGTGGTGTGGCAGACGGGCTCAGGAACGCAGACCAACATGAACGTCAATGAGGTGATCAGCAACAGAGCTATTGAGATCATGGGAGGCAAGCTTGGCTCCAAAGACCCAGTCCACCCCAATGACCATGTCAACAAGAGCCAG
[Danio_rerio.12.48863533.48863399 115 bp 42809-42923 bp]
CL964_1	GGCTCGAGCGGGACACGTTTGGGGAGCTCAAGGTCCCTGCAGACAAGTACTACGGCGCACAGACCGTCAGATCTACCATGAACTTCAAGATTGGGGGACCAACTGAGAGAATGCC
CL964_10	-----GAGCGGGACACGTTTGGGGAGCTCAAGGTCCCTGCAGACAAGTACTACGGCGCACAGACCGTCAGATCTACCATGAACTTCAAGATTGGGGGACCAACTGAGAGAATGCC
CL964_7	-----------------TTTGGGGAGCTCAAGGTCCCTGCAGACAAGTACTACGGCGCACAGACCGTCAGATCTACCATGAACTTCAAGATTGGGGGACCAACTGAGAGAATGCC
CL964_8	----------------------------------------------------------------------ATCTACCATGAACTTCAAGATTGGGGGACCAACTGAGAGAATGCC
CL964_9	----------------------GGAGCTCAAGGTCCCCGCAGACAAGTACTACGGCGCACAGACCGTCAGATCTACCATGAACTTCAAGATTGGGGGACCAACTGAGAGAATGCC
CL965_2	GGCTCGAGCGGGACACGTTTGGGGAGCTCAAGGTCCCTGCAGACAAGTACTACGGCGCACAGACCGTCAGATCTACCATGAACTTCAAGATTGGGGGACCAACTGAGAGAATGCC
CL965_3	-------------------------------------------------------------------------------------------------------------------
CL965_4	GGCTCGAGCGGGACACGTTTGGGGAGCTCAAGGTCCCTGCAGACAAGTACTACGGCGCACAGACCGTCAGATCTACCATGAACTTCAAGATTGGGGGACCAACTGAGAGAATGCC
CL965_5	GGCTCGAGCGGTACACGTTTGGGGAGCTCAAGGTCCCCGCAGACAAGTACTACGGCGCACAGACCGTCAGATCTACCATGAACTTCAAGATTGGGGGACCAACTGAGAGAATGCC
CL965_7	GGCTCGAGCGGGACACGTTTGGGGAGCTCAAGGTCCCTGCAGACAAGTACTACGGCGCACAGACCGTCAGATCTACCATGAACTTCAAGATTGGGGGACCAACTGAGAGAATGCC
[Danio_rerio.12.49076765.49076892 129 bp 42924-43052 bp]
CL964_1	---------------------------------------------------------------------------------------------------------------------------------
CL964_10	---GCTTACCTCTTGACTTTCAAGGACACGTTTTTCGACAGATCAAAAGTCTGCCAAATAGTCGCCTCCATCCTCGTTGGCAAAGATCAAAAAGTGAGAGTCACGTTGCCCAGACCTGCGATTATGAAG
CL964_7	GTGGCTTACCTCTTGACTTTCAAGGACACGTTTTTCGACAGATCAAAAGTCTGCCAAATAGTCGCCTCCATCCTCGTTGGCAAAGATCAAAAAGTGAGAGTCACGTTGCCCAGACCTGCGAT-------
CL964_8	---------------------------------------------------------------------------------------------------------------------------------
CL964_9	---GCTTACCTCTTGACTTTCAAGGACACGTTTTTCGACAGATCAAAAGTCTGCCAAATAGTCGCCTCCATCCTCGTTGGCAAAGATCAAAAAGTGAGAGTCACGTTGCCCAGACCTGCGATTATGAAG
CL965_2	---GCTTACCTCTTGACTTTCAAGGACACGTTTTTCGACAGATCAAAAGTCTGCCAAATAGTCGCCTCCATCCTCGTTGGCAAAGATCAAAAAGTGAGAGTCACGTTGCCCAGACCTGCGATTATGAAG
CL965_3	---------------------------------------------------------------------------------------------------------------------------------
CL965_4	---------------------------------------------------------------------------------------------------------------------------------
CL965_5	---GCTTACCTCTTGACTTTCAAGGACACGTTTTTCGACAGATCAAAAGTCTGCCAAATAGTCGCCTCCATCCTCGTTGGCAAAGATCAAAAAGTGAGAGTCACGTTGCCCAGACCTGCGATTATGAAG
CL965_7	---------------------------------------------------------------------------------------------------------------------------------
[Danio_rerio.12.49104978.49105142 165 bp 43053-43217 bp]
CL964_1	GTGAATGCAGAGACGGTGCGTTACTCCATCTGCATGTCCAAGCTGAGAGTGAAGCCTGCAGACATCGCGGTGCACGGAGAGGCTGTGGTCTGTGTCTCACCCAGAGAAAACAGCAAGAGTTCAATGTACTACGTTCTACAGAGTCTCAAGGAGGATCTGCCCAAG
CL964_10	GTGAATGCAGAGACAGTGCGCTACTCCATCTGCATGTCCAAGCTGAGAGTGAAGCCTGCAGACATCGCGGTGCATGGAGAGGCTGTGGTCTGCGTCTCACCCAGAGAAAACAGCAAGAGTTCAATGTACTACGTTCTACAGAGTCTCAAGGAGGATCTGCCCAAG
CL964_7	---------------------------------------------------------------------------------------------------------------------------------------------------------------------
CL964_8	---------------------------------------------------------------------------------------------------------------------------------------------------------------------
CL964_9	GTGAATGCAGAGACGGTGCGCTACTCCATCTGCATGTCCAAGCTGAGAGTGAAGCCTGCAGACATCGCGGTGCACGGAGAGGCTGTGGTCTGCGTCTCACCCAGAGAAAACAGCAAGAGTTCAATGTACTACGTTCTACAGAGTCTCAAGGAGGATCTGCCCAAG
CL965_2	---------------------------------------------------------------------------------------------------------------------------------------------------------------------
CL965_3	GTGAATGCAGAGACGGTGCGTTACTCCATCTGCATGTCCAAGCTGAGAGTGAAGCCTGCAGACATCGCGGTGCACGGAGAGGCTGTGGTCTGCGTCTCACCCG-AGAAAACAGCAAGAGTTCAATGTACTACGTTCTACAGAGTCTCAAGGAGGATCTGCCCAAG
CL965_4	---------------------------------------------------------------------------------------------------------------------------------------------------------------------
CL965_5	GTGAATGCAGAGACGGTGCGTTACTCCATCTGCATGTCCAAGCTGAGAGTGAAGCCTGCAGACATCGCGGTGCACGGAGAGGCTGTGGTCTGCGTCTCACCCAGAGAAAACAGCAAGAGCTCAATGTACTACGTTCTACAGAGTCTCAAGGAGGATCTGCCCAAG
CL965_7	GTGAATGCAGAGACGGTGCGTTACTCCATCTGCATGTCCAAGCTGAGAGTGAAGCCTGCAGACATCGCGGTGCACGGAGAGGCTGTGGTCTGCGTCTCACCCAGAGAAAACAGCAAGAGTTCAATGTACTACGTTCTACAGAGTCTCAAGGAGGATCTGCCCAAG
[Danio_rerio.12.5636495.5635748 417 bp 43218-43634 bp]
CL964_1	GGTGCTATCGGAGCTGCTTGCACAATCGTTATTCTTCGCAAGATCGGGAAGAGTGTCCACTACTACCTCTCTGTGTGGTATTACGCCGTCATCGGACTGATCGAGTGCATTATTACTGTTTCCGTCCTCGGGGAGTGGAAGATCCCCTCATGTGGTCGTGATCGCTGGATGCTCATGCTGATCGCAGTGCTCGGCATCGCGGGTCAGTCCTTCCTCACGAAAGCTCTGCAGATCGAGAAGGCCGGGCCCGTGGCTCTGATGAGGACTGTGGATGTGGTGCTGGCGTTTACCTTTCAGTTCATCTTCTTCAACCGCGCTCCGACCTGGTGGAGCCTGGGGGGGGCGCTGTGCGTGGTCGCCAGCACCAGCGGAATAGCTCTTAGAAAGTGGTACGTGTGC…
CL964_10	GGAGCAATCGGAGCTGCTTGCACAATCGTTATTCTTCGTAAGATCGGGAAGAGTGTCCACTACTACCTCTCTGTGTGGTATTACGCCGTCATCGGACTGATCGAGTGCATTATTACTGTTTCCGTCCTCGGGGAGTGGAAGATCCCCTCATGTGGTCGTGATCGCTGGATGCTCATGCTGATCGCAGTGCTCGGCATCGCGGGTCAGTCCTTCCTCACTAAAGCTCTGCAGATCGAGAAGGCCGGGCCCGTGGCTCTGATGAGGACTGTGGACGTGGTGCTGGCGTTTACCTTTCAGTTCATCTTCTTTAACCGCGCTCCGACCTGGTGGAGCCTGGGGGGGGCGCTGTGCGTGGTCGCCAGCACCAGCGGAATAGCGCTTAGAAAGTGGTA-------…
CL964_7	GGTGCTATCGGAGCTGCTTGCACAATCGTTATTCTTCGTAAGATCGGGAAGAGTGTCCACTACTACCTCTCTGTGTGGTATTACGCCGTCATCGGACTGATCGAGTGCATTATTACTGTTTCCGTCCTCGGGGAGTGGAAGATCCCCTCGTGTGGTCGTGATCGCTGGATGCTCATGCTGATCGCAGTGCTCGGCATCGCGGGTCAGTCCTTCCTCACGAAAGCTCTGCAGATCGAGAAGGCCGGGCCCGTGGCTCTGATGAGGACTGTGGACGTGGTGCTGGCGTTTACCTTTCAGTTCATCTTCTTTAACCGAGCTCCGACCTGGTGGAGCCTGGGGGGGGCGCTGTGTGTGGTCGCCAGCACCAGCGGAATAGCTCTTAGAAAGTGGTACGTGTGC…
CL964_8	GGTGCTATCGGAGCTGCTTGCACAATCGTTATTCTTCGTAAGATCGGGAAGAGTGTCCACTACTACCTCTCTGTGTGGTATTACGCCGTCATCGGACTGATCGAGTGCATTATTACTGTTTCCGTCCTCGGGGAGTGGAAGATCCCCTCATGTGGTCGTGATCGCTGGATGCTCATGCTGATCGCAGTGCTCGGCATCGCGGGTCAGTCCTTCCTCACTAAAGCTCTGCAGATCGAGAAGGCCGGGCCCGTGGCTCTGATGAGGACTGTGGACGTGGTGCTGGCGTTTACCTTTCAGTTCATCTTCTTCAACCGCGCTCCTACCTGGTGGAGCCTGGGGGGGGCGCTGTGTGTGGTCGCCAGCACCAGCGGAATAGC----------------------…
CL964_9	GGTGCAATCGGAGCTGCTTGCACAATCGTTATTCTTCGTAAGATCGGGAAGAGTGTCCACTACTACCTCTCTGTGTGGTATTACGCCGTCATCGGACTGATCGAGTGCATTATTACTGTTTCCGTCCTCGGGGAGTGGAAGATCCCCTCATGTGGTCGTGATCGCTGGATGCTCATGCTGATCGCAGTGCTCGGCATCGCGGGTCAGTCCTTCCTCACTAAAGCTCTGCAGATCGAGAAGGCCGGGCCCGTGGCTCTGATGAGGACTGTGGACGTGGTGCTGGCGTTTACCTTTCAGTTCATCTTCTTTAACCGCGCTCCGACCTGGTGGAGCCTGGGGGGGGCGCTGTGTGTGGTCGCCAGCACCAGCGGAATAGCTCTTAGAAAGTGGTACGTGTGC…
CL965_2	GGAGCAATCGGAGCTGCTTGCACAATCGTTATTCTTCGTAAGATCGGGAAGAGTGTCCACTACTACCTCTCTGTGTGGTATTACGCCGTCATCGGACTGATCGAGTGCATTATTACTGTTTCCGTCCTCGGGGAGTGGAAGATCCCCTCATGTGGTCGTGATCGCTGGATGCTCATGCTGATCGCAGTGCTCGGCATCGCGGGTCAGTCCTTCCTCACGAAAGCTCTGCAGATCGAGAAGGCCGGGCCCGTGGCTCTGATGAGGACTGTGGATGTGGTGCTGGCGTTTACCTTTCAGTTCATCTTCTTTAACCGAGCTCCTACCTGGTGGAGCCTGGGGGGGGCGCTGTGTGTGGTCGCCAGCACCAGCGGAATAGCTCTTAGAAAGTGGTACGTGTGC…
CL965_3	GGGGCAATCGGAGCTGCTTGCACAATCGTTATTCTTCGTAAGATCGGGAAGAGTGTCCACTACTACCTCTCTGTGTGGTATTACGCCGTCATCGGACTGATCGAGTGCATTATTACTGTTTCCGTCCTCGGGGAGTGGAAGATCCCCTCATGTGGTCGTGATCGCTGGATGCTCATGCTGATCGCAGTGCTCGGCATCGCGGGTCAGTCCTTCCTCACGAAAGCTCTGCAGATCGAGAAGGCTGGGCCCGTGGCTCTGATGAGGACTGTGGACGTGGTGCTGGCGTTTACCTTTCAGTTCATCTTCTTCAACCGCGCTCCGACCTGGTGGAGCCTGGGGGGGGCGCTGTGTGTGGTCGCCAGCACCAGCGGAATAGCTCTTAGAAAGTGGTACGTGTGC…
CL965_4	GGTGCTATCGGAGCTGCTTGCACAATCGTTATTCTTCGTAAGATCGGGAAGAGTGTCCACTACTACCTCTCTGTGTGGTATTACGCCGTCATCGGACTGATCGAGTGCATTATTACTGTTTCCGTCCTCGGGGAGTGGAAGATCCCCTCATGTGGTCGTGATCGCTGGATGCTCATGCTGATCGCAGTGCTCGGCATCGCGGGTCAGTCCTTCCTCACGAAAGCTCTGCAGATCGAGAAGGCCGGGCCCGTGGCTCTGATGAGGACTGTGGACGTGGTGCTGGCGTTTACCTTTCAGTTCATCTTCTTTAACCGAGCTCCTACCTGGTGGAGCCTGGGGGGGGCGCTGTGTGTGGTCGCCAGCACCAGCGGAATAGCTCTTAGAAAGTGGTACGTGTGC…
CL965_5	GGTGCTATCGGAGCTGCTTGCACAATCGTTATTCTTCGTAAGATCGGGAAGAGTGTCCACTACTACCTCTCTGTGTGGTATTACGCCGTCATCGGACTGATCGAGTGCATTATTACTGTTTCCGTCCTCGGGGAGTGGAAGATCCCCTCATGTGGTCGTGATCGCTGGATGCTCATGCTGATCGCAGTGCTCGGCATCGCGGGTCAGTCCTTCCTCACTAAAGCTCTGCAGATCGAGAAGGCCGGGCCCGTGGCTCTGATGAGGACTGTGGACGTGGTGCTGGCGTTTACCTTTCAGTTCATCTTCTTTAACCGCGCTCCTACCTGGTGGAGCCTGGGGGGGGCGCTGTGTGTGGTCGCCAGCACCAGCGGAATAGCTCTTAGAAAGTGGTACGTGTGC…
CL965_7	GGAGCAATCGGAGCTGCTTGCACAATCGTTATTCTTCGTAAGATCGGGAAGAGTGTCCACTACTACCTCTCTGTGTGGTATTACGCCGTCATCGGACTGATCGAGTGCATTATTACTGTTTCCGTCCTCGGGGAGTGGAAGATCCCCTCATGTGGTCGTGATCGCTGGATGCTCATGCTGATCGCAGTGCTCGGCATCGCGGGTCAGTCCTTCCTCACTAAAGCTCTGCAGATCGAGAAGGCCGGGCCCGTGGCTCTGATGAGGACTGTGGACGTGGTGCTGGCGTTTACCTTTCAGTTCATCTTCTTTAACCGCGCTCCGACCTGGTGGAGCCTGGGGGGGGCGCTGTGCGTGGTCGCCAGCACCAGCGGAATAGCTCTTAGAAAGTGGTACGTGTGC…
[Danio_rerio.12.6379142.6379273 120 bp 43635-43754 bp]
CL964_1	------------------------------------------------------------------------------------------------------------------------
CL964_10	------------------------------------------------------------------------------------------------------------------------
CL964_7	------------------------------------------------------------------------------------------------------------------------
CL964_8	---------TCTATGATAGAGGAGGAGGAGAAGAAGAACAACAAGAGAGGGGAGGAGGAGAAGAAGAAGAACAAGAGAGAGGAGGAGGAGAAGAAGAACAACAAGAGAGGGGAGGAGGA-
CL964_9	CTTCTGTCTCTTCGCATTAAAGAAGTTCAGATGAAGAGAGACATGGACGACACGACTCCAAAACAAAGACTCATGAAGAACAAGGACAAGAAGAACAACCTGTCACGTATGCAGAGGAAG
CL965_2	CTTCTGTCTCTTCGCATTAAAGAAGTTCAGATGAAGAGAGACATGGACGACACGACTCCAAAACAAAGACTCATGAAGAACAAGGACAAGAAGAACAACCTGTCACGTATGCAGAGGAAG
CL965_3	------------------------------------------------------------------------------------------------------------------------
CL965_4	------------------AAGAAGAAGAAGAAGAAGAAGAAAAAGAAGAAG-AAGAAGAGGAGCTGCAGTTCCA---CCAGAAGAAGAAGAAGAGGAGCTTCAGTT-CTACCAGAAGAAG
CL965_5	------------CTGAAGAAGAAGGAGGAGACGTAGAGGAGCAGTAG------------AAGGTGTAGAGAAGTGGAGGAGGCGTAGAGGAGGAGCAGACCTGTGTGTGAGGAGG-----
CL965_7	CTTCTGTCTCTTCGCATTAAAGAAGTTCAGATGAAGAGAGACATGGACGACACGACTCCAAAACAAAGACTCATGAAGAACAAGGACAAGAAGAACAACCTGTCACGTATGAAGAGGAAG
[Danio_rerio.12.8841016.8840838 179 bp 43755-43933 bp]
CL964_1	GTCATATTATCAGAACCCAGTCCTTCTGTTGAGACGCCGTTCTTTGAGACGTGGCTGCAGACCTGTATGCCAGAAGAAGGCAAGATCTTGAACCCAGATCACCCCTGCTTCAGACCTGAGCCTGGTAAAGTGGAGAGCCTGGTGACCCTTCTCAACAACTCCTCAGAAATGAAGCTAGT
CL964_10	GTCATATTATCAGAACCCAGTCCTTCTGTTGAGACGCCGTTCTTTGAGACGTGGCTGCAGACCTGTATGCCAGAAGAAGGCAAGATCTTGAACCCAGATCACCCCTGCTTCAGACCTGAGCCTGGTAAAGTGGAGAGCCTGGTGACCCTTCTCAACAACTCCTCAGAAATGAAGCTAGT
CL964_7	GTCATATTATCAGAACCCAGTCCTTCTGTTGAGACGCCGTTCTTTGAGACGTGGCTGCAGACCTGTATGCCAGAAGAAGGCAAGATCTTGAACCCAGATCACCCCTGCTTCAGACCTGAGCCTGGTAAAGTGGAGAGCCTGGTGACCCTTCTCAACAACTCCTCAGAAATGAAGCTAGT
CL964_8	GTCATATTATCAGAACCCAGTCCTTCTGTTGAGACGCCGTTCTTTGAGACGTGGCTGCAGACCTGTATGCCAGAAGAAGGCAAGATCTTGAACCCAGATCACCCCTGCTTCAGACCTGAGCCTGGTAAAGTGGAGAGCCTGGTGACCCTTCTCAACAACTCCTCAGAAATGAAGCTAGT
CL964_9	GTCATATTATCAGAACCCAGCCCTTCTGTTGAGACGCCGTTCTTTGAGACGTGGCTGCAGACCTGTATGCCAGAAGAAGGCAAGATCTTGAACCCAGATCACCCCTGCTTCAGACCTGAGCCTGGTAAAGTGGAGAGCCTGGTGACCCTTCTCAACAACTCCTCAGAAATGAAGCTAGT
CL965_2	GTCATATTATCAGAACCCAGCCCTTCTGTTGAGACGCCGTTCTTTGAGACGTGGCTGCAGACCTGTATGCCAGAAGAAGGCAAGATCTTGAACCCAGATCACCCCTGCTTCAGACCTGAGCCTGGTAAAGTGGAGAGCCTGGTGACCCTTCTCAACAACTCCTCAGAAATGAAGCTAGT
CL965_3	GTCATATTATCAGAACCCAGTCCTTCTGTTGAGACGCCGTTCTTTGAGACGTGGCTGCAGACATGTATGCCAGAAGAAGGCAAGATCTTGAACCCAGATCACCCCTGCTTCAGACCTGAGCCTGGTAAAGTGGAGAGCCTGGTGACCCTTCTCAACAACTCCTCAGAAATGAAGCTAGT
CL965_4	GTCATATTATCAGAACCCAGCCCTTCTGTTGAGACGCCGTTCTTTGAGACGTGGCTGCAGACCTGTATGCCAGAAGAAGGCAAGATCTTGAACCCAGATCACCCCTGCTTCAGACCTGAGCCTGGTAAAGTGGAGAGCCTGGTGACCCTTCTCAACAACTCCTCAGAAATGAAGCTAGT
CL965_5	-----------------------------------------------------------------------------------------------------------------------------------------------------------------------------------
CL965_7	GTCATATTATCAGAACCCAGTCCTTCTGTTGAGACGCCGTTCTTTGAGACGTGGCTGCAGACCTGTATGCCAGAAGAAGGCAAGATCTTGAACCCAGATCACCCCTGCTTCAGACCTGAGCCTGGTAAAGTGGAGAGCCTGGTGACCCTTCTCAACAACTCCTCAGAAATGAAGCTAGT
[Danio_rerio.12.9962557.9962700 144 bp 43934-44077 bp]
CL964_1	GCGTCAAACATCGACGACGTGCTGCATCATCACACCAGCTTCTTGGACAACTGTCTGAAGGACTGCATGCTGACAAACCCGGAGCTCCTGAGAATCTTTTCTAAACTCATGTCTGTCTGTGTCATGTTTACAAGCTGTATGCAG
CL964_10	GCGTCAAACATCGACGACGTTCTGCATCATCACACCAGCTTCTTGGACAACTGTCTGAAGGACTGCATGCTTACAAACCCGGAGCTCCTGAGAATCTTTTCTAAACTCATGTCTGTCTGTGTCATGTTTACAAGCTGTATGCAG
CL964_7	GCGTCAAACATCGACGACGTTCTGCATCATCACACCAGCTTCTTGGACAACTGTCTGAAGGACTGCATGCTTACAAACCCGGAGCTCCTGAGAATCTTTTCTAAACTCATGTCTGTCTGTGTCATGTTTACAAGCTGTATGCAG
CL964_8	GCGTCAAACATAGACGACGTGCTGCATCATCACACCAGCTTCTTGGACAACTGTCTGAAGGACTGCATGCTGACAAACCCGGAGCTCCTGAGAATCTTTTCTAAACTCATGTCTGTCTGTGTCATGTTTACAAGCTGTATGCAG
CL964_9	GCGTCAAACATCGACGACGTTCTGCATCATCACACCAGCTTCTTGGACAACTGTCTGAAGGACTGCATGCTGACAAACCCAGAGCTCCTGAGAATCTTTTCTAAACTCATGTCTGTCTGTGTCATGTTTACAAGCTGTATGCAG
CL965_2	GCGTCAAACATAGACGACGTTCTGCATCATCACACCAGCTTCTTGGACAACTGTCTGAAGGACTGCATGCTGACAAACCCGGAGCTCCTGAGAATCTTTTCTAAACTCATGTCTGTCTGTGTCATGTTTACAAGCTGTATGCAG
CL965_3	GCGTCAAACATCGACGACGTTCTGCATCATCACACCAGCTTCTTGGACAACTGTCTGAAGGACTGCATGCTGACAAACCCAGAGCTCCTGAGAATCTTTTCTAAACTCATGTCTGTCTGTGTCATGTTTACAAGCTGTATGCAG
CL965_4	GCGTCAAACATCGACGACGTTCTGCATCATCACACCAGCTTCTTGGACAACTGTCTGAAGGACTGCATGCTGACAAACCCAGAGCTCCTGAGAATCTTTTCTAAACTCATGTCTGTCTGTGTCATGTTTACAAGCTGTATGCAG
CL965_5	GCGTCAAACATCGACGACGTTCTGCATCATCACACCAGCTTCTTGGACAACTGTCTGAAGGACTGCATGCTGACAAACCCAGAGCTCCTGAGAATCTTTTCTAAACTCATGTCTGTCTGTGTCATGTTTACAAGCTGTATGCAG
CL965_7	GCGTCAAACATCGACGACGTTCTGCATCATCACACCAGCTTCTTGGACAACTGTCTGAAGGACTGCATGCTTACAAACCCGGAGCTCCTGAGAATCTTTTCTAAACTCATGTCCGTCTGTGTCATGTTTACAAGCTGTATGCAG
[Danio_rerio.12.9967973.9968136 164 bp 44078-44241 bp]
CL964_1	--------------------------------------------------------------------------------------------------------------------------------------------------------------------
CL964_10	--TTCATCTGACCACGCCGACACCTTCCAATCTGATGCAAGTTTTGAGGCAACAATAAACAAGTTTGACAATAACTTCAGCCTCCTACTGCTCGATCTGTTGGACAAACTGAGCATCTACAGCACCAACGACTGCGAACACAGCATGATCAGCATCATTTACAG
CL964_7	--------------------------------------------------------------------------------------------------------------------------------------------------------------------
CL964_8	--------------------------------------------------------------------------------------------------------------------------------------------------------------------
CL964_9	-----AGCTGAACACGCCGACACCTTCCAGTCTGATGCAAGTTTTGAGGCAACAATAAACAAGTTTGACAATAACTTCAGCCTCCTACTGCTCGATCTGTTGGACAAACTGAGCATCTACAGCACCAACGACTGCGAACACAGCATGATCAGCATCATTTACAG
CL965_2	-----AGCTGAACACGCCGACACCTTCCAGTCCGATGCAAGTTTTGAGGCAACAATAAACAAGTTTGACAATAACTTCAGCCTACTACTGCTCGATCTGTTGGACAAACTGAGCATCTACAGCACCAACGACTGCGAACACAGCATGATCAGCATCATTTACAG
CL965_3	--------------------------------------------------------------------------------------------------------------------------------------------------------------------
CL965_4	-----AGCTGAACACGCCGACACCATCCAGTCCGATGCAAGTTTTGAGGCAACAATAAACAAGTTTGACAATAACTTCAGCCTCCTACTGCTCGATCTGTTGGACAAACTGAGCATCTACAGCACCAACGACTGCGAACACAGCATGATCAGCATCATTTACAG
CL965_5	--------------------------------------------------------------------------------------------------------------------------------------------------------------------
CL965_7	-----------------CGACACCTTCCAGTCTGATGCAAGTTTTGAGGCAACAATAAACAAATTTGACAATAACTTCAGCCTCCTACTGCTCGATCTGTTGGACAAACTGAGCATCTACAGCACCAACGACTGCGAACACAGCATGATCAGCATCATTTACAG
[Danio_rerio.13.1010175.1010309 135 bp 44242-44376 bp]
CL964_1	GTGTGCTGTGTAGAATTTGACAGAAAAGACATTAACATGAACAAGCTGGTGGCCACATCACTGGAAGGAAAATTTCATGTGTTTGACTTGAGAACGCAACACTCTACTAAAGGTTTTGCCTCGGTTTCTGAAAAG
CL964_10	GTGTGCTGTGTAGAATTTGACAGAAAAGACATTAACATGAACAAGCTGGTGGCCACATCACTGGAAGGAAAATTTCATGTGTTTGACTTGAGAACGCAACACTCTACTAAAGGTTTTGCCTCGGTTTCTGAAAAG
CL964_7	GTGTGCTGTGTAGAATTTGACAGAAAAGACATTAACATGAACAAGCTGGTGGCCACATCACTGGAAGGAAAATTTCATGTGTTTGACTTGAGAACGCAACACTCTACTAAAGGTTTTGCCTCGGTTTCTGAAAAG
CL964_8	GTGTGCTGTGTAGAATTTGACAGAAAAGACATTAACATGAACAAGCTGGTGGCCACATCACTGGAAGGAAAATTTCATGTGTTTGACTTGAGAACGCAACACTCTACTAAAGGTTTTGCCTCAGTTTCTGAAAAG
CL964_9	GTGTGCTGTGTAGAATTTGACAGAAAAGACATTAACATGAACAAGCTGGTGGCCACATCACTGGAAGGAAAATTTCATGTGTTTGACTTGAGAACGCAACACTCTACTAAAGGTTTTGCCTCGGTTTCTGAAAAG
CL965_2	GTGTGCTGTGTAGAATTTGACAGAAAAGACATTAACATGAACAAGCTGGTGGCCACATCACTGGAAGGAAAATTTCATGTGTTTGACTTGAGAACGCAACACTCTACTAAAGGTTTTGCCTCCGTTTCTGAAAAG
CL965_3	GTGTGCTGTGTAGAATTTGACAGAAAAGACATTAACATGAACAAGCTGGTGGCCACATCACTGGAAGGAAAATTTCATGTGTTTGACTTGAGAACGCAACACTCTACTAAAGGTTTTGCGTCGGTTTCTGAAAAG
CL965_4	GTGTGCTGTGTAGAATTTGACAGAAAAGACATTAACATGAACAAGCTGGTGGCCACATCACTGGAAGGAAAATTTCATGTGTTTGACTTGAGAACGCAACACTCTACTAAAGGTTTTGCCTCGGTTTCTGAAAAG
CL965_5	GTGTGCTGTGTAGAATTTGACAGAAAAGACATTAACATGAACAAGCTGGTGGCCACATCACTGGAAGGAAAATTTCATGTGTTTGACTTGAGAACGCAACACTCTACTAAAGGTTTTGCCTCAGTTTCTGAAAAG
CL965_7	GTGTGCTGTGTAGAATTTGACAGAAAAGACATTAACATGAACAAGCTGGTGGCCACATCACTGGAAGGAAAATTTCATGTGTTTGACTTGAGAACGCAACACTCTACTAAAGGTTTTGCCTCGGTTTCTGAAAAG
[Danio_rerio.13.12413171.12413025 131 bp 44377-44507 bp]
CL964_1	-----------------------------------------------------------------------------------------------------------------------------------
CL964_10	-----------------------------------------------------------------------------------------------------------------------------------
CL964_7	ATGGAACACTTTTTTAAACTGACACCAAACGCAGGGGCAGGAGAGATGCCCAGGAAGCAGGCCCTAGAGACGGTCCAGAACAACATCGAGTGGATGCGGCGGAACCAGGATGAGATCCGGCTGTGGCTGGA
CL964_8	-----------------------------------------------------------------------------------------------------------------------------------
CL964_9	-----------------------------------------------------------------------------------------------------------------------------------
CL965_2	-----------------------------------------------------------------------------------------------------------------------------------
CL965_3	-----------------------------------------------------------------------------------------------------------------------------------
CL965_4	-----------------------------------------------------------------------------------------------------------------------------------
CL965_5	-----------------------------------------------------------------------------------------------------------------------------------
CL965_7	-----------------------------------------------------------------------------------------------------------------------------------
[Danio_rerio.13.12685153.12685346 194 bp 44508-44701 bp]
CL964_1	------TTGGCTTTTGGGAATCACCATCTGCCCCAGACCCTTTGTGTATATTTTGAAGATGCCTTTTTAACCTACGCCACTAAACCTCCATCCAGCCACCTTGACCAGTTCATGCACATTGTTAAAGGCTCACTGGAGAATGTCCGGGTCATGTTGGTGCCGAGTCCACGCTACCTGGGCCTGCAGAATGATGA
CL964_10	------TTGGCTTTTGGGAATCACCATCTGCCCCAGACCCTTTGTGTATACTTTGAAGATGCCTTTTTAACCTACGCCACTAAACCTCCATCCAGCCACCTTGACCAGTTCATGCACATTGTTAAAGGCTCACTGGAGAATGTCCGGGTCATGTTGGTGCCGAGTCCACGCTACCTGGGCCTGCAGAATGATGA
CL964_7	------TTGGCTTTTGGGAATCACCATCTGCCCCAGACCCTTTGTGTATATTTTGAAGATGCCTTTTTAACCTACGCCACTAAACCTCCATCCAGCCACCTTGACCAGTTCATGCACATTGTGAAAGGCTCACTGGAGAATGTCCGGGTCATGTTGGTGCCGAGTCCACGCTACCTGGGCCTGCAGAATGATGA
CL964_8	------TTGGCTTTTGGGAATCACCATCTGCCCCAGACCCTTTGTGTATATTTTGAAGATGCCTTTTTAACCTACGCCACTAAACCTCCATCCAGCCACCTTGACCAGTTCATGCACATTGTGAAAGGCTCACTGGAGAATGTCCGGGTCATGTTGGTGCCGAGTCCACGCTACCTGGGCCTGCAGAATGATGA
CL964_9	------TTGGCTTTTGGGAATCACCATCTGCCCCAGACCCTTTGTGTATATTTTGAAGATGCCTTTTTAACCTACGCCACTAAACCTCCATCCAGCCACCTTGACCAGTTCATGCACATTGTGAAAGGCTCACTGGAGAATGTCCGGGTCATGTTGGTGCCGAGTCCACGCTACCTGGGCCTGCAGAATGATGA
CL965_2	------TTGGCTTTTGGGAATCACCATCTGCCCCAGACCCTTTGTGTATATTTTGAAGATGCCTTTTTAACCTACGCCACTAAACCTCCATCCAGCCACCTTGACCAGTTCATGCACATTGTTAAAGGCTCACTGGAGAATGTCCGGGTCATGTTGGTGCCGAGTCCACGCTACCTGGGCCTGCAGAATGATGA
CL965_3	------TTGGCTTTTGGGAATCACCATCTGCCCCAGACCCTTTGTGTATATTTTGAAGATGCCTTTTTAACCTACGCCACTAAACCTCCATCCAGCCACCTTGACCAGTTCATGCACATTGTGAAAGGCTCACTGGAGAATGTCCGGGTCATGTTGGTGCCGAGTCCACGCTACCTGGGCCTGCAGAATGATGA
CL965_4	------TTGGCTTTTGGGAATCACCATCTGCCCCAGACCCTTTGTGTATATTTTGAAGATGCCTTTTTAACCTACGCCACTAAACCTCCATCCAGCCACCTTGACCAGTTCATGCACATTGTTAAAGGCTCACTGGAGAATGTCCGGGTCATGTTGGTGCCGAGTCCACGCTACCTGGGCCTGCAGAATGATGA
CL965_5	------TTGGCTTTTGGGAATCACCATCTGCCCCAGACCCTTTGTGTATATTTTGAAGATGCCTTTTTAACCTACGCCACTAAACCTCCATCCAGCCACCTTGACCAGTTCATGCACATTGTTAAAGGCTCACTGGAGAATGTCCGGGTCATGTTGGTGCCGAGTCCACGCTACCTGGGCCTGCAGAATGATGA
CL965_7	------TTGGCTTTTGGGAATCACCATCTGCCCCAGACCCTTTGTGTATATTTTGAAGATGCCTTTTTAACCTACGCCACTAAACCTCCATCCAGCCACCTTGACCAGTTCATGCACATTGTTAAAGGCTCACTGGAGAATGTCCGGGTCATGTTGGTGCCGAGTCCACGCTACCTGGGCCTGCAGAATGATGA
[Danio_rerio.13.12735037.12735832 393 bp 44702-45094 bp]
CL964_1	--GTACGCTCCCCTCTGTGTTCCCCTCTTAAGCGACAGTCATCGGTGCACTCAGGTCGACTGGGCAGCACTAAGAGTCTCTCTGCTGCAGTCTTCACAGACAAGCCACCTGTGGTACTGGCTGGAGGAGTCCAGTTCAACAGTGAAGTGTCCCGCAGTGATGAAAATGTTCTGGATTCTCCACGTCAGCGGAGGAGTTATGGCTCTTTTCCTTTTACACCATCAGCCGACTCAAACACCTTCCATCAGTATCGTTCTGCAGACTCCAGCATGTCTGTTGCAGATAGTGAGGCATACTTCTCAGCTGCAGAGGACTTTGAACCAATTAGCAGCGCAGATGAGGGCCCAGGAACTTACCCTGGTCGCAAGAAGAAGAGAAGACAGCCTCAGC---
CL964_10	--GTACGCTCCCCTCTGTGTTCCCCTCTTAAGCGACAGTCATCGGTGCACTCAGGTCGACTGGGCAGCACTAAGAGTCTCTCTGCTGCAGTCTTCACAGACAAGCCACCTGTGGTACTGGCTGGAGGAGTCCAGTTCAACAGTGAAGTGTCCCGCAGTGATGAAAATGTTCTGGATTCTCCACGTCAGCGGAGGAGTTATGGCTCTTTTCCTTTTACACCATCAGCCGACTCAAACACCTTCCATCAGTATCGTTCTGCAGACTCCAGCATGTCTGTTGCAGATAGTGAGGCATACTTCTCAGCTGCAGAGGACTTTGAACCAATTAGCAGTGCAGATGAGGGCCCAGGAACTTACCCTGGTCGCAAGAAGAAGAGAAGACAGCCTCAGC---
CL964_7	--GTACGCTCCCCTCTGTGTTCCCCTCTTAAGCGACAGTCATCGGTGCACTCAGGTCGACTGGGCAGCACTAAGAGTCTCTCTGCTGCAGTCTTCACAGACAAGCCACCTGTGGTACTGGCTGGAGGAGTCCAGTTCAACAGTGAAGTGTCCCGCAGTGATGAAAATGTTCTGGATTCTCCACGTCAGCGGAGGAGTTATGGCTCTTTTCCTTTTACACCATCAGCCGACTCAAACACCTTCCATCAGTATCGTTCTGCAGACTCCAGCATGTCTGTTGCAGATAGTGAGGCTTACTTCTCAGCTGCAGAGGACTTTGAACCAATTAGCAGTGCAGATGAGGGCCCAGGAACTTACCCTGGTCGCAAGAAGAAGAGAAGACAGCCTCAGC---
CL964_8	--GTACGCTCCCCTCTGTGTTCCCCTCTTAAGCGACAGTCATCGGTGCACTCAGGTCGACTGGGCAGCACTAAGAGTCTCTCTGCTGCAGTCTTCACAGACAAGCCACCTGTGGTACTGGCTGGAGGAGTCCAGTTCAACAGTGAAGTGTCCCGCAGTGATGAAAATGTTCTGGATTCTCCACGTCAGCGGAGGAGTTATGGCTCTTTTCCTTTTACACCATCAGCCGACTCAAACACCTTCCATCAGTATCGTTCTGCAGACTCCAGCATGTCTGTTGCAGATAGTGAGGCATACTTCTCAGCTGCAGAGGACTTTGAACCAATTAGCAGCGCAGATGAGGGCCCAGGAACTTACCCTGGTCGCAAGAAGAAGAGAAGACAGCCTCAGC---
CL964_9	--GTACGCTCCCCTCTGTGTTCCCCTCTTAAGCGACAGTCATCGGTGCACTCAGGTCGACTGGGCAGCACTAAGAGTCTCTCTGCTGCAGTCTTCACAGACAAGCCACCTGTGGTACTGGCTGGAGGAGTCCAGTTCAACAGTGAAGTGTCCCGCAGTGATGAAAATGTTCTGGATTCTCCACGTCAGCGGAGGAGTTATGGCTCTTTTCCTTTTACACCATCAGCCGACTCAAACACCTTCCATCAGTATCGTTCTGCAGACTCCAGCATGTCTGTTGCAGATAGTGAGGCATACTTCTCAGCTGCAGAGGACTTTGAACCAATTAGCAGTGCAGATGAGGGCCCAGGAACTTACCCTGGTCGCAAGAAGAAGAGAAGACAGCCTCAGC---
CL965_2	--GTACGCTCCCCTCTGTGTTCCCCTCTTAAGCGACAGTCATCGGTGCACTCAGGTCGACTGGGCAGCACTAAGAGTCTCTCTGCTGCAGTCTTCACAGACAAGCCACCTGTGGTACTGGCTGGAGGAGTCCAGTTCAACAGTGAAGTGTCCCGCAGTGATGAAAATGTTCTGGATTCTCCACGTCAGCGGAGGAGTTATGGCTCTTTTCCTTTTACACCATCAGCCGACTCAAACACCTTCCATCAGTATCGTTCTGCAGACTCCAGCATGTCTGTTGCAGATAGTGAGGCATACTTCTCAGCTGCAGAGGACTTTGAACCAATTAGCAGCGCAGATGAGGGCCCAGGAACTTACCCTGGTCGCAAGAAGAAGAGAAGACAGCCTCAGC---
CL965_3	--GTACGCTCCCCTCTGTGTTCCCCTCTTAAGCGACAGTCATCGGTGCACTCAGGTCGACTGGGCAGCACTAAGAGTCTCTCTGCTGCAGTCTTCACAGACAAGCCACCTGTGGTACTGGCTGGAGGAGTCCAGTTCAACAGTGAAGTGTCCCGCAGTGATGAAAATGTTCTGGATTCTCCACGTCAGCGGAGGAGTTATGGCTCTTTTCCTTTTACACCATCAGCCGACTCAAACACCTTCCATCAGTATCGTTCTGCAGACTCCAGCATGTCTGTTGCAGATAGTGAGGCATACTTCTCAGCTGCAGAGGACTTTGAACCAATTAGCAGTGCAGATGAGGGCCCAGGAACTTACCCTGGTCGCAAGAAGAAGAGAAGACAGCCTCAGC---
CL965_4	--GTACGCTCCCCTCTGTGTTCCCCTCTTAAGCGACAGTCATCGGTGCACTCAGGTCGACTGGGCAGCACTAAGAGTCTCTCTGCTGCAGTCTTCACAGACAAGCCACCTGTGGTACTGGCTGGAGGAGTCCAGTTCAACAGTGAAGTGTCCCGCAGTGATGAAAATGTTCTGGATTCTCCACGTCAGCGGAGGAGTTATGGCTCTTTTCCTTTTACACCATCAGCCGACTCAAACACCTTCCATCAGTATCGTTCTGCAGACTCCAGCATGTCTGTTGCAGATAGTGAGGCATACTTCTCAGCTGCAGAGGACTTTGAACCAATTAGCAGTGCAGATGAGGGCCCAGGAACTTACCCTGGTCGCAAGAAGAAGAGAAGACAGCCTCAGC---
CL965_5	---------------------------------------------------------------------------------------------------------------------------------------------------------------------------------------------------------------------------------------------------------------------------------------------------------------------------------------------------------------------------------------------------------
CL965_7	--GTACGCTCCCCTCTGTGTTCCCCTCTTAAGCGACAGTCATCGGTGCACTCAGGTCGACTGGGCAGCACTAAGAGTCTCTCTGCTGCAGTCTTCACAGACAAGCCACCTGTGGTACTGGCTGGAGGAGTCCAGTTCAACAGTGAAGTGTCCCGCAGTGATGAAAATGTTCTGGATTCTCCACGTCAGCGGAGGAGTTATGGCTCTTTTCCTTTTACACCATCAGCCGACTCAAACACCTTCCATCAGTATCGTTCTGCAGACTCCAGCATGTCTGTTGCAGATAGTGAGGCATACTTCTCAGCTGCAGAGGACTTTGAACCAATTAGCAGCGCAGATGAGGGCCCAGGAACTTACCCTGGTCGCAAGAAGAAGAGAAGACAGCCTCAGC---
[Danio_rerio.13.12756572.12756724 153 bp 45095-45247 bp]
CL964_1	---------------------------------------------------------------------------------------------------------------------------------------------------------
CL964_10	AAAAAGAGCATACACATTCCAATCCGGAGCAAATACAACCGAGTGACCAAAAGAGCTCGCTATCTGCACGAGAACCCCTCTTGTATGCTGTGTAACATCTTACATCGCTATCTGCAACAAGCGGACTACTCCATTATTGAGGAGGCTACAATG
CL964_7	AAAAAGAGTATACACATTCCAATCCGGAGCAAATACAACCGAGTGACCAAAAGAGCTCGCTATCTGCACGAGAACCCCTCTTGTATGCTGTGTAACATCTTACATCGCTATCTGCAACAAGCGGACTACTCCATTATTGAGGAGGCTACAATG
CL964_8	---------------------------------------------------------------------------------------------------------------------------------------------------------
CL964_9	---------------------------------------------------------------------------------------------------------------------------------------------------------
CL965_2	AAAAAGAGCATACACATTCCAATCCGGAGCAAATACAACCGAGTGACTAAAAGAGCTCGCTATCTGCACGAAAACCCCTCTTGTATGCTGTGTAACATCTTACATCGCTATCTGCAACAAGCAGACTACTCCATTATTGAGGAGGCTACAATG
CL965_3	---------------------------------------------------------------------------------------------------------------------------------------------------------
CL965_4	---------------------------------------------------------------------------------------------------------------------------------------------------------
CL965_5	AAAAAGAGCATACACATTCCAATCCGGAGCAAATACAACCGAGTGACCAAAAGAGCTCGCTATCTGCACGAGAACCCCTCTTGTATGCTGTGTAACATCTTACATCGCTATCTGCAACAAGCGGACTACTCCATTATTGAGGAGGCTACAATG
CL965_7	---------------------------------------------------------------------------------------------------------------------------------------------------------
[Danio_rerio.13.12773697.12774412 407 bp 45248-45654 bp]
CL964_1	CAAGGCATGGTGAACCTTCCTCCACTGGAGTTCAAGCCAGCTCTGTTGATTGAAACATTTAGTCTGAACGCAGTTGTCATGGAGAAGTCCACCAGTGCTCCACAGGGTACCACTGCCGCCGCTCTATCTTTCCACGACCTTAATCGACGTCACTACAATACTTTCCACTGTGACTTCACCACTGCCTGTCAGGCCATTAGCCAGAGAGTGGACATGGCGCTAGTGCGTCTCATCCACCAGTTCAGCACCATGATCGACGACATCAAAGCCACACAGACTGATATAAAGTTGAGTCGGTACCCCGCAGGCTCAGCTTCTCCAACTCCCCCCTTCAAGGCCCGACCCTACCGCCACTTTAGGTCATCTGACTTCAGCCGTAGCTCAAGAGGCAGCATCAAC…
CL964_10	CAAGGCATGGTGAACCTTCCTCCACTGGAGTTCAAGCCAGCTCTGTTGATTGAAACATTTAGTCTGAACGCAGTTGTCATGGAGAAGTCGACCAGTGCTCCACAGGGTCCCACTGCCGCCGCTCTATCTTTCCACGACCTTAATCGACGTCACTACAATACTTTCCACTGTGACTTCACCACTGCCTGTCAGGCCAT----------------------------------------------------------------------------------------------------------------------------------------------------------------------------------------------------------…
[truncated: 36,451 more rows]
