# Supplementary material for: Multilocus DNA barcoding – Species Identification with Multilocus Data
Source: Sci Rep. 2017 Nov 30;7:16601. doi: 10.1038/s41598-017-16920-2 (PMC5709489; doi:10.1038/s41598-017-16920-2)
Supplement: Supplementary file 6 — Dataset 4 [file 41598_2017_16920_MOESM6_ESM.zip › sicydium_COI.fas]

>altum_1
-----------ACCTTGTTTTCGGTGCCTGAGCAGGAATAGTAGGAACTGCCCTCAGTCTACTTATCCGAGCTGAATTAAGTCAACCTGGAGCCCTTCTAGGGGACGACCAAATTTATAATGTAATTGTTACTGCACATGCCTTTGTAATAATTTTCTTTATAGTAATGCCAATCATGATTGGAGGCTTTGGAAACTGACTCATCCCCCTAATGATCGGGGCCCCAGACATGGCCTTTCCCCGAATAAACAACATAAGCTTTTGACTTCTTCCCCCTTCATTCCTACTTCTACTGGCATCATCAGGTGTTGAAGCAGGGGCTGGAACAGGGTGGACAGTTTATCCCCCACTAGCTGGAAACCTTGCTCATGCAGGAGCCTCTGTAGACCTAACAATTTTCTCCCTCCACCTGGCAGGTATTTCCTCAATTCTTGGTGCAATTAACTTTATTACAACCATCCTAAACATGAAGCCTCCAGCAATTTCACAATACCAAACACCTCTGTTTGTCTGAGCAGTCCTTATTACAGCAGTTCTTTTACTTCTTTCTCTTCCAGTTCTTGCAGCTGGGATTACAATGCTACTAACAGACCGAAACCTCAACACAACCTTCTTTGACCCATCAGGTGGAGGTGACCCCATTCTCTACCAGCATCTATTCTGATTCTTCGGACACCCTGAAGTGTCATAG----------------
>altum_2
GCCACGTTAATACCTTGTTTTCGGTGCCTGAGCAGGAATAGTAGGAACTGCCCTCAGCCTACTTATCCGAGCTGAATTAAGTCAACCTGGAGCCCTTCTAGGGGACGACCAAATTTATAATGTAATTGTTACTGCACATGCCTTTGTAATAATTTTCTTTATAGTAATGCCAATCATGATTGGAGGCTTTGGAAACTGACTCATCCCCCTAATGATCGGGGCCCCAGACATGGCCTTTCCCCGAATAAACAACATAAGCTTTTGACTTCTTCCCCCTTCATTCCTACTCCTACTGGCATCATCAGGTGTTGAAGCAGGGGCTGGAACAGGGTGGACAGTTTACCCCCCACTAGCTGGAAACCTTGCTCATGCAGGAGCCTCTGTAGACCTAACAATCTTCTCCCTCCACCTGGCAGGTATTTCCTCAATTCTTGGTGCAATTAACTTTATTACAACCATCCTAAACATGAAGCCTCCAGCAATTTCACAATACCAAACACCTCTGTTTGTCTGAGCAGTCCTTATTACAGCAGTTCTTTTACTTCTTTCTCTTCCAGTTCTTGCAGCTGGGATTACAATGCTACTAACAGACCGAAACCTCAACACAACCTTCTTTGACCCATCAGGCGGAGGTGACCCCATTCTCTACCAGCATCTATTCTGATTCTTCGGACACCCTGAAGTGTCATAGCTGGTTTCCTGA----
>altum_3
-ACACATAAATACCTTGTTTTCGGTGCCTGAGCAGGAATAGTAGGAACTGCCCTCAGCCTACTTATCCGAGCTGAATTAAGTCAACCTGGAGCCCTTCTAGGAGACGACCAAATTTATAATGTAATTGTTACTGCACATGCCTTTGTAATAATTTTCTTTATAGTAATGCCAATCATGATTGGAGGCTTTGGAAACTGGCTCATCCCCCTAATGATCGGGGCCCCAGACATGGCCTTTCCCCGAATAAATAACATAAGCTTTTGACTTCTTCCCCCCTCATTCCTACTCCTACTGGCATCATCAGGTGTTGAAGCAGGGGCTGGAACAGGGTGGACAGTTTATCCCCCACTAGCTGGAAACCTTGCTCATGCAGGAGCCTCTGTAGACCTAACAATTTTCTCCCTCCACCTGGCAGGTATTTCCTCAATTCTTGGTGCAATTAACTTTATTACAACCATCCTAAACATGAAGCCTCCAGCAATTTCACAATACCAAACACCTCTATTTGTCTGAGCAGTCCTTATTACAGCAGTTCTTTTACTTCTTTCTCTTCCAGTTCTTGCAGCTGGGATTACAATGCTACTAACAGACCGAAATCTCAACACAACCTTCTTTGACCCATCAGGCGGAGGTGACCCCATTCTCTACCAGCATCTATTCTGATTCTTCGGACACCCTGAAGTGTCATAGCTGGTTTCCGA-----
>altum_4
----CCAGTATACCTTGTTTTCGGTGCCTGAGCAGGAATAGTAGGAACTGCCCTCAGCCTACTTATCCGAGCTGAATTAAGTCAACCTGGAGCCCTTCTAGGGGACGACCAAATTTATAATGTAATTGTTACTGCACATGCCTTTGTAATAATTTTCTTTATAGTAATGCCAATCATGATTGGAGGCTTTGGAAACTGACTCATCCCCCTAATGATCGGGGCCCCAGACATGGCCTTTCCCCGAATAAACAACATAAGCTTTTGACTTCTTCCGCCTTCATTCCTACTCCTACTGGCATCATCAGGTGTTGAAGCAGGGGCTGGAACAGGGTGGACAGTTTATCCCCCACTAGCTGGAAACCTTGCTCATGCAGGAGCCTCTGTAGACCTAACAATCTTCTCCCTCCACCTGGCAGGTATTTCCTCAATTCTTGGTGCAATTAACTTTATTACAACCATCCTAAACATGAAGCCTCCAGCAATTTCACAATACCAAACACCTCTGTTTGTCTGAGCAGTCCTTATTACAGCAGTTCTTTTACTTCTTTCTCTTCCAGTTCTTGCAGCTGGGATTACAATGCTACTAACAGACCGAAACCTCAACACAACCTTCTTTGACCCATCAGGCGGAGGTGACCCCATTCTCTACCAGCATCTATTCTGATTCTTCGGACACCCTGAAGTGTCATACTTGGTTTCCCTGA---
>altum_5
----GCAGTATACCTTGTTTTCGGTGCCTGAGCAGGAATAGTAGGAACTGCCCTCAGCCTACTTATCCGAGCTGAATTAAGTCAACCTGGAGCCCTTCTAGGGGACGACCAAATTTATAATGTAATTGTTACTGCACATGCCTTTGTAATAATTTTCTTTATAGTAATGCCAATCATGATTGGAGGCTTTGGAAACTGACTCATTCCCCTAATGATCGGGGCCCCAGACATGGCCTTTCCCCGAATAAACAACATAAGCTTTTGACTTCTTCCCCCTTCATTCCTACTCCTACTGGCATCATCAGGTGTTGAAGCAGGGGCTGGAACAGGGTGGACAGTTTATCCCCCACTAGCTGGAAACCTTGCTCATGCAGGAGCCTCTGTAGACCTGACAATTTTTTCCCTACACCTGGCAGGTATTTCCTCAATTCTTGGTGCAATTAACTTTATTACAACCATCCTAAACATGAAGCCTCCAGCAATTTCACAATACCAAACACCTCTGTTTGTCTGAGCAGTCCTTATTACAGCAGTTCTTTTACTTCTTTCTCTTCCAGTTCTTGCAGCTGGGATTACAATGCTACTAACAGACCGAAACCTCAACACAACCTTCTTTGACCCATCAGGTGGAGGTGACCCCATTCTCTACCAACATCTATTCTGATTCTTCGGACACCCTGAAGTGTCAAC-----------------
>altum_6
------AGTATACCTTGTTTTCGGTGCCTGAGCAGGAATAGTAGGAACTGCCCTCAGCCTACTTATCCGAGCTGAATTAAGTCAACCTGGAGCCCTTCTAGGGGACGACCAAATTTATAATGTAATTGTTACTGCACATGCCTTTGTAATAATTTTCTTTATAGTAATGCCAATCATGATTGGAGGCTTTGGAAACTGACTCATCCCCCTAATGATCGGGGCCCCAGACATGGCCTTTCCCCGAATAAACAATATAAGCTTTTGACTTCTTCCCCCTTCATTCCTACTCCTACTGGCATCATCAGGTGTTGAAGCAGGGGCTGGAACAGGGTGGACAGTTTATCCCCCACTAGCTGGAAACCTTGCTCATGCAGGAGCCTCTGTAGACCTAACAATTTTCTCCCTCCACCTGGCAGGTATTTCCTCAATTCTTGGTGCAATTAACTTTATCACAACCATCCTAAACATGAAGCCTCCAGCAATTTCACAATACCAAACACCTCTGTTTGTGTGAGCAGTCCTTATTACAGCAGTTCTTTTACTTCTTTCTCTTCCAGTTCTTGCAGCTGGGATTACAATGCTACTAACAGACCGAAACCTCAACACAACCTTCTTTGACCCATCAGGGGGAGGTGACCCCATTCTCTACCAGCATCTATTCTGATTCTTCGGTCACCCTGAGGTGTCAACCTGTGTTCTCTCTGA--
>altum_7
----CCAGTATACCTTGTTTTCGGTGCCTGAGCAGGAATAGTAGGAACTGCCCTCAGCCTACTTATCCGAGCTGAATTAAGTCAACCTGGAGCCCTTCTAGGGGACGACCAAATTTATAATGTAATTGTTACTGCACATGCCTTTGTAATAATTTTCTTTATAGTAATGCCAATCATGATTGGAGGCTTTGGAAACTGACTCATCCCCCTAATGATCGGGGCCCCAGACATGGCCTTTCCCCGAATAAACAACATAAGCTTTTGACTTCTTCCCCCTTCATTCCTACTCCTACTGGCATCATCAGGTGTTGAAGCAGGGGCTGGAACAGGGTGAACAGTTTATCCCCCACTAGCTGGAAACCTTGCTCATGCAGGGGCCTCTGTAGACCTAACAATTTTCTCCCTCCACCTGGCAGGTATTTCCTCAATTCTTGGTGCAATTAATTTTATTACAACCATCCTAAACATGAAGCCTCCAGCAATTTCACAATACCAAACACCTCTGTTTGTTTGAGCAGTCCTTATTACAGCAGTTCTTTTACTTCTTTCTCTTCCAGTTCTTGCAGCTGGGATTACAATGCTACTAACAGACCGAAACCTCAACACAACCTTCTTTGACCCATCAGGCGGAGGTGACCCCATTCTCTACCAGCATCTATTCTGATTCTTCGGACACCCTGAAGTGTCAACCT---------------
>altum_8
---------ATACCTTGTTTTCGGTGCCTGAGCAGGAATAGTAGGAACTGCCCTCAGCCTACTTATCCGAGCTGAATTAAGTCAACCCGGAGCCCTTCTAGGGGACGACCAAATTTATAATGTAATTGTTACTGCACATGCCTTTGTAATAATTTTCTTTATAGTAATGCCAATCATGATTGGAGGCTTTGGAAACTGACTTATCCCCCTAATGATCGGGGCCCCAGACATGGCCTTTCCCCGAATAAACAACATAAGCTTTTGACTTCTTCCCCCTTCATTCCTACTCCTACTGGCATCATCAGGTGTTGAAGCAGGGGCTGGAACAGGGTGGACAGTTTATCCCCCACTAGCTGGAAACCTTGCTCATGCAGGAGCCTCTGTAGACCTAACAATTTTCTCCCTCCACCTGGCAGGTATTTCCTCAATTCTTGGTGCAATTAACTTTATCACAACCATCCTAAACATGAAGCCTCCAGCAATTTCACAATACCAAACACCTCTGTTTGTTTGAGCAGTCCTTATTACAGCAGTTCTTTTACTTCTTTCTCTTCCAGTTCTTGCAGCTGGGATTACAATGCTACTAACAGACCGAAACCTCAACACAACCTTCTTTGACCCATCAGGTGGAGGTGACCCCATTCTCTACCAGCATCTATTCTGATTCTTCGGTCACCCTGAAGTGTCATACCTTGTTTCCGT-----
>adelum_1
-----CCAGATACCTTGTTTTCGGTGCCTGAGCAGGAATAGTAGGAACTGCCCTCAGCCTACTTATCCGAGCTGAATTAAGTCAACCTGGAGCCCTTCTAGGGGACGACCAAATTTATAATGTAATTGTTACTGCACATGCCTTTGTAATAATTTTCTTTATAGTAATGCCAATCATGATTGGAGGCTTTGGAAACTGACTCATCCCCCTAATGATCGGGGCCCCAGACATGGCCTTTCCCCGAATAAACAACATAAGCTTTTGACTTCTCCCCCCTTCATTCCTACTCCTACTGGCGTCATCAGGTGTTGAAGCAGGGGCTGGAACAGGGTGGACAGTTTATCCCCCACTAGCTGGAAACCTTGCTCATGCAGGAGCCTCTGTAGACCTAACAATCTTCTCCCTCCACCTGGCAGGTATTTCCTCAATTCTTGGTGCAATTAACTTTATTACAACCATCCTAAACATGAAGCCTCCAGCAATTTCACAATACCAAACACCTCTGTTTGTCTGAGCAGTCCTTATTACAGCAGTTCTTTTACTTCTTTCTCTTCCAGTTCTTGCAGCTGGGATTACAATGCTACTAACAGACCGAAACCTCAACACAACCTTCTTTGACCCATCAGGTGGAGGTGACCCCATTCTCTACCAGCATCTATTCTGATTCTTCGGACACCCTGAAGTGTCAA------------------
>adelum_2
----CCAGTATACCTTGTTTTCGGTGCCTGAGCAGGAATAGTAGGAACTGCCCTCAGCCTACTTATCCGAGCTGAATTAAGTCAACCTGGAGCCCTTCTAGGGGACGACCAAATTTATAATGTAATTGTTACTGCACATGCCTTTGTAATAATTTTCTTTATAGTAATGCCAATCATGATTGGAGGCTTTGGAAACTGACTCATCCCCCTAATGATTGGGGCCCCAGACATGGCCTTTCCCCGAATAAACAACATAAGCTTTTGACTTCTTCCCCCTTCATTCCTACTCCTACTGGCATCATCAGGTGTTGAAGCAGGGGCTGGAACAGGGTGGACAGTTTATCCCCCACTAGCTGGAAACCTTGCTCATGCAGGAGCCTCTGTGGACCTAACAATTTTCTCCCTCCACCTGGCAGGTATTTCCTCAATTCTTGGTGCAATTAACTTTATTACAACCATCCTAAACATGAAGCCTCCAGCAATTTCACAATACCAAACACCTCTGTTTGTATGAGCAGTCCTTATTACAGCAGTTCTTTTACTTCTTTCTCTTCCAGTTCTTGCAGCTGGGATTACAATGCTACTAACAGACCGAAACCTCAACACAACCTTCTTTGACCCATCAGGTGGAGGTGACCCCATTCTCTACCAGCATCTATTCTGATTCTTCGGACACCCTGAAGTGTCAACCTGTGTTTTCTTGG---
>adelum_3
--------TATACCTTGTTTTCGGTGCCTGAGCAGGAATAGTAGGAACTGCCCTCAGCCTACTTATCCGAGCTGAATTAAGTCAACCTGGAGCCCTTCTAGGGGACGACCAAATTTATAATGTAATTGTTACTGCACATGCCTTTGTAATAATTTTCTTTATAGTAATGCCAATCATGATTGGAGGCTTTGGAAACTGACTCATCCCCCTAATGATCGGGGCCCCAGACATGGCCTTTCCCCGAATGAACAACATAAGCTTTTGACTTCTTCCCCCTTCATTCCTACTCCTACTGGCATCATCAGGTGTTGAAGCAGGGGCTGGAACAGGGTGGACAGTTTATCCCCCACTAGCTGGAAACCTTGCTCATGCAGGAGCCTCTGTAGACCTAACAATTTTCTCCCTCCACCTGGCAGGTATTTCCTCAATTCTTGGTGCAATTAACTTTATTACAACCATCCTAAACATGAAGCCTCCAGCAATTTCACAATACCAAACACCTCTGTTTGTTTGAGCAGTCCTTATTACAGCAGTTCTTTTACTTCTTTCTCTTCCAGTTCTTGCAGCTGGGATTACAATGCTACTAACAGACCGAAACCTCAACACAACCTTCTTTGACCCATCAGGTGGAGGTGACCCCATTCTCTACCAGCATCTATTCTGATTCTTCGGACACCCTGAAGTGTCATACTTGGTTTCCTTGGATA
>adelum_4
-------------------TTCGGTGCCTGAGCAGGAATAGTAGGAACTGCCCTCAGCCTACTTATCCGAGCTGAATTAAGTCAACCTGGAGCCCTTCTAGGGGACGACCAAATTTATAATGTAATTGTTACTGCACATGCCTTTGTAATAATTTTCTTTATAGTAATGCCAATCATGATTGGAGGCTTTGGAAACTGACTCATCCCCCTAATGATCGGGGCCCCAGACATGGCCTTTCCCCGAATAAACAACATAAGCTTTTGACTTCTTCCCCCTTCATTCCTACTCCTACTGGCATCATCAGGTGTTGAAGCAGGGGCTGGAACAGGGTGGACAGTTTATCCCCCACTAGCTGGAAACCTTGCTCATGCAGGAGCCTCTGTAGACCTAACAATTTTCTCCCTCCACCTGGCAGGTATTTCCTCAATTCTTGGTGCAATTAACTTTATCACAACCATCCTAAACATGAAGCCTCCAGCAATTTCACAATACCAAACACCTCTGTTTGTTTGAGCAGTCCTTATTACAGCAGTTCTTTTACTTCTTTCTCTTCCAGTTCTTGCAGCTGGGATTACAATGCTACTAACAGACCGAAACCTCAACACAACCTTCTTTGACCCATCAGGTGGAGGTGACCCCATTCTCTACCAGCATCTATTCTGATTCTTCGGTCACCCTGAAG------------------------
>adelum_5
-------------------TTCGGTGCCTGAGCAGGAATAGTAGGAACTGCCCTCAGCCTACTTATCCGAGCTGAATTAAGTCAACCTGGAGCCCTTCTAGGGGACGACCAAATTTATAATGTAATTGTTACTGCACATGCCTTTGTAATAATTTTCTTTATAGTAATGCCAATCATGATTGGAGGCTTTGGAAACTGACTCATCCCCCTAATGATCGGGGCCCCAGACATGGCCTTTCCCCGAATAAACAACATAAGCTTTTGACTTCTTCCCCCTTCATTCCTACTCCTACTGGCATCATCAGGTGTTGAAGCAGGGGCTGGAACAGGGTGGACAGTTTATCCCCCACTAGCTGGAAACCTTGCTCATGCAGGAGCCTCTGTAGACCTAACAATCTTCTCCCTCCACCTGGCAGGTATTTCCTCAATTCTTGGTGCAATTAACTTTATTACAACCATCCTAAACATGAAGCCTCCAGCAATTTCACAATACCAAACACCTCTGTTTGTCTGAGCAGTCCTTATCACAGCAGTTCTTTTACTTCTTTCTCTTCCAGTTCTTGCAGCTGGGATTACAATGCTACTAACAGACCGAAACCTCAACACAACCTTCTTTGACCCATCAGGTGGAGGTGACCCCATTCTCTACCAGCATCTATTCTGATTCTTCGGTCACCCTGAAGTGTCATAGTTG-------------
>adelum_6
--CCGAATGATACCTTGTTTTCGGTGCCTGAGCAGGAATAGTAGGAACTGCCCTCAGCCTACTTATCCGAGCTGAATTAAGTCAACCTGGAGCCCTTCTAGGGGACGACCAAATTTATAATGTAATTGTTACTGCACATGCCTTTGTAATAATTTTCTTTATAGTAATACCAATCATGATTGGAGGCTTTGGAAACTGGCTCATCCCCCTAATGATCGGGGCCCCAGACATGGCCTTTCCCCGAATAAATAACATAAGCTTTTGACTTCTTCCTCCTTCATTCCTACTCCTACTGGCATCATCAGGTGTTGAAGCAGGAGCTGGAACAGGGTGGACAGTTTATCCCCCACTAGCTGGAAACCTTGCTCATGCAGGAGCCTCTGTAGACCTAACAATTTTCTCCCTCCACCTGGCAGGTATTTCCTCAATTCTTGGTGCAATTAACTTTATTACAACCATCCTAAACATGAAGCCTCCAGCAATTTCACAATACCAAACACCTCTATTTGTCTGAGCAGTCCTTATTACAGCAGTTCTTTTACTTCTTTCTCTTCCAGTTCTTGCGGCTGGGATTACAATGCTACTAACAGACCGAAACCTCAACACAACCTTCTTTGACCCATCAGGCGGAGGTGACCCCATTCTCTACCAGCATCTATTCTGATTCTTCGGTCACCCTGAAGTGTCAA------------------
